# Supplementary material for: 2D/2D coupled MOF/Fe composite metamaterials enable robust ultra–broadband microwave absorption
Source: Nat Commun. 2024 Jul 5;15:5642. doi: 10.1038/s41467-024-49762-4 (PMC11226717; doi:10.1038/s41467-024-49762-4)
Supplement: Supplementary file 3 — Source Data [file 41467_2024_49762_MOESM3_ESM.xlsx]

## Sheet: Fig.3a
Thickness Frequency	1	1.01	1.02	1.03	1.04	1.05	1.06	1.07	1.08	1.09	1.1	1.11	1.12	1.13	1.14	1.15	1.16	1.17	1.18	1.19	1.2	1.21	1.22	1.23	1.24	1.25	1.26	1.27	1.28	1.29	1.3	1.31	1.32	1.33	1.34	1.35	1.36	1.37	1.38	1.39	1.4	1.41	1.42	1.43	1.44	1.45	1.46	1.47	1.48
2	-0.13587	-0.13732	-0.13878	-0.14023	-0.14169	-0.14315	-0.14461	-0.14608	-0.14755	-0.14902	-0.1505	-0.15198	-0.15346	-0.15494	-0.15643	-0.15792	-0.15942	-0.16091	-0.16241	-0.16392	-0.16543	-0.16694	-0.16845	-0.16997	-0.17149	-0.17302	-0.17454	-0.17608	-0.17761	-0.17915	-0.18069	-0.18224	-0.18379	-0.18534	-0.1869	-0.18846	-0.19003	-0.1916	-0.19317	-0.19475	-0.19633	-0.19791	-0.1995	-0.2011	-0.20269	-0.2043	-0.2059	-0.20751	-0.20913
2.08	-0.11515	-0.11639	-0.11763	-0.11888	-0.12013	-0.12139	-0.12264	-0.1239	-0.12517	-0.12643	-0.1277	-0.12897	-0.13025	-0.13153	-0.13281	-0.13409	-0.13538	-0.13667	-0.13796	-0.13926	-0.14056	-0.14187	-0.14318	-0.14449	-0.1458	-0.14712	-0.14844	-0.14977	-0.1511	-0.15243	-0.15376	-0.1551	-0.15645	-0.1578	-0.15915	-0.1605	-0.16186	-0.16323	-0.16459	-0.16596	-0.16734	-0.16872	-0.1701	-0.17149	-0.17288	-0.17428	-0.17568	-0.17708	-0.17849
2.16	-0.14243	-0.14397	-0.14551	-0.14706	-0.14861	-0.15016	-0.15171	-0.15327	-0.15483	-0.1564	-0.15797	-0.15955	-0.16112	-0.16271	-0.16429	-0.16588	-0.16748	-0.16907	-0.17068	-0.17228	-0.17389	-0.17551	-0.17713	-0.17875	-0.18038	-0.18201	-0.18365	-0.18529	-0.18693	-0.18858	-0.19024	-0.1919	-0.19356	-0.19523	-0.19691	-0.19858	-0.20027	-0.20196	-0.20365	-0.20535	-0.20705	-0.20876	-0.21047	-0.21219	-0.21392	-0.21565	-0.21738	-0.21912	-0.22087
2.24	-0.16422	-0.16598	-0.16775	-0.16952	-0.1713	-0.17308	-0.17486	-0.17665	-0.17845	-0.18024	-0.18204	-0.18385	-0.18566	-0.18747	-0.18929	-0.19111	-0.19294	-0.19477	-0.1966	-0.19844	-0.20029	-0.20213	-0.20399	-0.20585	-0.20771	-0.20958	-0.21145	-0.21333	-0.21521	-0.2171	-0.21899	-0.22088	-0.22279	-0.22469	-0.22661	-0.22853	-0.23045	-0.23238	-0.23431	-0.23625	-0.2382	-0.24015	-0.2421	-0.24406	-0.24603	-0.24801	-0.24998	-0.25197	-0.25396
2.32	-0.12558	-0.12696	-0.12834	-0.12973	-0.13113	-0.13253	-0.13393	-0.13534	-0.13675	-0.13816	-0.13958	-0.141	-0.14243	-0.14386	-0.1453	-0.14674	-0.14819	-0.14964	-0.15109	-0.15255	-0.15402	-0.15549	-0.15696	-0.15844	-0.15992	-0.16141	-0.16291	-0.1644	-0.16591	-0.16742	-0.16893	-0.17045	-0.17198	-0.17351	-0.17504	-0.17658	-0.17813	-0.17968	-0.18124	-0.1828	-0.18437	-0.18595	-0.18753	-0.18911	-0.19071	-0.19231	-0.19391	-0.19552	-0.19714
2.4	-0.22176	-0.22415	-0.22655	-0.22895	-0.23135	-0.23376	-0.23618	-0.2386	-0.24103	-0.24346	-0.2459	-0.24834	-0.25079	-0.25325	-0.25571	-0.25818	-0.26065	-0.26314	-0.26562	-0.26812	-0.27062	-0.27312	-0.27563	-0.27815	-0.28068	-0.28321	-0.28575	-0.2883	-0.29085	-0.29341	-0.29598	-0.29855	-0.30113	-0.30372	-0.30632	-0.30892	-0.31153	-0.31415	-0.31677	-0.31941	-0.32205	-0.3247	-0.32735	-0.33002	-0.33269	-0.33537	-0.33806	-0.34076	-0.34346
2.48	-0.13185	-0.13331	-0.13478	-0.13626	-0.13774	-0.13923	-0.14072	-0.14221	-0.14371	-0.14521	-0.14672	-0.14824	-0.14976	-0.15128	-0.15281	-0.15435	-0.15589	-0.15743	-0.15899	-0.16054	-0.16211	-0.16367	-0.16525	-0.16683	-0.16841	-0.17	-0.1716	-0.1732	-0.17481	-0.17643	-0.17805	-0.17968	-0.18131	-0.18295	-0.1846	-0.18625	-0.18791	-0.18957	-0.19125	-0.19293	-0.19461	-0.19631	-0.19801	-0.19971	-0.20143	-0.20315	-0.20487	-0.20661	-0.20835
2.56	-0.23168	-0.2342	-0.23672	-0.23926	-0.2418	-0.24434	-0.2469	-0.24946	-0.25202	-0.2546	-0.25718	-0.25976	-0.26236	-0.26496	-0.26757	-0.27018	-0.27281	-0.27544	-0.27807	-0.28072	-0.28337	-0.28603	-0.2887	-0.29138	-0.29406	-0.29675	-0.29946	-0.30216	-0.30488	-0.30761	-0.31034	-0.31308	-0.31583	-0.31859	-0.32136	-0.32414	-0.32693	-0.32972	-0.33252	-0.33534	-0.33816	-0.34099	-0.34384	-0.34669	-0.34955	-0.35242	-0.3553	-0.35819	-0.36109
2.64	-0.16943	-0.17131	-0.1732	-0.1751	-0.177	-0.17891	-0.18082	-0.18274	-0.18467	-0.1866	-0.18854	-0.19048	-0.19243	-0.19439	-0.19636	-0.19833	-0.20031	-0.20229	-0.20429	-0.20629	-0.20829	-0.21031	-0.21233	-0.21436	-0.21639	-0.21844	-0.22049	-0.22255	-0.22462	-0.22669	-0.22877	-0.23086	-0.23296	-0.23507	-0.23718	-0.23931	-0.24144	-0.24358	-0.24573	-0.24789	-0.25005	-0.25223	-0.25441	-0.2566	-0.2588	-0.26102	-0.26324	-0.26546	-0.2677
2.72	-0.21624	-0.21863	-0.22102	-0.22342	-0.22582	-0.22824	-0.23066	-0.23309	-0.23552	-0.23796	-0.24041	-0.24287	-0.24534	-0.24781	-0.25029	-0.25278	-0.25528	-0.25778	-0.2603	-0.26282	-0.26535	-0.26789	-0.27043	-0.27299	-0.27555	-0.27813	-0.28071	-0.2833	-0.2859	-0.28851	-0.29113	-0.29376	-0.2964	-0.29904	-0.3017	-0.30437	-0.30705	-0.30973	-0.31243	-0.31514	-0.31785	-0.32058	-0.32332	-0.32607	-0.32883	-0.3316	-0.33438	-0.33717	-0.33997
2.8	-0.22329	-0.22577	-0.22826	-0.23076	-0.23327	-0.23578	-0.23831	-0.24084	-0.24338	-0.24593	-0.24849	-0.25105	-0.25363	-0.25621	-0.2588	-0.2614	-0.26401	-0.26663	-0.26926	-0.2719	-0.27455	-0.2772	-0.27987	-0.28255	-0.28523	-0.28793	-0.29064	-0.29336	-0.29608	-0.29882	-0.30157	-0.30433	-0.3071	-0.30988	-0.31267	-0.31547	-0.31829	-0.32111	-0.32395	-0.3268	-0.32966	-0.33253	-0.33542	-0.33831	-0.34122	-0.34414	-0.34707	-0.35002	-0.35297
2.88	-0.25418	-0.25699	-0.25982	-0.26265	-0.26549	-0.26834	-0.2712	-0.27407	-0.27695	-0.27983	-0.28273	-0.28563	-0.28855	-0.29147	-0.29441	-0.29735	-0.30031	-0.30327	-0.30624	-0.30923	-0.31222	-0.31523	-0.31824	-0.32127	-0.32431	-0.32736	-0.33042	-0.33349	-0.33657	-0.33966	-0.34277	-0.34588	-0.34901	-0.35215	-0.3553	-0.35847	-0.36165	-0.36483	-0.36804	-0.37125	-0.37448	-0.37772	-0.38097	-0.38423	-0.38751	-0.39081	-0.39411	-0.39743	-0.40076
2.96	-0.24394	-0.24667	-0.24941	-0.25216	-0.25491	-0.25768	-0.26045	-0.26324	-0.26603	-0.26884	-0.27165	-0.27448	-0.27731	-0.28016	-0.28301	-0.28588	-0.28876	-0.29164	-0.29454	-0.29745	-0.30037	-0.3033	-0.30624	-0.3092	-0.31216	-0.31514	-0.31813	-0.32113	-0.32414	-0.32717	-0.3302	-0.33325	-0.33632	-0.33939	-0.34248	-0.34558	-0.34869	-0.35182	-0.35496	-0.35811	-0.36128	-0.36446	-0.36766	-0.37087	-0.37409	-0.37733	-0.38058	-0.38385	-0.38713
3.04	-0.29341	-0.29668	-0.29997	-0.30326	-0.30656	-0.30988	-0.3132	-0.31654	-0.31989	-0.32325	-0.32662	-0.33	-0.33339	-0.3368	-0.34022	-0.34365	-0.34709	-0.35055	-0.35401	-0.35749	-0.36099	-0.3645	-0.36801	-0.37155	-0.37509	-0.37865	-0.38223	-0.38582	-0.38942	-0.39303	-0.39666	-0.40031	-0.40397	-0.40764	-0.41133	-0.41504	-0.41876	-0.42249	-0.42624	-0.43001	-0.43379	-0.43759	-0.4414	-0.44523	-0.44908	-0.45294	-0.45682	-0.46072	-0.46463
3.12	-0.24395	-0.24671	-0.24947	-0.25224	-0.25503	-0.25782	-0.26063	-0.26344	-0.26627	-0.26911	-0.27196	-0.27481	-0.27768	-0.28056	-0.28346	-0.28636	-0.28928	-0.2922	-0.29514	-0.29809	-0.30106	-0.30403	-0.30702	-0.31002	-0.31303	-0.31606	-0.31909	-0.32215	-0.32521	-0.32829	-0.33138	-0.33449	-0.3376	-0.34074	-0.34388	-0.34704	-0.35022	-0.35341	-0.35661	-0.35983	-0.36307	-0.36632	-0.36958	-0.37286	-0.37616	-0.37947	-0.3828	-0.38614	-0.3895
3.2	-0.30917	-0.31265	-0.31614	-0.31964	-0.32315	-0.32667	-0.33021	-0.33376	-0.33732	-0.3409	-0.34448	-0.34809	-0.3517	-0.35533	-0.35897	-0.36263	-0.3663	-0.36999	-0.37369	-0.3774	-0.38113	-0.38487	-0.38863	-0.3924	-0.39619	-0.4	-0.40382	-0.40766	-0.41151	-0.41538	-0.41926	-0.42316	-0.42708	-0.43102	-0.43497	-0.43894	-0.44293	-0.44693	-0.45096	-0.455	-0.45906	-0.46314	-0.46723	-0.47135	-0.47548	-0.47963	-0.48381	-0.488	-0.49221
3.28	-0.27905	-0.28221	-0.28539	-0.28858	-0.29178	-0.29499	-0.29821	-0.30145	-0.3047	-0.30796	-0.31123	-0.31452	-0.31782	-0.32113	-0.32446	-0.3278	-0.33116	-0.33453	-0.33791	-0.34131	-0.34472	-0.34814	-0.35159	-0.35504	-0.35851	-0.362	-0.3655	-0.36902	-0.37255	-0.3761	-0.37966	-0.38325	-0.38684	-0.39046	-0.39409	-0.39774	-0.4014	-0.40508	-0.40878	-0.4125	-0.41624	-0.41999	-0.42376	-0.42755	-0.43136	-0.43519	-0.43904	-0.4429	-0.44679
3.36	-0.29888	-0.30228	-0.3057	-0.30913	-0.31257	-0.31602	-0.31949	-0.32298	-0.32647	-0.32998	-0.33351	-0.33705	-0.3406	-0.34417	-0.34776	-0.35136	-0.35497	-0.3586	-0.36225	-0.36591	-0.36959	-0.37328	-0.37699	-0.38072	-0.38446	-0.38822	-0.392	-0.3958	-0.39961	-0.40344	-0.40729	-0.41115	-0.41504	-0.41894	-0.42286	-0.4268	-0.43076	-0.43474	-0.43874	-0.44276	-0.4468	-0.45086	-0.45494	-0.45904	-0.46316	-0.4673	-0.47146	-0.47564	-0.47985
3.44	-0.3124	-0.31597	-0.31955	-0.32314	-0.32675	-0.33037	-0.334	-0.33765	-0.34132	-0.345	-0.34869	-0.3524	-0.35613	-0.35987	-0.36363	-0.3674	-0.37119	-0.375	-0.37882	-0.38266	-0.38652	-0.39039	-0.39429	-0.3982	-0.40212	-0.40607	-0.41003	-0.41402	-0.41802	-0.42204	-0.42608	-0.43014	-0.43422	-0.43831	-0.44243	-0.44657	-0.45073	-0.45491	-0.45911	-0.46333	-0.46757	-0.47184	-0.47612	-0.48043	-0.48476	-0.48911	-0.49349	-0.49789	-0.50231
3.52	-0.30625	-0.30977	-0.3133	-0.31685	-0.32042	-0.32399	-0.32759	-0.3312	-0.33482	-0.33846	-0.34212	-0.34579	-0.34948	-0.35319	-0.35691	-0.36065	-0.36441	-0.36818	-0.37197	-0.37578	-0.37961	-0.38345	-0.38732	-0.3912	-0.3951	-0.39902	-0.40296	-0.40691	-0.41089	-0.41489	-0.4189	-0.42294	-0.427	-0.43108	-0.43518	-0.4393	-0.44344	-0.4476	-0.45179	-0.456	-0.46023	-0.46448	-0.46875	-0.47305	-0.47737	-0.48172	-0.48609	-0.49048	-0.4949
3.6	-0.30493	-0.30845	-0.31198	-0.31553	-0.31909	-0.32267	-0.32626	-0.32987	-0.3335	-0.33714	-0.3408	-0.34447	-0.34816	-0.35187	-0.3556	-0.35934	-0.3631	-0.36688	-0.37067	-0.37449	-0.37832	-0.38217	-0.38604	-0.38993	-0.39383	-0.39776	-0.40171	-0.40568	-0.40966	-0.41367	-0.4177	-0.42174	-0.42581	-0.42991	-0.43402	-0.43815	-0.44231	-0.44649	-0.45069	-0.45491	-0.45916	-0.46342	-0.46772	-0.47203	-0.47637	-0.48074	-0.48513	-0.48954	-0.49398
3.68	-0.34834	-0.35236	-0.35641	-0.36047	-0.36454	-0.36864	-0.37275	-0.37688	-0.38103	-0.3852	-0.38939	-0.39359	-0.39782	-0.40207	-0.40633	-0.41062	-0.41492	-0.41925	-0.42359	-0.42796	-0.43235	-0.43676	-0.44119	-0.44565	-0.45013	-0.45463	-0.45915	-0.46369	-0.46826	-0.47285	-0.47747	-0.48211	-0.48677	-0.49146	-0.49618	-0.50092	-0.50568	-0.51047	-0.51529	-0.52013	-0.525	-0.5299	-0.53482	-0.53977	-0.54475	-0.54976	-0.5548	-0.55986	-0.56495
3.76	-0.31824	-0.32194	-0.32565	-0.32937	-0.33312	-0.33688	-0.34066	-0.34445	-0.34826	-0.35209	-0.35594	-0.35981	-0.36369	-0.36759	-0.37152	-0.37546	-0.37942	-0.3834	-0.3874	-0.39142	-0.39545	-0.39951	-0.40359	-0.4077	-0.41182	-0.41596	-0.42013	-0.42431	-0.42852	-0.43276	-0.43701	-0.44129	-0.44559	-0.44991	-0.45426	-0.45863	-0.46303	-0.46745	-0.47189	-0.47636	-0.48086	-0.48538	-0.48992	-0.4945	-0.4991	-0.50372	-0.50838	-0.51306	-0.51777
3.84	-0.35556	-0.35971	-0.36386	-0.36804	-0.37224	-0.37646	-0.38069	-0.38495	-0.38922	-0.39352	-0.39783	-0.40217	-0.40653	-0.41091	-0.41531	-0.41973	-0.42418	-0.42864	-0.43313	-0.43765	-0.44218	-0.44674	-0.45132	-0.45593	-0.46056	-0.46521	-0.46989	-0.4746	-0.47933	-0.48409	-0.48887	-0.49368	-0.49851	-0.50337	-0.50826	-0.51318	-0.51812	-0.52309	-0.52809	-0.53312	-0.53818	-0.54327	-0.54839	-0.55354	-0.55871	-0.56392	-0.56916	-0.57443	-0.57974
3.92	-0.34884	-0.35292	-0.35701	-0.36113	-0.36526	-0.36942	-0.37359	-0.37779	-0.382	-0.38623	-0.39049	-0.39477	-0.39906	-0.40338	-0.40772	-0.41209	-0.41647	-0.42088	-0.42531	-0.42976	-0.43424	-0.43874	-0.44327	-0.44782	-0.45239	-0.45699	-0.46161	-0.46626	-0.47093	-0.47563	-0.48036	-0.48511	-0.48989	-0.4947	-0.49954	-0.5044	-0.50929	-0.51421	-0.51916	-0.52414	-0.52914	-0.53418	-0.53925	-0.54434	-0.54947	-0.55463	-0.55982	-0.56505	-0.5703
4	-0.3741	-0.3785	-0.38292	-0.38736	-0.39182	-0.3963	-0.40081	-0.40534	-0.40989	-0.41446	-0.41906	-0.42368	-0.42832	-0.43299	-0.43768	-0.4424	-0.44714	-0.45191	-0.4567	-0.46152	-0.46636	-0.47123	-0.47613	-0.48105	-0.48601	-0.49099	-0.496	-0.50103	-0.5061	-0.51119	-0.51632	-0.52147	-0.52666	-0.53187	-0.53712	-0.54239	-0.5477	-0.55304	-0.55842	-0.56382	-0.56926	-0.57473	-0.58024	-0.58578	-0.59136	-0.59697	-0.60261	-0.60829	-0.61401
4.08	-0.36889	-0.37323	-0.3776	-0.38199	-0.3864	-0.39084	-0.39529	-0.39977	-0.40427	-0.4088	-0.41334	-0.41792	-0.42251	-0.42713	-0.43177	-0.43644	-0.44113	-0.44585	-0.4506	-0.45537	-0.46016	-0.46499	-0.46984	-0.47471	-0.47962	-0.48455	-0.48951	-0.4945	-0.49952	-0.50457	-0.50965	-0.51476	-0.51989	-0.52506	-0.53026	-0.5355	-0.54076	-0.54605	-0.55138	-0.55674	-0.56214	-0.56757	-0.57303	-0.57853	-0.58406	-0.58963	-0.59523	-0.60087	-0.60654
4.16	-0.37542	-0.37986	-0.38433	-0.38881	-0.39332	-0.39786	-0.40241	-0.40699	-0.41159	-0.41622	-0.42087	-0.42555	-0.43025	-0.43497	-0.43973	-0.4445	-0.44931	-0.45414	-0.459	-0.46388	-0.46879	-0.47373	-0.4787	-0.4837	-0.48872	-0.49378	-0.49886	-0.50398	-0.50913	-0.5143	-0.51951	-0.52475	-0.53002	-0.53532	-0.54066	-0.54603	-0.55143	-0.55686	-0.56233	-0.56784	-0.57338	-0.57895	-0.58456	-0.59021	-0.59589	-0.60162	-0.60737	-0.61317	-0.61901
4.24	-0.38465	-0.38921	-0.39381	-0.39842	-0.40306	-0.40772	-0.41241	-0.41712	-0.42186	-0.42662	-0.43141	-0.43622	-0.44106	-0.44593	-0.45082	-0.45574	-0.46069	-0.46567	-0.47067	-0.47571	-0.48077	-0.48586	-0.49098	-0.49613	-0.50132	-0.50653	-0.51177	-0.51705	-0.52236	-0.5277	-0.53307	-0.53848	-0.54392	-0.54939	-0.5549	-0.56045	-0.56602	-0.57164	-0.57729	-0.58298	-0.5887	-0.59446	-0.60026	-0.6061	-0.61198	-0.61789	-0.62385	-0.62984	-0.63588
4.32	-0.35106	-0.3553	-0.35957	-0.36385	-0.36816	-0.3725	-0.37686	-0.38124	-0.38565	-0.39009	-0.39455	-0.39904	-0.40355	-0.40809	-0.41266	-0.41726	-0.42189	-0.42654	-0.43122	-0.43593	-0.44067	-0.44544	-0.45025	-0.45508	-0.45994	-0.46484	-0.46976	-0.47472	-0.47971	-0.48474	-0.48979	-0.49489	-0.50001	-0.50517	-0.51037	-0.5156	-0.52087	-0.52617	-0.53151	-0.53689	-0.54231	-0.54776	-0.55325	-0.55878	-0.56436	-0.56997	-0.57562	-0.58131	-0.58705
4.4	-0.39644	-0.40121	-0.406	-0.41082	-0.41566	-0.42053	-0.42543	-0.43036	-0.43531	-0.4403	-0.44531	-0.45035	-0.45542	-0.46052	-0.46565	-0.47081	-0.476	-0.48123	-0.48648	-0.49177	-0.49709	-0.50244	-0.50782	-0.51324	-0.5187	-0.52419	-0.52971	-0.53527	-0.54087	-0.5465	-0.55217	-0.55787	-0.56362	-0.5694	-0.57522	-0.58108	-0.58698	-0.59292	-0.5989	-0.60492	-0.61099	-0.61709	-0.62324	-0.62943	-0.63567	-0.64195	-0.64827	-0.65464	-0.66106
4.48	-0.38436	-0.38902	-0.3937	-0.3984	-0.40314	-0.4079	-0.41268	-0.4175	-0.42234	-0.42722	-0.43212	-0.43705	-0.44201	-0.447	-0.45202	-0.45707	-0.46216	-0.46727	-0.47242	-0.4776	-0.48282	-0.48806	-0.49335	-0.49866	-0.50401	-0.5094	-0.51482	-0.52028	-0.52577	-0.5313	-0.53687	-0.54248	-0.54812	-0.5538	-0.55953	-0.56529	-0.57109	-0.57694	-0.58282	-0.58875	-0.59472	-0.60074	-0.60679	-0.61289	-0.61904	-0.62523	-0.63146	-0.63775	-0.64408
4.56	-0.37364	-0.37822	-0.38283	-0.38747	-0.39213	-0.39683	-0.40155	-0.4063	-0.41108	-0.41589	-0.42073	-0.42561	-0.43051	-0.43544	-0.44041	-0.44541	-0.45044	-0.45551	-0.46061	-0.46574	-0.47091	-0.47611	-0.48135	-0.48663	-0.49194	-0.49729	-0.50268	-0.5081	-0.51356	-0.51907	-0.52461	-0.53019	-0.53581	-0.54147	-0.54718	-0.55292	-0.55871	-0.56454	-0.57042	-0.57634	-0.5823	-0.58831	-0.59437	-0.60047	-0.60662	-0.61282	-0.61906	-0.62535	-0.6317
4.64	-0.44829	-0.45372	-0.45917	-0.46466	-0.47018	-0.47572	-0.48131	-0.48692	-0.49257	-0.49825	-0.50396	-0.50971	-0.51549	-0.52131	-0.52716	-0.53305	-0.53898	-0.54494	-0.55094	-0.55698	-0.56306	-0.56918	-0.57534	-0.58153	-0.58777	-0.59405	-0.60037	-0.60673	-0.61314	-0.61959	-0.62608	-0.63262	-0.6392	-0.64582	-0.6525	-0.65922	-0.66599	-0.6728	-0.67966	-0.68658	-0.69354	-0.70055	-0.70762	-0.71473	-0.7219	-0.72912	-0.73639	-0.74372	-0.7511
4.72	-0.38227	-0.38702	-0.39179	-0.3966	-0.40144	-0.40631	-0.41121	-0.41615	-0.42112	-0.42612	-0.43115	-0.43622	-0.44132	-0.44646	-0.45163	-0.45684	-0.46208	-0.46736	-0.47268	-0.47804	-0.48344	-0.48887	-0.49434	-0.49986	-0.50541	-0.51101	-0.51664	-0.52232	-0.52804	-0.53381	-0.53962	-0.54547	-0.55137	-0.55731	-0.5633	-0.56934	-0.57542	-0.58155	-0.58773	-0.59396	-0.60024	-0.60657	-0.61295	-0.61938	-0.62587	-0.6324	-0.639	-0.64564	-0.65234
4.8	-0.47673	-0.48256	-0.48842	-0.49431	-0.50024	-0.5062	-0.5122	-0.51824	-0.52431	-0.53042	-0.53657	-0.54276	-0.54898	-0.55525	-0.56156	-0.56791	-0.5743	-0.58073	-0.5872	-0.59372	-0.60028	-0.60688	-0.61353	-0.62023	-0.62697	-0.63375	-0.64059	-0.64747	-0.6544	-0.66138	-0.66841	-0.67549	-0.68262	-0.6898	-0.69703	-0.70432	-0.71166	-0.71905	-0.7265	-0.73401	-0.74157	-0.74919	-0.75687	-0.7646	-0.7724	-0.78025	-0.78817	-0.79614	-0.80418
4.88	-0.42585	-0.43115	-0.43648	-0.44185	-0.44725	-0.45269	-0.45816	-0.46367	-0.46921	-0.47479	-0.48041	-0.48607	-0.49177	-0.49751	-0.50328	-0.5091	-0.51496	-0.52086	-0.5268	-0.53279	-0.53882	-0.54489	-0.55101	-0.55717	-0.56338	-0.56963	-0.57594	-0.58229	-0.58868	-0.59513	-0.60163	-0.60817	-0.61477	-0.62142	-0.62812	-0.63487	-0.64168	-0.64854	-0.65546	-0.66243	-0.66946	-0.67655	-0.6837	-0.6909	-0.69816	-0.70548	-0.71287	-0.72032	-0.72782
4.96	-0.41729	-0.42253	-0.4278	-0.43311	-0.43846	-0.44384	-0.44926	-0.45472	-0.46021	-0.46575	-0.47132	-0.47693	-0.48258	-0.48827	-0.49401	-0.49978	-0.5056	-0.51146	-0.51736	-0.52331	-0.5293	-0.53534	-0.54143	-0.54756	-0.55374	-0.55996	-0.56624	-0.57256	-0.57893	-0.58536	-0.59183	-0.59836	-0.60494	-0.61157	-0.61826	-0.625	-0.63179	-0.63865	-0.64556	-0.65252	-0.65955	-0.66664	-0.67378	-0.68099	-0.68825	-0.69558	-0.70298	-0.71043	-0.71795
5.04	-0.49502	-0.50121	-0.50744	-0.5137	-0.52001	-0.52637	-0.53276	-0.5392	-0.54568	-0.55221	-0.55878	-0.56539	-0.57206	-0.57877	-0.58553	-0.59234	-0.59919	-0.6061	-0.61306	-0.62007	-0.62713	-0.63424	-0.64141	-0.64863	-0.6559	-0.66323	-0.67062	-0.67807	-0.68557	-0.69313	-0.70075	-0.70843	-0.71618	-0.72398	-0.73185	-0.73978	-0.74777	-0.75584	-0.76396	-0.77216	-0.78042	-0.78875	-0.79715	-0.80562	-0.81416	-0.82278	-0.83147	-0.84023	-0.84907
5.12	-0.43032	-0.43578	-0.44128	-0.44681	-0.45239	-0.458	-0.46366	-0.46935	-0.47509	-0.48087	-0.48669	-0.49255	-0.49846	-0.50441	-0.51041	-0.51645	-0.52254	-0.52867	-0.53486	-0.54109	-0.54737	-0.5537	-0.56008	-0.56651	-0.573	-0.57953	-0.58612	-0.59276	-0.59946	-0.60621	-0.61302	-0.61989	-0.62681	-0.63379	-0.64083	-0.64794	-0.6551	-0.66232	-0.66961	-0.67696	-0.68437	-0.69185	-0.6994	-0.70701	-0.71469	-0.72244	-0.73026	-0.73815	-0.74611
5.2	-0.46855	-0.47452	-0.48054	-0.4866	-0.4927	-0.49884	-0.50503	-0.51127	-0.51755	-0.52388	-0.53026	-0.53668	-0.54316	-0.54968	-0.55625	-0.56288	-0.56955	-0.57628	-0.58306	-0.5899	-0.59679	-0.60374	-0.61074	-0.6178	-0.62492	-0.63209	-0.63933	-0.64662	-0.65398	-0.6614	-0.66888	-0.67643	-0.68404	-0.69171	-0.69946	-0.70727	-0.71515	-0.72309	-0.73111	-0.7392	-0.74736	-0.75559	-0.7639	-0.77228	-0.78074	-0.78928	-0.7979	-0.80659	-0.81536
5.28	-0.51257	-0.51909	-0.52565	-0.53226	-0.53891	-0.54562	-0.55237	-0.55917	-0.56602	-0.57292	-0.57987	-0.58688	-0.59394	-0.60105	-0.60821	-0.61544	-0.62271	-0.63005	-0.63744	-0.64489	-0.6524	-0.65997	-0.6676	-0.67529	-0.68305	-0.69087	-0.69875	-0.7067	-0.71471	-0.72279	-0.73094	-0.73916	-0.74745	-0.75581	-0.76424	-0.77275	-0.78133	-0.78998	-0.79871	-0.80752	-0.81641	-0.82537	-0.83442	-0.84354	-0.85275	-0.86205	-0.87142	-0.88089	-0.89044
5.36	-0.45256	-0.4584	-0.46429	-0.47022	-0.47619	-0.48221	-0.48828	-0.49439	-0.50055	-0.50676	-0.51302	-0.51933	-0.52569	-0.5321	-0.53856	-0.54507	-0.55164	-0.55826	-0.56494	-0.57167	-0.57846	-0.5853	-0.59221	-0.59917	-0.60619	-0.61327	-0.62042	-0.62763	-0.6349	-0.64223	-0.64963	-0.6571	-0.66463	-0.67223	-0.6799	-0.68764	-0.69545	-0.70334	-0.71129	-0.71932	-0.72743	-0.73561	-0.74386	-0.7522	-0.76061	-0.76911	-0.77769	-0.78634	-0.79509
5.44	-0.523	-0.52977	-0.5366	-0.54347	-0.5504	-0.55738	-0.56442	-0.57151	-0.57865	-0.58586	-0.59312	-0.60044	-0.60782	-0.61525	-0.62275	-0.63032	-0.63794	-0.64563	-0.65338	-0.6612	-0.66908	-0.67704	-0.68506	-0.69315	-0.70131	-0.70954	-0.71785	-0.72622	-0.73468	-0.74321	-0.75181	-0.7605	-0.76926	-0.7781	-0.78703	-0.79603	-0.80512	-0.8143	-0.82356	-0.83291	-0.84234	-0.85187	-0.86149	-0.8712	-0.881	-0.8909	-0.90089	-0.91099	-0.92118
5.52	-0.49996	-0.50646	-0.513	-0.51959	-0.52623	-0.53293	-0.53967	-0.54648	-0.55333	-0.56024	-0.56721	-0.57423	-0.58131	-0.58845	-0.59565	-0.6029	-0.61022	-0.6176	-0.62505	-0.63255	-0.64013	-0.64776	-0.65547	-0.66324	-0.67108	-0.67899	-0.68697	-0.69502	-0.70314	-0.71134	-0.71961	-0.72796	-0.73639	-0.74489	-0.75347	-0.76214	-0.77088	-0.7797	-0.78861	-0.79761	-0.80669	-0.81586	-0.82512	-0.83446	-0.8439	-0.85343	-0.86306	-0.87278	-0.88259
5.6	-0.52244	-0.52928	-0.53617	-0.54312	-0.55013	-0.55719	-0.5643	-0.57148	-0.57871	-0.58601	-0.59336	-0.60078	-0.60826	-0.6158	-0.62341	-0.63108	-0.63882	-0.64663	-0.6545	-0.66245	-0.67046	-0.67855	-0.6867	-0.69493	-0.70324	-0.71162	-0.72008	-0.72862	-0.73723	-0.74593	-0.75471	-0.76357	-0.77251	-0.78154	-0.79065	-0.79986	-0.80915	-0.81853	-0.828	-0.83757	-0.84722	-0.85698	-0.86683	-0.87678	-0.88683	-0.89698	-0.90723	-0.91759	-0.92805
5.68	-0.55946	-0.56679	-0.57418	-0.58163	-0.58914	-0.5967	-0.60433	-0.61203	-0.61978	-0.6276	-0.63549	-0.64344	-0.65146	-0.65955	-0.6677	-0.67593	-0.68423	-0.6926	-0.70105	-0.70957	-0.71816	-0.72684	-0.73559	-0.74442	-0.75333	-0.76232	-0.7714	-0.78056	-0.7898	-0.79913	-0.80855	-0.81806	-0.82766	-0.83735	-0.84714	-0.85702	-0.86699	-0.87706	-0.88724	-0.89751	-0.90788	-0.91836	-0.92894	-0.93962	-0.95042	-0.96132	-0.97234	-0.98347	-0.99471
5.76	-0.51679	-0.52364	-0.53055	-0.53752	-0.54454	-0.55162	-0.55877	-0.56597	-0.57323	-0.58056	-0.58795	-0.59541	-0.60293	-0.61052	-0.61818	-0.6259	-0.6337	-0.64156	-0.6495	-0.65751	-0.66559	-0.67375	-0.68199	-0.6903	-0.69869	-0.70716	-0.71571	-0.72435	-0.73307	-0.74187	-0.75076	-0.75973	-0.76879	-0.77795	-0.78719	-0.79653	-0.80596	-0.81549	-0.82511	-0.83483	-0.84465	-0.85457	-0.8646	-0.87472	-0.88496	-0.8953	-0.90575	-0.91631	-0.92698
5.84	-0.54796	-0.55529	-0.56268	-0.57013	-0.57765	-0.58524	-0.59289	-0.60061	-0.6084	-0.61625	-0.62418	-0.63218	-0.64025	-0.64839	-0.65661	-0.66491	-0.67328	-0.68173	-0.69026	-0.69887	-0.70756	-0.71634	-0.7252	-0.73415	-0.74318	-0.7523	-0.76152	-0.77082	-0.78022	-0.78971	-0.79929	-0.80897	-0.81875	-0.82864	-0.83862	-0.8487	-0.85889	-0.86919	-0.87959	-0.8901	-0.90073	-0.91146	-0.92231	-0.93328	-0.94436	-0.95557	-0.96689	-0.97834	-0.98991
5.92	-0.6174	-0.62561	-0.63389	-0.64223	-0.65065	-0.65914	-0.66771	-0.67634	-0.68505	-0.69384	-0.70271	-0.71165	-0.72067	-0.72978	-0.73897	-0.74824	-0.75759	-0.76703	-0.77656	-0.78618	-0.79589	-0.80569	-0.81558	-0.82557	-0.83565	-0.84583	-0.85611	-0.86649	-0.87697	-0.88755	-0.89824	-0.90903	-0.91994	-0.93095	-0.94207	-0.95331	-0.96466	-0.97613	-0.98771	-0.99942	-1.01125	-1.0232	-1.03528	-1.04748	-1.05981	-1.07228	-1.08487	-1.09761	-1.11048
6	-0.51117	-0.51818	-0.52526	-0.5324	-0.53961	-0.54688	-0.55423	-0.56164	-0.56912	-0.57668	-0.58431	-0.59201	-0.59979	-0.60765	-0.61558	-0.6236	-0.63169	-0.63986	-0.64812	-0.65646	-0.66489	-0.67341	-0.68201	-0.6907	-0.69949	-0.70836	-0.71733	-0.7264	-0.73556	-0.74482	-0.75418	-0.76364	-0.77321	-0.78288	-0.79265	-0.80254	-0.81253	-0.82264	-0.83286	-0.84319	-0.85364	-0.86421	-0.8749	-0.88572	-0.89665	-0.90772	-0.91891	-0.93023	-0.94168
6.08	-0.64324	-0.65195	-0.66073	-0.6696	-0.67854	-0.68756	-0.69666	-0.70585	-0.71512	-0.72448	-0.73392	-0.74346	-0.75308	-0.7628	-0.7726	-0.78251	-0.79251	-0.8026	-0.8128	-0.82309	-0.83349	-0.84399	-0.85459	-0.86531	-0.87613	-0.88706	-0.8981	-0.90926	-0.92054	-0.93193	-0.94344	-0.95507	-0.96682	-0.9787	-0.9907	-1.00283	-1.0151	-1.0275	-1.04003	-1.0527	-1.0655	-1.07845	-1.09154	-1.10478	-1.11816	-1.1317	-1.14539	-1.15923	-1.17323
6.16	-0.57126	-0.57911	-0.58704	-0.59504	-0.60312	-0.61128	-0.61951	-0.62782	-0.63621	-0.64468	-0.65323	-0.66187	-0.6706	-0.67941	-0.68831	-0.6973	-0.70638	-0.71555	-0.72482	-0.73418	-0.74364	-0.7532	-0.76286	-0.77262	-0.78248	-0.79245	-0.80253	-0.81271	-0.82301	-0.83341	-0.84393	-0.85457	-0.86532	-0.87619	-0.88719	-0.8983	-0.90954	-0.92091	-0.93241	-0.94404	-0.9558	-0.96769	-0.97973	-0.9919	-1.00421	-1.01667	-1.02928	-1.04203	-1.05494
6.24	-0.57484	-0.58287	-0.59097	-0.59915	-0.60741	-0.61576	-0.62418	-0.6327	-0.64129	-0.64998	-0.65875	-0.66761	-0.67656	-0.68561	-0.69475	-0.70399	-0.71332	-0.72276	-0.73229	-0.74193	-0.75167	-0.76151	-0.77147	-0.78153	-0.79171	-0.80199	-0.81239	-0.82291	-0.83355	-0.84431	-0.85518	-0.86619	-0.87732	-0.88857	-0.89996	-0.91148	-0.92313	-0.93493	-0.94686	-0.95893	-0.97114	-0.9835	-0.99601	-1.00867	-1.02148	-1.03444	-1.04757	-1.06085	-1.0743
6.32	-0.6492	-0.65825	-0.66739	-0.67661	-0.68593	-0.69534	-0.70485	-0.71444	-0.72414	-0.73393	-0.74383	-0.75382	-0.76392	-0.77412	-0.78443	-0.79485	-0.80538	-0.81601	-0.82677	-0.83764	-0.84862	-0.85973	-0.87095	-0.88231	-0.89378	-0.90538	-0.91712	-0.92898	-0.94098	-0.95311	-0.96538	-0.97779	-0.99035	-1.00305	-1.01589	-1.02889	-1.04204	-1.05534	-1.0688	-1.08242	-1.0962	-1.11015	-1.12426	-1.13854	-1.153	-1.16763	-1.18245	-1.19744	-1.21262
6.4	-0.59473	-0.6031	-0.61155	-0.62008	-0.6287	-0.63741	-0.64621	-0.65509	-0.66407	-0.67314	-0.6823	-0.69157	-0.70093	-0.71038	-0.71994	-0.72961	-0.73937	-0.74925	-0.75923	-0.76932	-0.77952	-0.78984	-0.80027	-0.81082	-0.82148	-0.83227	-0.84318	-0.85422	-0.86538	-0.87668	-0.8881	-0.89966	-0.91135	-0.92318	-0.93515	-0.94727	-0.95953	-0.97193	-0.98449	-0.99719	-1.01006	-1.02307	-1.03625	-1.04959	-1.0631	-1.07677	-1.09061	-1.10463	-1.11882
6.48	-0.61529	-0.6241	-0.633	-0.642	-0.6511	-0.66028	-0.66957	-0.67896	-0.68845	-0.69804	-0.70774	-0.71754	-0.72745	-0.73748	-0.74761	-0.75786	-0.76823	-0.77871	-0.78931	-0.80004	-0.81089	-0.82186	-0.83297	-0.8442	-0.85557	-0.86707	-0.87871	-0.89049	-0.90241	-0.91448	-0.92669	-0.93905	-0.95156	-0.96423	-0.97705	-0.99003	-1.00317	-1.01648	-1.02996	-1.04361	-1.05743	-1.07142	-1.0856	-1.09995	-1.11449	-1.12922	-1.14415	-1.15926	-1.17458
6.56	-0.67333	-0.68283	-0.69243	-0.70213	-0.71193	-0.72182	-0.73182	-0.74192	-0.75213	-0.76245	-0.77287	-0.7834	-0.79405	-0.80481	-0.81569	-0.82669	-0.8378	-0.84904	-0.86041	-0.8719	-0.88351	-0.89526	-0.90715	-0.91916	-0.93132	-0.94361	-0.95605	-0.96863	-0.98136	-0.99423	-1.00726	-1.02044	-1.03378	-1.04728	-1.06094	-1.07477	-1.08876	-1.10292	-1.11726	-1.13177	-1.14646	-1.16133	-1.17639	-1.19163	-1.20707	-1.2227	-1.23853	-1.25455	-1.27078
6.64	-0.60104	-0.60974	-0.61852	-0.62741	-0.63639	-0.64546	-0.65464	-0.66391	-0.67329	-0.68278	-0.69237	-0.70207	-0.71188	-0.7218	-0.73184	-0.74199	-0.75226	-0.76265	-0.77316	-0.7838	-0.79456	-0.80545	-0.81647	-0.82763	-0.83892	-0.85035	-0.86191	-0.87362	-0.88548	-0.89748	-0.90963	-0.92193	-0.93439	-0.947	-0.95978	-0.97271	-0.98582	-0.99909	-1.01253	-1.02615	-1.03994	-1.05391	-1.06807	-1.08241	-1.09695	-1.11167	-1.12659	-1.14172	-1.15704
6.72	-0.67484	-0.68465	-0.69456	-0.70457	-0.7147	-0.72494	-0.73529	-0.74576	-0.75635	-0.76705	-0.77788	-0.78883	-0.7999	-0.81111	-0.82244	-0.83391	-0.84551	-0.85725	-0.86913	-0.88115	-0.89332	-0.90563	-0.91809	-0.9307	-0.94347	-0.9564	-0.96948	-0.98273	-0.99614	-1.00972	-1.02347	-1.0374	-1.0515	-1.06579	-1.08026	-1.09491	-1.10975	-1.12479	-1.14002	-1.15545	-1.17108	-1.18692	-1.20297	-1.21924	-1.23572	-1.25242	-1.26935	-1.28651	-1.30389
6.8	-0.67741	-0.68715	-0.697	-0.70695	-0.717	-0.72717	-0.73744	-0.74783	-0.75833	-0.76894	-0.77968	-0.79053	-0.80151	-0.81261	-0.82383	-0.83519	-0.84667	-0.85829	-0.87004	-0.88193	-0.89396	-0.90614	-0.91845	-0.93092	-0.94353	-0.9563	-0.96922	-0.98229	-0.99553	-1.00893	-1.0225	-1.03623	-1.05014	-1.06422	-1.07848	-1.09291	-1.10754	-1.12234	-1.13734	-1.15253	-1.16792	-1.1835	-1.19929	-1.21528	-1.23149	-1.24791	-1.26454	-1.2814	-1.29848
6.88	-0.64215	-0.65174	-0.66145	-0.67126	-0.6812	-0.69125	-0.70142	-0.71171	-0.72212	-0.73266	-0.74333	-0.75413	-0.76506	-0.77612	-0.78733	-0.79867	-0.81015	-0.82178	-0.83356	-0.84549	-0.85757	-0.8698	-0.8822	-0.89475	-0.90747	-0.92035	-0.93341	-0.94663	-0.96003	-0.97362	-0.98738	-1.00133	-1.01546	-1.02979	-1.04431	-1.05904	-1.07396	-1.08909	-1.10443	-1.11998	-1.13575	-1.15175	-1.16796	-1.18441	-1.20108	-1.218	-1.23515	-1.25255	-1.2702
6.96	-0.75125	-0.76221	-0.77329	-0.78449	-0.79582	-0.80727	-0.81885	-0.83057	-0.84241	-0.8544	-0.86652	-0.87878	-0.89118	-0.90373	-0.91643	-0.92928	-0.94228	-0.95544	-0.96875	-0.98223	-0.99587	-1.00968	-1.02366	-1.03781	-1.05214	-1.06665	-1.08134	-1.09621	-1.11128	-1.12653	-1.14198	-1.15763	-1.17348	-1.18954	-1.20581	-1.22228	-1.23898	-1.2559	-1.27304	-1.2904	-1.308	-1.32584	-1.34392	-1.36224	-1.38081	-1.39963	-1.41871	-1.43805	-1.45766
7.04	-0.69471	-0.70511	-0.71562	-0.72626	-0.73702	-0.74792	-0.75894	-0.77009	-0.78138	-0.79281	-0.80438	-0.81608	-0.82794	-0.83994	-0.85209	-0.86439	-0.87685	-0.88947	-0.90225	-0.91519	-0.9283	-0.94158	-0.95504	-0.96866	-0.98247	-0.99646	-1.01064	-1.02501	-1.03956	-1.05432	-1.06927	-1.08443	-1.09979	-1.11537	-1.13115	-1.14716	-1.16339	-1.17984	-1.19653	-1.21344	-1.2306	-1.248	-1.26565	-1.28354	-1.3017	-1.32011	-1.33879	-1.35774	-1.37697
7.12	-0.73377	-0.74485	-0.75607	-0.76743	-0.77892	-0.79055	-0.80232	-0.81424	-0.8263	-0.83852	-0.85089	-0.86341	-0.87609	-0.88894	-0.90194	-0.91512	-0.92846	-0.94198	-0.95568	-0.96955	-0.98361	-0.99786	-1.01229	-1.02692	-1.04174	-1.05677	-1.072	-1.08743	-1.10308	-1.11894	-1.13502	-1.15133	-1.16786	-1.18463	-1.20163	-1.21886	-1.23635	-1.25408	-1.27207	-1.29031	-1.30881	-1.32759	-1.34663	-1.36595	-1.38556	-1.40545	-1.42563	-1.44612	-1.4669
7.2	-0.74557	-0.75686	-0.76829	-0.77985	-0.79156	-0.80341	-0.8154	-0.82754	-0.83984	-0.85228	-0.86489	-0.87765	-0.89058	-0.90367	-0.91693	-0.93036	-0.94396	-0.95775	-0.97171	-0.98586	-1.00019	-1.01472	-1.02944	-1.04436	-1.05948	-1.07481	-1.09034	-1.10609	-1.12206	-1.13824	-1.15465	-1.17129	-1.18816	-1.20527	-1.22262	-1.24022	-1.25807	-1.27617	-1.29453	-1.31315	-1.33205	-1.35122	-1.37067	-1.3904	-1.41042	-1.43074	-1.45136	-1.47228	-1.49351
7.28	-0.70814	-0.71909	-0.73019	-0.74142	-0.75279	-0.76431	-0.77598	-0.7878	-0.79978	-0.81191	-0.8242	-0.83665	-0.84927	-0.86206	-0.87502	-0.88815	-0.90147	-0.91496	-0.92864	-0.94251	-0.95657	-0.97083	-0.98528	-0.99994	-1.01481	-1.02988	-1.04517	-1.06068	-1.07642	-1.09238	-1.10856	-1.12499	-1.14166	-1.15856	-1.17572	-1.19313	-1.2108	-1.22874	-1.24694	-1.26541	-1.28416	-1.3032	-1.32252	-1.34214	-1.36206	-1.38228	-1.40282	-1.42367	-1.44484
7.36	-0.7608	-0.77258	-0.7845	-0.79658	-0.80881	-0.8212	-0.83375	-0.84646	-0.85934	-0.87238	-0.8856	-0.89899	-0.91256	-0.92632	-0.94026	-0.95438	-0.9687	-0.98322	-0.99794	-1.01285	-1.02798	-1.04332	-1.05887	-1.07464	-1.09063	-1.10685	-1.1233	-1.13999	-1.15692	-1.17409	-1.19151	-1.20918	-1.22711	-1.24531	-1.26377	-1.28251	-1.30153	-1.32083	-1.34041	-1.3603	-1.38048	-1.40097	-1.42176	-1.44288	-1.46432	-1.48609	-1.50819	-1.53063	-1.55342
7.44	-0.7717	-0.78365	-0.79574	-0.80799	-0.82039	-0.83296	-0.84568	-0.85857	-0.87163	-0.88486	-0.89827	-0.91185	-0.92562	-0.93957	-0.95371	-0.96804	-0.98256	-0.99729	-1.01222	-1.02735	-1.0427	-1.05826	-1.07404	-1.09004	-1.10627	-1.12273	-1.13943	-1.15636	-1.17354	-1.19097	-1.20865	-1.22659	-1.2448	-1.26327	-1.28202	-1.30104	-1.32035	-1.33995	-1.35984	-1.38003	-1.40053	-1.42134	-1.44247	-1.46392	-1.4857	-1.50782	-1.53028	-1.55309	-1.57625
7.52	-0.74712	-0.759	-0.77104	-0.78324	-0.7956	-0.80813	-0.82083	-0.83371	-0.84677	-0.86	-0.87342	-0.88703	-0.90083	-0.91482	-0.92902	-0.94342	-0.95802	-0.97284	-0.98786	-1.00311	-1.01859	-1.03428	-1.05022	-1.06638	-1.08279	-1.09945	-1.11635	-1.13351	-1.15093	-1.16861	-1.18657	-1.2048	-1.22331	-1.2421	-1.26119	-1.28058	-1.30026	-1.32026	-1.34057	-1.3612	-1.38216	-1.40346	-1.42509	-1.44707	-1.4694	-1.49209	-1.51515	-1.53859	-1.5624
7.6	-0.81719	-0.82998	-0.84294	-0.85607	-0.86938	-0.88285	-0.89651	-0.91035	-0.92437	-0.93858	-0.95299	-0.96759	-0.98239	-0.99739	-1.0126	-1.02803	-1.04367	-1.05953	-1.07561	-1.09192	-1.10847	-1.12525	-1.14227	-1.15954	-1.17706	-1.19484	-1.21287	-1.23117	-1.24975	-1.26859	-1.28772	-1.30714	-1.32684	-1.34685	-1.36715	-1.38777	-1.4087	-1.42995	-1.45153	-1.47344	-1.49569	-1.51828	-1.54123	-1.56454	-1.58821	-1.61226	-1.63669	-1.6615	-1.68671
7.68	-0.79906	-0.81176	-0.82463	-0.83767	-0.85088	-0.86428	-0.87786	-0.89162	-0.90558	-0.91973	-0.93408	-0.94863	-0.96338	-0.97835	-0.99353	-1.00893	-1.02455	-1.04039	-1.05647	-1.07278	-1.08933	-1.10613	-1.12318	-1.14048	-1.15804	-1.17586	-1.19396	-1.21232	-1.23097	-1.24991	-1.26913	-1.28865	-1.30847	-1.32861	-1.34905	-1.36982	-1.39091	-1.41234	-1.43411	-1.45622	-1.47869	-1.50151	-1.52471	-1.54828	-1.57223	-1.59657	-1.6213	-1.64645	-1.672
7.76	-0.81703	-0.8302	-0.84354	-0.85707	-0.87078	-0.88469	-0.89879	-0.9131	-0.9276	-0.94231	-0.95723	-0.97237	-0.98773	-1.00331	-1.01912	-1.03516	-1.05143	-1.06795	-1.08472	-1.10173	-1.11901	-1.13654	-1.15434	-1.17241	-1.19076	-1.20939	-1.2283	-1.24751	-1.26702	-1.28684	-1.30696	-1.32741	-1.34817	-1.36927	-1.3907	-1.41247	-1.43459	-1.45707	-1.47992	-1.50313	-1.52672	-1.5507	-1.57507	-1.59984	-1.62501	-1.65061	-1.67663	-1.70308	-1.72998
7.84	-0.84208	-0.85549	-0.86908	-0.88285	-0.89681	-0.91096	-0.9253	-0.93984	-0.95459	-0.96954	-0.9847	-1.00007	-1.01567	-1.03149	-1.04753	-1.06381	-1.08032	-1.09707	-1.11407	-1.13132	-1.14882	-1.16658	-1.18461	-1.20291	-1.22149	-1.24034	-1.25948	-1.27892	-1.29865	-1.31869	-1.33903	-1.3597	-1.38068	-1.40199	-1.42364	-1.44562	-1.46796	-1.49065	-1.5137	-1.53712	-1.56092	-1.5851	-1.60968	-1.63465	-1.66003	-1.68582	-1.71204	-1.73868	-1.76577
7.92	-0.83497	-0.84859	-0.86239	-0.87639	-0.89059	-0.90499	-0.9196	-0.93442	-0.94945	-0.96471	-0.98019	-0.9959	-1.01184	-1.02803	-1.04445	-1.06112	-1.07805	-1.09523	-1.11267	-1.13039	-1.14838	-1.16664	-1.18519	-1.20403	-1.22317	-1.24261	-1.26236	-1.28242	-1.3028	-1.32351	-1.34455	-1.36593	-1.38766	-1.40975	-1.43219	-1.455	-1.47819	-1.50177	-1.52573	-1.55009	-1.57486	-1.60005	-1.62566	-1.6517	-1.67819	-1.70512	-1.73251	-1.76037	-1.78871
8	-0.89706	-0.9116	-0.92634	-0.94128	-0.95644	-0.97181	-0.9874	-1.00322	-1.01926	-1.03553	-1.05205	-1.0688	-1.0858	-1.10305	-1.12056	-1.13832	-1.15636	-1.17467	-1.19325	-1.21212	-1.23128	-1.25073	-1.27048	-1.29053	-1.3109	-1.33159	-1.3526	-1.37395	-1.39563	-1.41765	-1.44003	-1.46277	-1.48587	-1.50934	-1.5332	-1.55744	-1.58208	-1.60712	-1.63257	-1.65845	-1.68475	-1.71149	-1.73868	-1.76632	-1.79442	-1.823	-1.85206	-1.88162	-1.91167
8.08	-0.90878	-0.92364	-0.9387	-0.95398	-0.96948	-0.98521	-1.00116	-1.01734	-1.03377	-1.05043	-1.06735	-1.08451	-1.10194	-1.11962	-1.13758	-1.1558	-1.17431	-1.1931	-1.21218	-1.23156	-1.25124	-1.27123	-1.29153	-1.31215	-1.3331	-1.35439	-1.37601	-1.39799	-1.42031	-1.443	-1.46606	-1.4895	-1.51332	-1.53754	-1.56215	-1.58717	-1.61261	-1.63848	-1.66477	-1.69152	-1.71871	-1.74637	-1.77449	-1.8031	-1.83219	-1.86179	-1.8919	-1.92253	-1.95369
8.16	-0.90115	-0.91604	-0.93115	-0.94648	-0.96203	-0.97781	-0.99382	-1.01007	-1.02657	-1.04331	-1.06031	-1.07757	-1.09509	-1.11288	-1.13094	-1.14928	-1.16792	-1.18684	-1.20606	-1.22558	-1.24541	-1.26556	-1.28604	-1.30684	-1.32798	-1.34946	-1.37129	-1.39348	-1.41603	-1.43896	-1.46226	-1.48595	-1.51004	-1.53453	-1.55943	-1.58476	-1.61051	-1.6367	-1.66334	-1.69043	-1.71799	-1.74602	-1.77454	-1.80355	-1.83307	-1.8631	-1.89366	-1.92476	-1.95641
8.24	-0.94807	-0.96382	-0.9798	-0.99602	-1.01248	-1.02919	-1.04614	-1.06335	-1.08082	-1.09856	-1.11657	-1.13486	-1.15343	-1.17229	-1.19144	-1.21089	-1.23065	-1.25073	-1.27112	-1.29184	-1.3129	-1.33429	-1.35603	-1.37812	-1.40058	-1.4234	-1.4466	-1.47019	-1.49416	-1.51854	-1.54333	-1.56853	-1.59416	-1.62022	-1.64673	-1.67369	-1.70111	-1.729	-1.75737	-1.78624	-1.81561	-1.84549	-1.87589	-1.90683	-1.93832	-1.97036	-2.00297	-2.03615	-2.06994
8.32	-0.94107	-0.95677	-0.97271	-0.98888	-1.00529	-1.02196	-1.03887	-1.05604	-1.07347	-1.09117	-1.10914	-1.1274	-1.14593	-1.16476	-1.18388	-1.20331	-1.22304	-1.24309	-1.26347	-1.28417	-1.3052	-1.32658	-1.34831	-1.37039	-1.39284	-1.41565	-1.43885	-1.46244	-1.48641	-1.5108	-1.53559	-1.56081	-1.58645	-1.61253	-1.63906	-1.66604	-1.69349	-1.72142	-1.74983	-1.77873	-1.80815	-1.83808	-1.86853	-1.89953	-1.93107	-1.96318	-1.99586	-2.02913	-2.06299
8.4	-0.98449	-1.00103	-1.01781	-1.03485	-1.05214	-1.0697	-1.08753	-1.10563	-1.12401	-1.14268	-1.16164	-1.18089	-1.20046	-1.22033	-1.24051	-1.26103	-1.28187	-1.30305	-1.32457	-1.34644	-1.36868	-1.39128	-1.41425	-1.4376	-1.46135	-1.48549	-1.51004	-1.535	-1.56038	-1.5862	-1.61246	-1.63916	-1.66633	-1.69397	-1.72208	-1.75069	-1.7798	-1.80941	-1.83955	-1.87022	-1.90143	-1.9332	-1.96553	-1.99844	-2.03194	-2.06605	-2.10077	-2.13612	-2.17212
8.48	-0.97791	-0.99433	-1.01101	-1.02793	-1.04511	-1.06255	-1.08026	-1.09824	-1.1165	-1.13505	-1.15388	-1.17301	-1.19244	-1.21218	-1.23223	-1.25261	-1.27331	-1.29435	-1.31573	-1.33746	-1.35954	-1.38199	-1.40481	-1.42801	-1.4516	-1.47558	-1.49996	-1.52476	-1.54997	-1.57562	-1.6017	-1.62823	-1.65522	-1.68267	-1.7106	-1.73902	-1.76793	-1.79735	-1.82728	-1.85775	-1.88875	-1.92031	-1.95242	-1.98512	-2.01839	-2.05227	-2.08676	-2.12188	-2.15763
8.56	-1.02388	-1.04122	-1.05881	-1.07668	-1.09481	-1.11323	-1.13194	-1.15094	-1.17024	-1.18984	-1.20975	-1.22998	-1.25054	-1.27142	-1.29265	-1.31422	-1.33614	-1.35842	-1.38107	-1.4041	-1.42751	-1.45131	-1.47551	-1.50012	-1.52514	-1.5506	-1.57648	-1.60281	-1.62959	-1.65684	-1.68456	-1.71276	-1.74145	-1.77065	-1.80036	-1.8306	-1.86137	-1.89269	-1.92457	-1.95703	-1.99006	-2.02369	-2.05794	-2.0928	-2.1283	-2.16445	-2.20126	-2.23875	-2.27693
8.64	-1.02162	-1.03892	-1.05648	-1.07431	-1.09241	-1.1108	-1.12947	-1.14843	-1.16769	-1.18726	-1.20713	-1.22732	-1.24784	-1.26869	-1.28988	-1.31141	-1.33329	-1.35553	-1.37814	-1.40112	-1.42449	-1.44825	-1.47241	-1.49697	-1.52195	-1.54736	-1.5732	-1.59948	-1.62622	-1.65341	-1.68108	-1.70923	-1.73788	-1.76703	-1.79669	-1.82687	-1.85759	-1.88886	-1.92068	-1.95308	-1.98606	-2.01963	-2.05381	-2.08862	-2.12406	-2.16014	-2.19689	-2.23432	-2.27243
8.72	-1.09316	-1.11168	-1.13049	-1.14959	-1.16898	-1.18868	-1.20868	-1.22899	-1.24963	-1.2706	-1.2919	-1.31354	-1.33553	-1.35787	-1.38058	-1.40367	-1.42713	-1.45098	-1.47522	-1.49987	-1.52493	-1.55041	-1.57633	-1.60268	-1.62948	-1.65675	-1.68448	-1.71268	-1.74138	-1.77058	-1.80028	-1.83051	-1.86127	-1.89257	-1.92443	-1.95685	-1.98985	-2.02345	-2.05765	-2.09246	-2.12791	-2.164	-2.20075	-2.23817	-2.27628	-2.31509	-2.35462	-2.39488	-2.43589
8.8	-1.05709	-1.07528	-1.09376	-1.11252	-1.13159	-1.15096	-1.17064	-1.19064	-1.21096	-1.23161	-1.2526	-1.27393	-1.29562	-1.31767	-1.34008	-1.36287	-1.38605	-1.40962	-1.43358	-1.45796	-1.48275	-1.50797	-1.53363	-1.55973	-1.58629	-1.61331	-1.64081	-1.6688	-1.69727	-1.72626	-1.75576	-1.78579	-1.81636	-1.84749	-1.87917	-1.91144	-1.94429	-1.97774	-2.01181	-2.0465	-2.08184	-2.11783	-2.1545	-2.19185	-2.22989	-2.26866	-2.30815	-2.34839	-2.3894
8.88	-1.15518	-1.1748	-1.19472	-1.21494	-1.23548	-1.25634	-1.27752	-1.29904	-1.32091	-1.34312	-1.36569	-1.38862	-1.41192	-1.4356	-1.45968	-1.48414	-1.50902	-1.5343	-1.56001	-1.58615	-1.61272	-1.63975	-1.66724	-1.69519	-1.72363	-1.75256	-1.78198	-1.81192	-1.84237	-1.87336	-1.9049	-1.93699	-1.96964	-2.00288	-2.03671	-2.07115	-2.10621	-2.1419	-2.17823	-2.21522	-2.25289	-2.29125	-2.33031	-2.37009	-2.4106	-2.45187	-2.4939	-2.53672	-2.58034
8.96	-1.13555	-1.15524	-1.17525	-1.19558	-1.21624	-1.23723	-1.25856	-1.28025	-1.30229	-1.32469	-1.34747	-1.37062	-1.39417	-1.41811	-1.44246	-1.46723	-1.49241	-1.51804	-1.5441	-1.57061	-1.59759	-1.62504	-1.65297	-1.6814	-1.71032	-1.73977	-1.76973	-1.80024	-1.8313	-1.86291	-1.8951	-1.92788	-1.96125	-1.99524	-2.02985	-2.0651	-2.10101	-2.13758	-2.17484	-2.21279	-2.25146	-2.29086	-2.331	-2.3719	-2.41358	-2.45606	-2.49936	-2.54348	-2.58846
9.04	-1.19001	-1.21046	-1.23123	-1.25232	-1.27375	-1.29552	-1.31764	-1.34012	-1.36297	-1.38618	-1.40978	-1.43377	-1.45815	-1.48294	-1.50814	-1.53377	-1.55983	-1.58633	-1.61329	-1.64071	-1.66859	-1.69696	-1.72583	-1.75519	-1.78507	-1.81548	-1.84642	-1.87791	-1.90996	-1.94259	-1.97579	-2.0096	-2.04402	-2.07906	-2.11474	-2.15107	-2.18807	-2.22575	-2.26412	-2.30321	-2.34303	-2.38358	-2.4249	-2.46699	-2.50988	-2.55358	-2.59811	-2.64348	-2.68972
9.12	-1.22595	-1.24724	-1.26887	-1.29085	-1.31318	-1.33587	-1.35893	-1.38238	-1.40621	-1.43044	-1.45507	-1.48011	-1.50558	-1.53148	-1.55782	-1.58461	-1.61186	-1.63958	-1.66778	-1.69647	-1.72566	-1.75537	-1.7856	-1.81636	-1.84768	-1.87955	-1.912	-1.94503	-1.97865	-2.01289	-2.04775	-2.08325	-2.1194	-2.15621	-2.19371	-2.2319	-2.2708	-2.31043	-2.3508	-2.39194	-2.43385	-2.47655	-2.52006	-2.56441	-2.6096	-2.65566	-2.70261	-2.75046	-2.79924
9.2	-1.21342	-1.23479	-1.25651	-1.27858	-1.30102	-1.32384	-1.34704	-1.37062	-1.39461	-1.419	-1.44381	-1.46905	-1.49472	-1.52084	-1.54741	-1.57445	-1.60196	-1.62996	-1.65845	-1.68745	-1.71697	-1.74703	-1.77762	-1.80877	-1.84048	-1.87278	-1.90566	-1.93915	-1.97326	-2.008	-2.04339	-2.07944	-2.11617	-2.15359	-2.19171	-2.23056	-2.27015	-2.31049	-2.35161	-2.39351	-2.43622	-2.47976	-2.52415	-2.5694	-2.61553	-2.66256	-2.71052	-2.75943	-2.8093
9.28	-1.26825	-1.29045	-1.313	-1.33593	-1.35923	-1.38292	-1.407	-1.43148	-1.45638	-1.48169	-1.50743	-1.5336	-1.56023	-1.58731	-1.61486	-1.64289	-1.67141	-1.70042	-1.72995	-1.76	-1.79058	-1.82171	-1.85339	-1.88564	-1.91847	-1.9519	-1.98594	-2.02059	-2.05589	-2.09183	-2.12843	-2.16572	-2.20369	-2.24238	-2.28179	-2.32195	-2.36286	-2.40454	-2.44702	-2.49031	-2.53442	-2.57939	-2.62521	-2.67193	-2.71955	-2.76809	-2.81759	-2.86805	-2.9195
9.36	-1.27164	-1.29425	-1.31723	-1.3406	-1.36436	-1.38853	-1.4131	-1.4381	-1.46352	-1.48938	-1.5157	-1.54247	-1.56971	-1.59743	-1.62564	-1.65435	-1.68358	-1.71333	-1.74362	-1.77445	-1.80584	-1.83781	-1.87036	-1.90351	-1.93728	-1.97167	-2.00669	-2.04238	-2.07873	-2.11577	-2.15351	-2.19196	-2.23115	-2.27108	-2.31178	-2.35326	-2.39554	-2.43864	-2.48258	-2.52738	-2.57305	-2.61962	-2.6671	-2.71552	-2.7649	-2.81526	-2.86663	-2.91902	-2.97247
9.44	-1.28335	-1.30605	-1.32912	-1.35257	-1.37641	-1.40066	-1.42531	-1.45038	-1.47588	-1.50182	-1.52821	-1.55505	-1.58235	-1.61014	-1.63841	-1.66719	-1.69647	-1.72627	-1.75661	-1.78749	-1.81893	-1.85094	-1.88353	-1.91671	-1.95051	-1.98492	-2.01998	-2.05568	-2.09205	-2.1291	-2.16684	-2.2053	-2.24448	-2.28441	-2.3251	-2.36656	-2.40882	-2.4519	-2.4958	-2.54056	-2.58618	-2.6327	-2.68012	-2.72848	-2.77779	-2.82807	-2.87935	-2.93164	-2.98498
9.52	-1.31191	-1.33545	-1.35938	-1.38372	-1.40848	-1.43365	-1.45927	-1.48533	-1.51184	-1.53882	-1.56627	-1.59421	-1.62265	-1.65159	-1.68105	-1.71105	-1.74158	-1.77268	-1.80433	-1.83657	-1.86941	-1.90285	-1.93691	-1.97161	-2.00695	-2.04296	-2.07965	-2.11703	-2.15512	-2.19394	-2.2335	-2.27382	-2.31492	-2.35681	-2.39952	-2.44305	-2.48744	-2.5327	-2.57884	-2.6259	-2.67389	-2.72283	-2.77274	-2.82365	-2.87558	-2.92856	-2.9826	-3.03774	-3.09399
9.6	-1.2841	-1.30721	-1.33071	-1.35462	-1.37894	-1.40368	-1.42885	-1.45445	-1.48051	-1.50703	-1.53402	-1.56148	-1.58944	-1.6179	-1.64688	-1.67638	-1.70642	-1.73701	-1.76816	-1.79989	-1.83221	-1.86512	-1.89866	-1.93282	-1.96763	-2.00309	-2.03923	-2.07605	-2.11359	-2.15184	-2.19083	-2.23057	-2.27109	-2.31239	-2.3545	-2.39744	-2.44122	-2.48587	-2.5314	-2.57784	-2.6252	-2.67351	-2.72279	-2.77307	-2.82435	-2.87668	-2.93007	-2.98455	-3.04014
9.68	-1.33786	-1.36204	-1.38664	-1.41165	-1.4371	-1.463	-1.48935	-1.51616	-1.54344	-1.57121	-1.59947	-1.62824	-1.65753	-1.68735	-1.71771	-1.74862	-1.78011	-1.81217	-1.84482	-1.87808	-1.91197	-1.94648	-1.98165	-2.01748	-2.05399	-2.09119	-2.1291	-2.16774	-2.20713	-2.24727	-2.2882	-2.32991	-2.37245	-2.41581	-2.46003	-2.50512	-2.5511	-2.598	-2.64583	-2.69461	-2.74437	-2.79514	-2.84692	-2.89976	-2.95366	-3.00867	-3.06479	-3.12207	-3.18052
9.76	-1.32555	-1.34953	-1.37393	-1.39874	-1.42399	-1.44967	-1.47581	-1.5024	-1.52947	-1.55702	-1.58506	-1.61361	-1.64267	-1.67226	-1.70239	-1.73307	-1.76431	-1.79613	-1.82854	-1.86156	-1.89519	-1.92946	-1.96437	-1.99994	-2.03619	-2.07313	-2.11078	-2.14916	-2.18827	-2.22814	-2.26879	-2.31023	-2.35248	-2.39556	-2.43949	-2.48429	-2.52998	-2.57658	-2.62411	-2.67259	-2.72205	-2.77251	-2.82399	-2.87651	-2.93011	-2.98479	-3.0406	-3.09756	-3.15569
9.84	-1.3669	-1.39185	-1.41722	-1.44304	-1.46931	-1.49605	-1.52326	-1.55096	-1.57915	-1.60785	-1.63708	-1.66683	-1.69713	-1.72798	-1.7594	-1.79141	-1.82401	-1.85722	-1.89105	-1.92552	-1.96064	-1.99643	-2.0329	-2.07007	-2.10795	-2.14656	-2.18593	-2.22605	-2.26696	-2.30867	-2.3512	-2.39456	-2.43879	-2.48389	-2.52989	-2.57681	-2.62466	-2.67348	-2.72329	-2.7741	-2.82595	-2.87884	-2.93282	-2.98791	-3.04413	-3.1015	-3.16006	-3.21984	-3.28085
9.92	-1.36238	-1.38728	-1.41263	-1.43841	-1.46466	-1.49136	-1.51855	-1.54622	-1.57439	-1.60308	-1.63228	-1.66202	-1.6923	-1.72315	-1.75456	-1.78656	-1.81916	-1.85237	-1.88621	-1.92069	-1.95583	-1.99163	-2.02813	-2.06532	-2.10324	-2.14189	-2.18129	-2.22147	-2.26243	-2.3042	-2.34679	-2.39023	-2.43454	-2.47973	-2.52582	-2.57284	-2.62081	-2.66975	-2.71969	-2.77064	-2.82263	-2.87569	-2.92984	-2.98511	-3.04152	-3.09911	-3.15789	-3.2179	-3.27916
10	-1.3946	-1.42032	-1.44649	-1.47314	-1.50025	-1.52786	-1.55596	-1.58457	-1.61371	-1.64338	-1.67359	-1.70437	-1.73571	-1.76764	-1.80017	-1.83331	-1.86708	-1.90149	-1.93655	-1.97228	-2.00871	-2.04583	-2.08367	-2.12225	-2.16158	-2.20168	-2.24257	-2.28427	-2.32679	-2.37016	-2.41439	-2.4595	-2.50552	-2.55247	-2.60036	-2.64923	-2.69909	-2.74997	-2.80188	-2.85486	-2.90894	-2.96413	-3.02046	-3.07796	-3.13666	-3.19659	-3.25777	-3.32024	-3.38402
10.08	-1.3743	-1.39978	-1.42572	-1.45213	-1.47902	-1.50639	-1.53426	-1.56265	-1.59156	-1.621	-1.65099	-1.68155	-1.71268	-1.74439	-1.77671	-1.80964	-1.8432	-1.87741	-1.91227	-1.94781	-1.98404	-2.02098	-2.05865	-2.09705	-2.13621	-2.17615	-2.21689	-2.25843	-2.30081	-2.34405	-2.38815	-2.43315	-2.47907	-2.52592	-2.57373	-2.62252	-2.67231	-2.72314	-2.77502	-2.82798	-2.88204	-2.93724	-2.99359	-3.05113	-3.10989	-3.16989	-3.23117	-3.29375	-3.35768
10.16	-1.4186	-1.44507	-1.47202	-1.49945	-1.52738	-1.55583	-1.58479	-1.61429	-1.64434	-1.67495	-1.70613	-1.7379	-1.77027	-1.80326	-1.83687	-1.87113	-1.90605	-1.94164	-1.97792	-2.0149	-2.05261	-2.09106	-2.13027	-2.17025	-2.21102	-2.25261	-2.29502	-2.33829	-2.38243	-2.42745	-2.4734	-2.52027	-2.5681	-2.61691	-2.66672	-2.71755	-2.76944	-2.8224	-2.87646	-2.93165	-2.98799	-3.04552	-3.10425	-3.16422	-3.22547	-3.28801	-3.35188	-3.41711	-3.48375
10.24	-1.39606	-1.42256	-1.44955	-1.47704	-1.50504	-1.53358	-1.56265	-1.59227	-1.62246	-1.65323	-1.68459	-1.71656	-1.74915	-1.78237	-1.81624	-1.85078	-1.88601	-1.92193	-1.95857	-1.99594	-2.03406	-2.07295	-2.11262	-2.1531	-2.19441	-2.23656	-2.27957	-2.32347	-2.36828	-2.41402	-2.46071	-2.50837	-2.55704	-2.60672	-2.65745	-2.70926	-2.76216	-2.81619	-2.87138	-2.92774	-2.98532	-3.04413	-3.10422	-3.16561	-3.22833	-3.29242	-3.35791	-3.42484	-3.49324
10.32	-1.42186	-1.44884	-1.47632	-1.50431	-1.53282	-1.56186	-1.59146	-1.62161	-1.65234	-1.68366	-1.71557	-1.74811	-1.78127	-1.81508	-1.84955	-1.88469	-1.92053	-1.95708	-1.99435	-2.03237	-2.07115	-2.1107	-2.15106	-2.19223	-2.23423	-2.2771	-2.32084	-2.36547	-2.41103	-2.45753	-2.50499	-2.55344	-2.6029	-2.65339	-2.70495	-2.75759	-2.81134	-2.86623	-2.92229	-2.97954	-3.03802	-3.09775	-3.15877	-3.2211	-3.28478	-3.34985	-3.41633	-3.48425	-3.55367
10.4	-1.40099	-1.42814	-1.4558	-1.484	-1.51273	-1.54203	-1.57189	-1.60234	-1.63338	-1.66503	-1.69731	-1.73024	-1.76382	-1.79807	-1.83301	-1.86866	-1.90503	-1.94214	-1.98001	-2.01865	-2.05809	-2.09835	-2.13944	-2.18139	-2.22421	-2.26793	-2.31257	-2.35815	-2.40469	-2.45222	-2.50077	-2.55035	-2.601	-2.65273	-2.70558	-2.75957	-2.81474	-2.8711	-2.9287	-2.98755	-3.0477	-3.10917	-3.172	-3.23621	-3.30186	-3.36896	-3.43756	-3.5077	-3.57941
10.48	-1.41457	-1.44203	-1.47	-1.49852	-1.52758	-1.55721	-1.58742	-1.61822	-1.64962	-1.68164	-1.7143	-1.74761	-1.78159	-1.81625	-1.85161	-1.88769	-1.92449	-1.96206	-2.00039	-2.03951	-2.07943	-2.12019	-2.16179	-2.20426	-2.24762	-2.29189	-2.3371	-2.38326	-2.4304	-2.47855	-2.52772	-2.57795	-2.62926	-2.68168	-2.73523	-2.78994	-2.84584	-2.90296	-2.96134	-3.02099	-3.08196	-3.14427	-3.20797	-3.27308	-3.33964	-3.40769	-3.47726	-3.54839	-3.62113
10.56	-1.40119	-1.42889	-1.45713	-1.48594	-1.51531	-1.54527	-1.57583	-1.607	-1.6388	-1.67125	-1.70435	-1.73814	-1.77261	-1.8078	-1.84372	-1.88038	-1.9178	-1.95601	-1.99502	-2.03486	-2.07554	-2.11708	-2.1595	-2.20284	-2.2471	-2.29232	-2.33851	-2.3857	-2.43392	-2.4832	-2.53355	-2.585	-2.63759	-2.69133	-2.74627	-2.80243	-2.85984	-2.91853	-2.97853	-3.03989	-3.10262	-3.16678	-3.23238	-3.29948	-3.36811	-3.4383	-3.5101	-3.58355	-3.6587
10.64	-1.39018	-1.4178	-1.44596	-1.47468	-1.50397	-1.53385	-1.56433	-1.59543	-1.62716	-1.65954	-1.69258	-1.7263	-1.76071	-1.79584	-1.8317	-1.86831	-1.90569	-1.94385	-1.98282	-2.02262	-2.06326	-2.10477	-2.14717	-2.19049	-2.23473	-2.27994	-2.32612	-2.37332	-2.42154	-2.47082	-2.52119	-2.57267	-2.62528	-2.67906	-2.73404	-2.79025	-2.84772	-2.90647	-2.96655	-3.02798	-3.09081	-3.15506	-3.22078	-3.28799	-3.35674	-3.42707	-3.49902	-3.57263	-3.64795
10.72	-1.40662	-1.4349	-1.46375	-1.49318	-1.5232	-1.55384	-1.58511	-1.61703	-1.6496	-1.68285	-1.7168	-1.75145	-1.78684	-1.82297	-1.85987	-1.89755	-1.93604	-1.97535	-2.01551	-2.05654	-2.09846	-2.14129	-2.18505	-2.22978	-2.27548	-2.3222	-2.36995	-2.41875	-2.46865	-2.51966	-2.57181	-2.62514	-2.67967	-2.73543	-2.79245	-2.85078	-2.91043	-2.97145	-3.03387	-3.09773	-3.16306	-3.2299	-3.29829	-3.36828	-3.4399	-3.5132	-3.58821	-3.665	-3.74359
10.8	-1.35365	-1.3812	-1.40932	-1.43801	-1.46729	-1.49718	-1.52769	-1.55883	-1.59063	-1.62309	-1.65625	-1.6901	-1.72468	-1.75999	-1.79606	-1.83291	-1.87055	-1.90901	-1.94831	-1.98846	-2.0295	-2.07143	-2.11429	-2.1581	-2.20288	-2.24866	-2.29546	-2.34331	-2.39223	-2.44226	-2.49342	-2.54574	-2.59924	-2.65397	-2.70994	-2.7672	-2.82578	-2.88571	-2.94702	-3.00975	-3.07394	-3.13962	-3.20684	-3.27564	-3.34605	-3.41811	-3.49188	-3.56739	-3.6447
10.88	-1.39477	-1.42333	-1.45248	-1.48223	-1.5126	-1.54361	-1.57527	-1.6076	-1.64061	-1.67433	-1.70877	-1.74395	-1.77989	-1.81661	-1.85413	-1.89246	-1.93164	-1.97168	-2.0126	-2.05443	-2.09718	-2.1409	-2.18559	-2.23128	-2.278	-2.32578	-2.37465	-2.42462	-2.47574	-2.52802	-2.58151	-2.63623	-2.69222	-2.7495	-2.80811	-2.86809	-2.92948	-2.9923	-3.0566	-3.12241	-3.18979	-3.25876	-3.32937	-3.40167	-3.47569	-3.5515	-3.62912	-3.70862	-3.79005
10.96	-1.34164	-1.36942	-1.39777	-1.42672	-1.45628	-1.48647	-1.5173	-1.54878	-1.58094	-1.61379	-1.64736	-1.68165	-1.71668	-1.75248	-1.78907	-1.82646	-1.86468	-1.90374	-1.94368	-1.9845	-2.02624	-2.06892	-2.11256	-2.15718	-2.20282	-2.24949	-2.29723	-2.34607	-2.39602	-2.44712	-2.49941	-2.5529	-2.60764	-2.66365	-2.72097	-2.77964	-2.83968	-2.90113	-2.96403	-3.02843	-3.09435	-3.16184	-3.23094	-3.30169	-3.37414	-3.44833	-3.52431	-3.60212	-3.68183
11.04	-1.3657	-1.39429	-1.42349	-1.45331	-1.48377	-1.51489	-1.54668	-1.57915	-1.61234	-1.64625	-1.6809	-1.71632	-1.75252	-1.78952	-1.82735	-1.86602	-1.90557	-1.946	-1.98735	-2.02963	-2.07288	-2.11711	-2.16236	-2.20864	-2.25599	-2.30444	-2.35401	-2.40473	-2.45663	-2.50975	-2.56411	-2.61975	-2.67671	-2.73501	-2.7947	-2.8558	-2.91836	-2.98242	-3.04802	-3.11519	-3.18398	-3.25444	-3.3266	-3.40051	-3.47623	-3.55379	-3.63326	-3.71468	-3.7981
11.12	-1.32896	-1.35715	-1.38595	-1.41537	-1.44543	-1.47615	-1.50754	-1.53962	-1.57242	-1.60594	-1.64021	-1.67524	-1.71106	-1.74769	-1.78515	-1.82345	-1.86263	-1.9027	-1.94369	-1.98563	-2.02853	-2.07242	-2.11734	-2.1633	-2.21033	-2.25846	-2.30773	-2.35816	-2.40977	-2.46262	-2.51672	-2.5721	-2.62881	-2.68688	-2.74635	-2.80725	-2.86962	-2.9335	-2.99893	-3.06596	-3.13462	-3.20496	-3.27703	-3.35087	-3.42653	-3.50407	-3.58352	-3.66496	-3.74842
11.2	-1.32205	-1.35043	-1.37942	-1.40905	-1.43934	-1.4703	-1.50194	-1.5343	-1.56738	-1.60121	-1.6358	-1.67117	-1.70735	-1.74436	-1.78222	-1.82095	-1.86057	-1.90112	-1.9426	-1.98505	-2.0285	-2.07297	-2.11848	-2.16507	-2.21276	-2.26158	-2.31157	-2.36276	-2.41517	-2.46884	-2.5238	-2.58009	-2.63775	-2.6968	-2.7573	-2.81927	-2.88276	-2.94782	-3.01447	-3.08276	-3.15275	-3.22448	-3.29799	-3.37333	-3.45055	-3.52972	-3.61087	-3.69407	-3.77937
11.28	-1.2943	-1.32258	-1.3515	-1.38106	-1.41129	-1.44221	-1.47383	-1.50616	-1.53924	-1.57308	-1.6077	-1.64312	-1.67936	-1.71645	-1.7544	-1.79324	-1.833	-1.8737	-1.91535	-1.958	-2.00167	-2.04638	-2.09216	-2.13904	-2.18705	-2.23622	-2.28658	-2.33817	-2.39101	-2.44515	-2.50061	-2.55744	-2.61566	-2.67533	-2.73647	-2.79913	-2.86334	-2.92916	-2.99663	-3.06578	-3.13668	-3.20936	-3.28387	-3.36028	-3.43862	-3.51895	-3.60134	-3.68583	-3.77249
11.36	-1.31019	-1.33895	-1.36835	-1.39842	-1.42917	-1.46062	-1.4928	-1.52571	-1.55939	-1.59385	-1.62911	-1.66519	-1.70212	-1.73992	-1.77861	-1.81822	-1.85878	-1.9003	-1.94281	-1.98634	-2.03093	-2.07659	-2.12335	-2.17126	-2.22033	-2.2706	-2.32211	-2.37488	-2.42895	-2.48437	-2.54115	-2.59935	-2.65901	-2.72015	-2.78283	-2.84708	-2.91295	-2.98049	-3.04974	-3.12075	-3.19356	-3.26824	-3.34483	-3.42339	-3.50397	-3.58663	-3.67144	-3.75844	-3.84771
11.44	-1.26676	-1.2952	-1.32431	-1.35408	-1.38456	-1.41574	-1.44766	-1.48032	-1.51377	-1.548	-1.58305	-1.61893	-1.65568	-1.69331	-1.73185	-1.77132	-1.81174	-1.85316	-1.89558	-1.93904	-1.98357	-2.0292	-2.07596	-2.12387	-2.17298	-2.2233	-2.27489	-2.32777	-2.38197	-2.43754	-2.49452	-2.55293	-2.61283	-2.67425	-2.73724	-2.80184	-2.86809	-2.93605	-3.00575	-3.07725	-3.15061	-3.22586	-3.30307	-3.3823	-3.46359	-3.54702	-3.63263	-3.7205	-3.81069
11.52	-1.29803	-1.32728	-1.35722	-1.38786	-1.41922	-1.45132	-1.48418	-1.51783	-1.55228	-1.58755	-1.62368	-1.66068	-1.69858	-1.7374	-1.77716	-1.81791	-1.85965	-1.90242	-1.94626	-1.99118	-2.03722	-2.08441	-2.13278	-2.18237	-2.2332	-2.28533	-2.33877	-2.39358	-2.44978	-2.50741	-2.56653	-2.62717	-2.68936	-2.75317	-2.81863	-2.88579	-2.9547	-3.02542	-3.09798	-3.17245	-3.24888	-3.32733	-3.40786	-3.49052	-3.57539	-3.66252	-3.75198	-3.84385	-3.93819
11.6	-1.25771	-1.28658	-1.31613	-1.34639	-1.37737	-1.4091	-1.44159	-1.47487	-1.50895	-1.54387	-1.57964	-1.61629	-1.65384	-1.69232	-1.73175	-1.77216	-1.81357	-1.85603	-1.89954	-1.94416	-1.98989	-2.03679	-2.08487	-2.13418	-2.18474	-2.2366	-2.28979	-2.34435	-2.40031	-2.45772	-2.51662	-2.57704	-2.63904	-2.70266	-2.76794	-2.83494	-2.9037	-2.97427	-3.04671	-3.12106	-3.19739	-3.27575	-3.35621	-3.43881	-3.52364	-3.61074	-3.70019	-3.79206	-3.88643
11.68	-1.27003	-1.2994	-1.32948	-1.36028	-1.39184	-1.42416	-1.45728	-1.49121	-1.52597	-1.5616	-1.59812	-1.63554	-1.6739	-1.71322	-1.75354	-1.79487	-1.83726	-1.88072	-1.92529	-1.971	-2.01789	-2.06599	-2.11532	-2.16594	-2.21787	-2.27116	-2.32584	-2.38195	-2.43954	-2.49865	-2.55932	-2.6216	-2.68554	-2.75118	-2.81857	-2.88777	-2.95883	-3.0318	-3.10675	-3.18372	-3.26279	-3.34401	-3.42744	-3.51316	-3.60124	-3.69173	-3.78473	-3.88031	-3.97854
11.76	-1.24287	-1.27199	-1.30183	-1.33239	-1.36371	-1.39579	-1.42868	-1.46237	-1.49691	-1.53231	-1.5686	-1.6058	-1.64395	-1.68306	-1.72316	-1.76429	-1.80646	-1.84972	-1.8941	-1.93962	-1.98631	-2.03422	-2.08338	-2.13382	-2.18557	-2.23869	-2.29321	-2.34916	-2.40659	-2.46555	-2.52608	-2.58821	-2.65201	-2.71752	-2.78479	-2.85387	-2.92481	-2.99767	-3.07251	-3.14938	-3.22835	-3.30948	-3.39283	-3.47847	-3.56647	-3.6569	-3.74984	-3.84535	-3.94352
11.84	-1.24236	-1.27176	-1.30189	-1.33277	-1.36442	-1.39687	-1.43013	-1.46423	-1.4992	-1.53506	-1.57183	-1.60955	-1.64824	-1.68792	-1.72864	-1.77041	-1.81327	-1.85725	-1.90239	-1.94871	-1.99626	-2.04506	-2.09517	-2.1466	-2.19941	-2.25364	-2.30932	-2.36651	-2.42523	-2.48555	-2.54751	-2.61116	-2.67654	-2.74371	-2.81273	-2.88365	-2.95653	-3.03143	-3.1084	-3.18752	-3.26884	-3.35244	-3.43839	-3.52675	-3.61761	-3.71104	-3.80712	-3.90594	-4.00758
11.92	-1.24526	-1.27478	-1.30503	-1.33603	-1.36781	-1.40038	-1.43377	-1.46801	-1.50311	-1.5391	-1.57602	-1.61387	-1.6527	-1.69253	-1.73339	-1.77531	-1.81832	-1.86245	-1.90773	-1.9542	-2.0019	-2.05086	-2.10111	-2.15269	-2.20565	-2.26003	-2.31586	-2.37319	-2.43206	-2.49252	-2.55461	-2.6184	-2.68391	-2.75121	-2.82036	-2.89139	-2.96438	-3.03938	-3.11645	-3.19566	-3.27707	-3.36074	-3.44674	-3.53516	-3.62605	-3.7195	-3.81559	-3.9144	-4.01602
12	-1.22972	-1.25923	-1.28948	-1.3205	-1.35231	-1.38493	-1.41839	-1.45272	-1.48793	-1.52406	-1.56113	-1.59917	-1.63821	-1.67828	-1.71941	-1.76163	-1.80497	-1.84947	-1.89516	-1.94209	-1.99027	-2.03976	-2.0906	-2.14282	-2.19646	-2.25157	-2.3082	-2.36638	-2.42618	-2.48763	-2.55079	-2.6157	-2.68243	-2.75103	-2.82156	-2.89408	-2.96864	-3.04532	-3.12417	-3.20527	-3.28869	-3.3745	-3.46278	-3.55359	-3.64704	-3.74319	-3.84214	-3.94398	-4.04879
12.08	-1.23272	-1.2626	-1.29325	-1.32467	-1.3569	-1.38997	-1.42388	-1.45868	-1.49438	-1.53101	-1.5686	-1.60718	-1.64678	-1.68742	-1.72915	-1.77198	-1.81596	-1.86112	-1.90749	-1.95511	-2.00402	-2.05425	-2.10585	-2.15885	-2.21331	-2.26926	-2.32674	-2.38582	-2.44652	-2.5089	-2.57302	-2.63893	-2.70667	-2.77632	-2.84792	-2.92153	-2.99722	-3.07505	-3.15509	-3.23741	-3.32207	-3.40916	-3.49874	-3.59089	-3.68571	-3.78326	-3.88364	-3.98695	-4.09326
12.16	-1.19817	-1.2278	-1.25821	-1.28941	-1.32143	-1.3543	-1.38805	-1.42269	-1.45826	-1.49479	-1.5323	-1.57082	-1.61039	-1.65103	-1.69279	-1.73568	-1.77976	-1.82506	-1.8716	-1.91944	-1.96861	-2.01915	-2.07111	-2.12452	-2.17945	-2.23592	-2.29399	-2.35371	-2.41514	-2.47831	-2.5433	-2.61016	-2.67894	-2.74971	-2.82252	-2.89746	-2.97457	-3.05393	-3.13562	-3.21971	-3.30627	-3.39539	-3.48714	-3.58162	-3.67891	-3.77911	-3.8823	-3.9886	-4.09811
12.24	-1.22714	-1.25753	-1.2887	-1.32069	-1.35353	-1.38723	-1.42183	-1.45735	-1.49382	-1.53126	-1.56971	-1.6092	-1.64976	-1.69142	-1.73421	-1.77818	-1.82335	-1.86977	-1.91746	-1.96648	-2.01685	-2.06863	-2.12186	-2.17657	-2.23282	-2.29066	-2.35013	-2.41128	-2.47417	-2.53885	-2.60537	-2.6738	-2.7442	-2.81662	-2.89112	-2.96779	-3.04667	-3.12785	-3.2114	-3.29739	-3.3859	-3.47701	-3.57081	-3.66738	-3.76682	-3.86921	-3.97465	-4.08326	-4.19512
12.32	-1.13193	-1.16104	-1.19093	-1.22164	-1.25319	-1.28561	-1.31892	-1.35316	-1.38835	-1.42452	-1.4617	-1.49993	-1.53923	-1.57964	-1.6212	-1.66394	-1.7079	-1.75312	-1.79964	-1.84749	-1.89673	-1.94739	-1.99952	-2.05317	-2.10838	-2.16522	-2.22371	-2.28393	-2.34593	-2.40976	-2.47549	-2.54317	-2.61286	-2.68464	-2.75857	-2.83472	-2.91316	-2.99397	-3.07723	-3.16301	-3.2514	-3.34249	-3.43636	-3.53311	-3.63284	-3.73564	-3.84162	-3.95088	-4.06354
12.4	-1.23312	-1.26407	-1.29583	-1.32844	-1.36193	-1.39631	-1.43163	-1.4679	-1.50516	-1.54343	-1.58275	-1.62315	-1.66467	-1.70733	-1.75118	-1.79625	-1.84258	-1.8902	-1.93916	-1.98951	-2.04127	-2.09451	-2.14926	-2.20557	-2.26349	-2.32307	-2.38436	-2.44743	-2.51232	-2.57909	-2.6478	-2.71852	-2.7913	-2.86622	-2.94334	-3.02274	-3.10448	-3.18865	-3.27532	-3.36457	-3.45649	-3.55116	-3.64869	-3.74915	-3.85265	-3.95929	-4.06918	-4.18243	-4.29915
12.48	-1.13947	-1.16944	-1.20024	-1.23192	-1.26448	-1.29796	-1.3324	-1.36781	-1.40424	-1.4417	-1.48025	-1.51991	-1.56071	-1.6027	-1.64592	-1.69039	-1.73617	-1.78329	-1.83181	-1.88175	-1.93318	-1.98614	-2.04068	-2.09685	-2.1547	-2.21429	-2.27568	-2.33892	-2.40409	-2.47123	-2.54042	-2.61172	-2.6852	-2.76094	-2.83901	-2.91949	-3.00246	-3.08801	-3.17621	-3.26716	-3.36096	-3.45769	-3.55747	-3.66039	-3.76656	-3.87609	-3.9891	-4.10572	-4.22607
12.56	-1.20437	-1.23532	-1.26712	-1.29979	-1.33337	-1.36787	-1.40333	-1.43977	-1.47724	-1.51575	-1.55535	-1.59607	-1.63795	-1.68101	-1.7253	-1.77086	-1.81773	-1.86594	-1.91555	-1.9666	-2.01913	-2.07319	-2.12884	-2.18611	-2.24507	-2.30577	-2.36826	-2.43261	-2.49887	-2.5671	-2.63738	-2.70976	-2.78432	-2.86113	-2.94026	-3.02178	-3.10579	-3.19235	-3.28156	-3.37351	-3.46828	-3.56596	-3.66667	-3.7705	-3.87756	-3.98796	-4.10182	-4.21925	-4.34038
12.64	-1.18251	-1.21401	-1.24639	-1.2797	-1.31397	-1.34921	-1.38547	-1.42278	-1.46118	-1.50068	-1.54134	-1.5832	-1.62628	-1.67063	-1.71629	-1.76331	-1.81173	-1.86159	-1.91294	-1.96584	-2.02033	-2.07646	-2.13429	-2.19388	-2.25528	-2.31856	-2.38377	-2.45099	-2.52027	-2.59169	-2.66532	-2.74124	-2.81951	-2.90023	-2.98346	-3.06931	-3.15785	-3.24918	-3.3434	-3.44059	-3.54088	-3.64436	-3.75114	-3.86134	-3.97508	-4.09249	-4.21369	-4.33882	-4.46803
12.72	-1.1608	-1.1916	-1.22327	-1.25584	-1.28934	-1.32379	-1.35923	-1.39568	-1.43319	-1.47179	-1.5115	-1.55237	-1.59444	-1.63774	-1.68231	-1.7282	-1.77545	-1.8241	-1.87419	-1.92578	-1.97892	-2.03365	-2.09003	-2.14812	-2.20796	-2.26962	-2.33315	-2.39863	-2.46611	-2.53565	-2.60734	-2.68124	-2.75743	-2.83597	-2.91696	-3.00047	-3.08659	-3.17541	-3.26702	-3.36151	-3.45898	-3.55954	-3.6633	-3.77035	-3.88082	-3.99483	-4.11251	-4.23397	-4.35937
12.8	-1.24627	-1.2795	-1.31367	-1.34883	-1.385	-1.42222	-1.46051	-1.49992	-1.54048	-1.58223	-1.6252	-1.66945	-1.715	-1.76191	-1.81022	-1.85997	-1.91121	-1.964	-2.01837	-2.0744	-2.13213	-2.19161	-2.25291	-2.31609	-2.38122	-2.44834	-2.51755	-2.5889	-2.66246	-2.73832	-2.81654	-2.89722	-2.98043	-3.06627	-3.15481	-3.24616	-3.34042	-3.43767	-3.53803	-3.64161	-3.74852	-3.85887	-3.97279	-4.09041	-4.21185	-4.33726	-4.46679	-4.60058	-4.73879
12.88	-1.17837	-1.21054	-1.24364	-1.27771	-1.31278	-1.34889	-1.38606	-1.42433	-1.46374	-1.50433	-1.54613	-1.58918	-1.63354	-1.67923	-1.72631	-1.77481	-1.8248	-1.87632	-1.92941	-1.98414	-2.04056	-2.09872	-2.15868	-2.22051	-2.28427	-2.35001	-2.41782	-2.48776	-2.55991	-2.63433	-2.71111	-2.79032	-2.87205	-2.9564	-3.04344	-3.13326	-3.22598	-3.32168	-3.42048	-3.52247	-3.62778	-3.73651	-3.84879	-3.96476	-4.08453	-4.20824	-4.33605	-4.46809	-4.60453
12.96	-1.27801	-1.31204	-1.34706	-1.38308	-1.42014	-1.45827	-1.49751	-1.5379	-1.57947	-1.62226	-1.66632	-1.71168	-1.75839	-1.80649	-1.85603	-1.90705	-1.95962	-2.01377	-2.06957	-2.12706	-2.1863	-2.24736	-2.31029	-2.37516	-2.44203	-2.51097	-2.58206	-2.65535	-2.73094	-2.8089	-2.8893	-2.97224	-3.0578	-3.14607	-3.23714	-3.33112	-3.4281	-3.52819	-3.6315	-3.73815	-3.84824	-3.96191	-4.07928	-4.20049	-4.32568	-4.45499	-4.58857	-4.72659	-4.86922
13.04	-1.27362	-1.30834	-1.34408	-1.38087	-1.41875	-1.45774	-1.49788	-1.53923	-1.5818	-1.62565	-1.67082	-1.71735	-1.76528	-1.81467	-1.86557	-1.91801	-1.97207	-2.02778	-2.08521	-2.14441	-2.20545	-2.26838	-2.33328	-2.4002	-2.46922	-2.54041	-2.61384	-2.68959	-2.76773	-2.84836	-2.93156	-3.01741	-3.10601	-3.19746	-3.29185	-3.38928	-3.48986	-3.59371	-3.70094	-3.81167	-3.92603	-4.04414	-4.16614	-4.29217	-4.42239	-4.55694	-4.69599	-4.83971	-4.98828
13.12	-1.27153	-1.30596	-1.3414	-1.37787	-1.41542	-1.45408	-1.49389	-1.53487	-1.57709	-1.62057	-1.66535	-1.71149	-1.75902	-1.808	-1.85848	-1.9105	-1.96411	-2.01938	-2.07635	-2.13509	-2.19566	-2.25811	-2.32252	-2.38895	-2.45747	-2.52815	-2.60106	-2.6763	-2.75392	-2.83403	-2.91669	-3.00201	-3.09008	-3.18099	-3.27484	-3.37174	-3.4718	-3.57512	-3.68182	-3.79203	-3.90587	-4.02347	-4.14497	-4.27051	-4.40025	-4.53433	-4.67292	-4.8162	-4.96433
13.2	-1.36766	-1.40477	-1.44298	-1.4823	-1.52278	-1.56445	-1.60736	-1.65154	-1.69705	-1.74391	-1.79219	-1.84191	-1.89315	-1.94594	-2.00033	-2.05639	-2.11416	-2.17372	-2.2351	-2.29839	-2.36363	-2.43091	-2.50029	-2.57183	-2.64563	-2.72174	-2.80025	-2.88125	-2.96483	-3.05106	-3.14004	-3.23187	-3.32665	-3.42448	-3.52547	-3.62973	-3.73738	-3.84854	-3.96333	-4.08189	-4.20435	-4.33086	-4.46156	-4.59661	-4.73619	-4.88045	-5.02958	-5.18376	-5.3432
13.28	-1.33753	-1.37393	-1.41139	-1.44997	-1.48968	-1.53058	-1.57271	-1.6161	-1.66079	-1.70684	-1.75429	-1.80318	-1.85356	-1.90549	-1.95902	-2.0142	-2.07109	-2.12975	-2.19024	-2.25262	-2.31695	-2.38332	-2.45177	-2.5224	-2.59527	-2.67046	-2.74805	-2.82813	-2.91079	-2.99611	-3.08418	-3.17511	-3.269	-3.36595	-3.46607	-3.56948	-3.67628	-3.78662	-3.9006	-4.01837	-4.14007	-4.26583	-4.39582	-4.53018	-4.66909	-4.81271	-4.96123	-5.11484	-5.27374
13.36	-1.47867	-1.51861	-1.55971	-1.60202	-1.64558	-1.69042	-1.73659	-1.78414	-1.83311	-1.88355	-1.9355	-1.98902	-2.04417	-2.10099	-2.15954	-2.21989	-2.28209	-2.34621	-2.41231	-2.48046	-2.55073	-2.62319	-2.69791	-2.77499	-2.85449	-2.9365	-3.02111	-3.10841	-3.1985	-3.29146	-3.38741	-3.48644	-3.58867	-3.69421	-3.80318	-3.91571	-4.03191	-4.15193	-4.27591	-4.40399	-4.53633	-4.67308	-4.81442	-4.96052	-5.11156	-5.26774	-5.42927	-5.59636	-5.76924
13.44	-1.3973	-1.43565	-1.47516	-1.51584	-1.55775	-1.60092	-1.6454	-1.69123	-1.73846	-1.78714	-1.83731	-1.88903	-1.94235	-1.99733	-2.05402	-2.11249	-2.17279	-2.23499	-2.29916	-2.36536	-2.43366	-2.50414	-2.57688	-2.65195	-2.72944	-2.80943	-2.89201	-2.97727	-3.06531	-3.15622	-3.25012	-3.3471	-3.44727	-3.55076	-3.65768	-3.76816	-3.88233	-4.00032	-4.12227	-4.24833	-4.37866	-4.51341	-4.65276	-4.79687	-4.94594	-5.10016	-5.25972	-5.42485	-5.59576
13.52	-1.60244	-1.64515	-1.6891	-1.73433	-1.78088	-1.82881	-1.87814	-1.92894	-1.98124	-2.03511	-2.09059	-2.14774	-2.20662	-2.26728	-2.32978	-2.39419	-2.46057	-2.529	-2.59953	-2.67224	-2.74722	-2.82453	-2.90426	-2.98648	-3.0713	-3.1588	-3.24907	-3.34221	-3.43832	-3.53751	-3.63988	-3.74556	-3.85466	-3.96731	-4.08362	-4.20375	-4.32783	-4.45601	-4.58843	-4.72528	-4.8667	-5.01288	-5.16401	-5.32028	-5.48191	-5.6491	-5.82209	-6.00112	-6.18646
13.6	-1.54419	-1.58627	-1.62959	-1.67421	-1.72016	-1.7675	-1.81627	-1.86652	-1.9183	-1.97167	-2.02667	-2.08337	-2.14182	-2.20209	-2.26423	-2.32831	-2.39441	-2.46259	-2.53292	-2.60548	-2.68034	-2.7576	-2.83733	-2.91962	-3.00456	-3.09225	-3.18278	-3.27626	-3.37279	-3.47249	-3.57546	-3.68183	-3.79171	-3.90525	-4.02258	-4.14383	-4.26915	-4.3987	-4.53263	-4.67112	-4.81434	-4.96248	-5.11573	-5.27429	-5.43838	-5.60822	-5.78406	-5.96615	-6.15475
13.68	-1.70331	-1.74885	-1.79572	-1.84396	-1.89362	-1.94476	-1.99742	-2.05164	-2.1075	-2.16503	-2.2243	-2.28537	-2.3483	-2.41315	-2.47999	-2.54889	-2.61992	-2.69315	-2.76866	-2.84653	-2.92684	-3.00968	-3.09513	-3.18329	-3.27426	-3.36813	-3.465	-3.56499	-3.66821	-3.77477	-3.8848	-3.99841	-4.11576	-4.23696	-4.36217	-4.49154	-4.62522	-4.76338	-4.9062	-5.05386	-5.20654	-5.36445	-5.5278	-5.69683	-5.87175	-6.05283	-6.24034	-6.43456	-6.63578
13.76	-1.68726	-1.73289	-1.77987	-1.82825	-1.87808	-1.9294	-1.98227	-2.03674	-2.09287	-2.15071	-2.21033	-2.27177	-2.33512	-2.40043	-2.46778	-2.53723	-2.60885	-2.68273	-2.75895	-2.83758	-2.91871	-3.00243	-3.08884	-3.17802	-3.27009	-3.36513	-3.46327	-3.5646	-3.66926	-3.77736	-3.88902	-4.00439	-4.12359	-4.24678	-4.37409	-4.5057	-4.64176	-4.78245	-4.92795	-5.07845	-5.23416	-5.39527	-5.56202	-5.73464	-5.91338	-6.09851	-6.2903	-6.48905	-6.69509
13.84	-1.8036	-1.8518	-1.90142	-1.9525	-2.00509	-2.05924	-2.11501	-2.17246	-2.23163	-2.29259	-2.35541	-2.42014	-2.48684	-2.5556	-2.62648	-2.69956	-2.7749	-2.8526	-2.93273	-3.01538	-3.10064	-3.1886	-3.27936	-3.37301	-3.46967	-3.56943	-3.67241	-3.77874	-3.88852	-4.0019	-4.11899	-4.23995	-4.36491	-4.49402	-4.62746	-4.76538	-4.90795	-5.05537	-5.20782	-5.3655	-5.52864	-5.69746	-5.8722	-6.05311	-6.24047	-6.43455	-6.63567	-6.84415	-7.06035
13.92	-1.83811	-1.8875	-1.93834	-1.9907	-2.04462	-2.10016	-2.15737	-2.21631	-2.27704	-2.33962	-2.40413	-2.47061	-2.53915	-2.60982	-2.68268	-2.75783	-2.83533	-2.91527	-2.99774	-3.08283	-3.17064	-3.26125	-3.35477	-3.45131	-3.55097	-3.65388	-3.76014	-3.86988	-3.98324	-4.10034	-4.22134	-4.34636	-4.47558	-4.60914	-4.74723	-4.89001	-5.03767	-5.19042	-5.34845	-5.51199	-5.68126	-5.85651	-6.038	-6.226	-6.42081	-6.62273	-6.8321	-7.04927	-7.27463
14	-1.91416	-1.96554	-2.01844	-2.0729	-2.12899	-2.18676	-2.24626	-2.30756	-2.37073	-2.43581	-2.50288	-2.57202	-2.64328	-2.71675	-2.7925	-2.87062	-2.95118	-3.03427	-3.11999	-3.20842	-3.29967	-3.39383	-3.49101	-3.59132	-3.69487	-3.80178	-3.91217	-4.02618	-4.14394	-4.26558	-4.39127	-4.52114	-4.65536	-4.7941	-4.93754	-5.08586	-5.23927	-5.39796	-5.56215	-5.73208	-5.90799	-6.09015	-6.27881	-6.47429	-6.67689	-6.88695	-7.10482	-7.33089	-7.56558
14.08	-1.96712	-2.01992	-2.07429	-2.13028	-2.18794	-2.24734	-2.30854	-2.37159	-2.43657	-2.50353	-2.57256	-2.64372	-2.71708	-2.79273	-2.87074	-2.95121	-3.03421	-3.11984	-3.20819	-3.29937	-3.39346	-3.49059	-3.59085	-3.69437	-3.80127	-3.91166	-4.02569	-4.14348	-4.26518	-4.39094	-4.52092	-4.65527	-4.79418	-4.93781	-5.08636	-5.24004	-5.39904	-5.56359	-5.73393	-5.91031	-6.09298	-6.28223	-6.47836	-6.68168	-6.89254	-7.1113	-7.33835	-7.57412	-7.81907
14.16	-2.03061	-2.08492	-2.14083	-2.19841	-2.2577	-2.31876	-2.38166	-2.44645	-2.51322	-2.58201	-2.65291	-2.72599	-2.80132	-2.87898	-2.95906	-3.04164	-3.12681	-3.21466	-3.30528	-3.39879	-3.49527	-3.59485	-3.69762	-3.80372	-3.91325	-4.02635	-4.14315	-4.2638	-4.38842	-4.51719	-4.65025	-4.78778	-4.92994	-5.07693	-5.22894	-5.38617	-5.54884	-5.71718	-5.89142	-6.07183	-6.25868	-6.45226	-6.65288	-6.86087	-7.07658	-7.3004	-7.53274	-7.77405	-8.0248
14.24	-2.08183	-2.13779	-2.19541	-2.25476	-2.31589	-2.37886	-2.44373	-2.51059	-2.57948	-2.65049	-2.72369	-2.79916	-2.87697	-2.95721	-3.03997	-3.12533	-3.2134	-3.30426	-3.39801	-3.49477	-3.59464	-3.69774	-3.80419	-3.9141	-4.02761	-4.14485	-4.26597	-4.3911	-4.52042	-4.65407	-4.79223	-4.93507	-5.08279	-5.23558	-5.39365	-5.55721	-5.72651	-5.90178	-6.08328	-6.2713	-6.46613	-6.66809	-6.8775	-7.09474	-7.32018	-7.55426	-7.79742	-8.05016	-8.313
14.32	-2.13835	-2.19595	-2.25527	-2.31636	-2.37929	-2.44411	-2.5109	-2.57973	-2.65066	-2.72376	-2.79912	-2.87682	-2.95693	-3.03954	-3.12475	-3.21264	-3.30331	-3.39686	-3.49339	-3.59302	-3.69585	-3.80201	-3.91161	-4.02479	-4.14167	-4.2624	-4.38712	-4.51599	-4.64917	-4.78682	-4.92912	-5.07626	-5.22843	-5.38583	-5.5487	-5.71725	-5.89172	-6.07239	-6.25951	-6.45339	-6.65434	-6.8627	-7.07881	-7.30307	-7.53589	-7.77773	-8.02907	-8.29044	-8.56243
14.4	-2.17936	-2.2383	-2.299	-2.36153	-2.42594	-2.4923	-2.56068	-2.63115	-2.70378	-2.77865	-2.85584	-2.93542	-3.01749	-3.10213	-3.18944	-3.2795	-3.37242	-3.46831	-3.56726	-3.66939	-3.77482	-3.88367	-3.99606	-4.11213	-4.23201	-4.35586	-4.48381	-4.61604	-4.7527	-4.89396	-5.04002	-5.19107	-5.3473	-5.50894	-5.6762	-5.84933	-6.02858	-6.21423	-6.40655	-6.60586	-6.81248	-7.02677	-7.2491	-7.47989	-7.71956	-7.96859	-8.22751	-8.49688	-8.77731
14.48	-2.25149	-2.31271	-2.37577	-2.44074	-2.50768	-2.57667	-2.64776	-2.72105	-2.7966	-2.8745	-2.95482	-3.03766	-3.1231	-3.21124	-3.30218	-3.39601	-3.49285	-3.59279	-3.69596	-3.80248	-3.91246	-4.02603	-4.14334	-4.26453	-4.38973	-4.51911	-4.65283	-4.79105	-4.93396	-5.08175	-5.2346	-5.39274	-5.55638	-5.72575	-5.9011	-6.0827	-6.27082	-6.46576	-6.66783	-6.87738	-7.09478	-7.32041	-7.55469	-7.7981	-8.05112	-8.3143	-8.58822	-8.87355	-9.17098
14.56	-2.28679	-2.34889	-2.41285	-2.47873	-2.54662	-2.61656	-2.68865	-2.76294	-2.83953	-2.91848	-2.99989	-3.08384	-3.17043	-3.25973	-3.35187	-3.44692	-3.54501	-3.64624	-3.75072	-3.85858	-3.96995	-4.08494	-4.20369	-4.32636	-4.45309	-4.58402	-4.71934	-4.8592	-5.00379	-5.1533	-5.30793	-5.46788	-5.63338	-5.80467	-5.982	-6.16562	-6.35582	-6.55291	-6.75721	-6.96905	-7.18881	-7.41688	-7.65371	-7.89974	-8.1555	-8.42153	-8.69842	-8.98686	-9.28755
14.64	-2.35641	-2.42113	-2.48781	-2.55652	-2.62734	-2.70034	-2.77559	-2.85318	-2.93319	-3.01571	-3.10082	-3.18862	-3.27921	-3.37268	-3.46914	-3.5687	-3.67148	-3.77758	-3.88714	-4.00029	-4.11715	-4.23787	-4.36259	-4.49148	-4.62468	-4.76238	-4.90474	-5.05196	-5.20423	-5.36175	-5.52476	-5.69347	-5.86813	-6.04901	-6.23639	-6.43054	-6.6318	-6.84051	-7.05701	-7.2817	-7.51501	-7.75738	-8.00932	-8.27135	-8.54407	-8.82812	-9.12422	-9.43313	-9.75574
14.72	-2.40928	-2.47509	-2.54289	-2.61275	-2.68475	-2.75895	-2.83543	-2.91428	-2.99557	-3.0794	-3.16586	-3.25503	-3.34702	-3.44193	-3.53987	-3.64094	-3.74526	-3.85295	-3.96413	-4.07894	-4.1975	-4.31997	-4.44649	-4.57722	-4.71232	-4.85196	-4.99633	-5.1456	-5.29999	-5.4597	-5.62495	-5.79599	-5.97305	-6.15641	-6.34635	-6.54317	-6.74719	-6.95875	-7.17824	-7.40604	-7.64258	-7.88834	-8.14383	-8.40959	-8.68623	-8.97441	-9.27487	-9.58842	-9.91596
14.8	-2.45889	-2.52721	-2.59764	-2.67024	-2.74509	-2.82228	-2.90188	-2.98398	-3.06867	-3.15605	-3.24621	-3.33926	-3.43529	-3.53442	-3.63676	-3.74242	-3.85155	-3.96425	-4.08067	-4.20095	-4.32524	-4.45368	-4.58645	-4.72371	-4.86563	-5.01241	-5.16425	-5.32134	-5.48392	-5.65221	-5.82646	-6.00692	-6.19388	-6.38763	-6.58849	-6.7968	-7.01291	-7.23722	-7.47015	-7.71215	-7.96372	-8.2254	-8.49777	-8.78147	-9.07723	-9.38581	-9.70809	-10.045	-10.3978
14.88	-2.52761	-2.597	-2.66849	-2.74217	-2.81811	-2.89639	-2.9771	-3.06032	-3.14613	-3.23465	-3.32595	-3.42015	-3.51734	-3.61764	-3.72116	-3.82802	-3.93834	-4.05226	-4.1699	-4.2914	-4.41693	-4.54662	-4.68064	-4.81917	-4.96237	-5.11044	-5.26358	-5.42199	-5.5859	-5.75553	-5.93114	-6.11298	-6.30134	-6.49651	-6.69882	-6.90859	-7.12621	-7.35205	-7.58655	-7.83017	-8.0834	-8.34679	-8.62094	-8.9065	-9.20418	-9.51479	-9.8392	-10.1784	-10.5335
14.96	-2.58771	-2.66007	-2.73467	-2.8116	-2.89092	-2.97274	-3.05714	-3.1442	-3.23404	-3.32675	-3.42243	-3.5212	-3.62316	-3.72844	-3.83716	-3.94944	-4.06542	-4.18525	-4.30906	-4.43702	-4.56928	-4.70601	-4.8474	-4.99361	-5.14486	-5.30135	-5.4633	-5.63093	-5.8045	-5.98426	-6.17049	-6.36348	-6.56354	-6.77102	-6.98626	-7.20967	-7.44165	-7.68267	-7.9332	-8.19379	-8.46501	-8.74751	-9.04198	-9.34921	-9.67006	-10.0055	-10.3566	-10.7245	-11.1106
15.04	-2.63421	-2.70749	-2.78304	-2.86093	-2.94124	-3.02405	-3.10947	-3.19758	-3.28848	-3.38227	-3.47906	-3.57895	-3.68207	-3.78852	-3.89843	-4.01194	-4.12918	-4.25028	-4.3754	-4.50469	-4.63832	-4.77645	-4.91926	-5.06695	-5.2197	-5.37773	-5.54125	-5.71051	-5.88575	-6.06722	-6.25522	-6.45003	-6.65197	-6.86139	-7.07866	-7.30415	-7.53831	-7.78158	-8.03447	-8.29751	-8.57132	-8.85653	-9.15386	-9.46411	-9.78815	-10.127	-10.4817	-10.8535	-11.2439
15.12	-2.67141	-2.74684	-2.82463	-2.90486	-2.98761	-3.07299	-3.16109	-3.252	-3.34582	-3.44267	-3.54266	-3.64589	-3.7525	-3.8626	-3.97634	-4.09383	-4.21524	-4.3407	-4.47038	-4.60444	-4.74305	-4.8864	-5.03467	-5.18807	-5.3468	-5.5111	-5.68119	-5.85734	-6.03979	-6.22885	-6.42481	-6.62799	-6.83874	-7.05743	-7.28446	-7.52027	-7.76532	-8.02011	-8.28521	-8.56122	-8.8488	-9.14868	-9.46168	-9.78869	-10.1307	-10.4889	-10.8645	-11.259	-11.674
15.2	-2.74186	-2.81908	-2.89871	-2.98083	-3.06554	-3.15293	-3.24309	-3.33613	-3.43215	-3.53126	-3.63358	-3.73921	-3.8483	-3.96095	-4.07732	-4.19754	-4.32176	-4.45012	-4.5828	-4.71997	-4.86179	-5.00846	-5.16017	-5.31713	-5.47956	-5.64769	-5.82177	-6.00205	-6.18882	-6.38236	-6.58299	-6.79105	-7.0069	-7.23093	-7.46355	-7.70523	-7.95644	-8.21773	-8.48968	-8.77293	-9.06819	-9.37624	-9.69793	-10.0342	-10.3862	-10.7551	-11.1423	-11.5493	-11.978
15.28	-2.75324	-2.83157	-2.91236	-2.99571	-3.0817	-3.17044	-3.26203	-3.35655	-3.45414	-3.55489	-3.65893	-3.76637	-3.87735	-3.992	-4.11045	-4.23286	-4.35937	-4.49014	-4.62535	-4.76515	-4.90975	-5.05933	-5.2141	-5.37427	-5.54007	-5.71174	-5.88954	-6.07373	-6.26461	-6.46247	-6.66766	-6.88053	-7.10145	-7.33082	-7.56911	-7.81677	-8.07433	-8.34235	-8.62147	-8.91235	-9.21576	-9.53252	-9.86356	-10.2099	-10.5727	-10.9534	-11.3533	-11.7742	-12.2181
15.36	-2.81814	-2.89836	-2.9811	-3.06646	-3.15453	-3.24542	-3.33921	-3.43603	-3.53597	-3.63916	-3.74571	-3.85575	-3.96942	-4.08684	-4.20816	-4.33353	-4.46311	-4.59706	-4.73555	-4.87876	-5.02688	-5.18012	-5.33867	-5.50277	-5.67265	-5.84855	-6.03075	-6.21952	-6.41516	-6.618	-6.82837	-7.04665	-7.27322	-7.50853	-7.75302	-8.0072	-8.27162	-8.54687	-8.83361	-9.13257	-9.44453	-9.77039	-10.1111	-10.4679	-10.8418	-11.2344	-11.6473	-12.0822	-12.5414
15.44	-2.84062	-2.92194	-3.00585	-3.09242	-3.18176	-3.27396	-3.36913	-3.46739	-3.56883	-3.67359	-3.78178	-3.89354	-4.009	-4.12829	-4.25157	-4.37899	-4.51071	-4.64689	-4.78772	-4.93338	-5.08406	-5.23998	-5.40135	-5.56839	-5.74136	-5.9205	-6.10611	-6.29845	-6.49786	-6.70465	-6.91919	-7.14186	-7.37308	-7.61329	-7.86298	-8.12266	-8.39293	-8.67441	-8.96779	-9.27384	-9.59341	-9.92743	-10.277	-10.6432	-11.0275	-11.4313	-11.8565	-12.305	-12.7791
15.52	-2.87977	-2.96305	-3.04898	-3.13766	-3.22919	-3.32369	-3.42124	-3.52197	-3.626	-3.73344	-3.84443	-3.9591	-4.07758	-4.20002	-4.32657	-4.4574	-4.59267	-4.73255	-4.87723	-5.02689	-5.18175	-5.34202	-5.50792	-5.67969	-5.85759	-6.04189	-6.23286	-6.43083	-6.63611	-6.84905	-7.07004	-7.29946	-7.53777	-7.78543	-8.04297	-8.31092	-8.58992	-8.88064	-9.1838	-9.50024	-9.83087	-10.1767	-10.5389	-10.9187	-11.3176	-11.7373	-12.1797	-12.6469	-13.1416
15.6	-2.91292	-2.99727	-3.08431	-3.17415	-3.26688	-3.36262	-3.46147	-3.56354	-3.66897	-3.77787	-3.89036	-4.0066	-4.12672	-4.25086	-4.37919	-4.51187	-4.64906	-4.79095	-4.93772	-5.08958	-5.24672	-5.40938	-5.57777	-5.75216	-5.93279	-6.11996	-6.31394	-6.51506	-6.72366	-6.9401	-7.16476	-7.39806	-7.64046	-7.89246	-8.15458	-8.4274	-8.71158	-9.00781	-9.31687	-9.63962	-9.97701	-10.3301	-10.7002	-11.0885	-11.4967	-11.9265	-12.38	-12.8595	-13.3678
15.68	-2.92641	-3.01238	-3.10113	-3.19277	-3.28738	-3.3851	-3.48602	-3.59028	-3.69798	-3.80927	-3.92428	-4.04315	-4.16602	-4.29305	-4.4244	-4.56025	-4.70076	-4.84612	-4.99653	-5.1522	-5.31334	-5.48018	-5.65297	-5.83196	-6.01742	-6.20965	-6.40896	-6.61567	-6.83015	-7.05278	-7.28396	-7.52414	-7.7738	-8.03346	-8.3037	-8.58514	-8.87847	-9.18444	-9.50388	-9.83774	-10.187	-10.553	-10.9368	-11.3402	-11.7646	-12.2122	-12.6852	-13.1863	-13.7186
15.76	-2.97771	-3.06489	-3.15489	-3.24781	-3.34375	-3.44284	-3.54517	-3.65089	-3.7601	-3.87295	-3.98957	-4.1101	-4.2347	-4.36352	-4.49673	-4.63449	-4.777	-4.92443	-5.077	-5.2349	-5.39837	-5.56764	-5.74296	-5.92459	-6.11281	-6.30793	-6.51025	-6.72013	-6.93793	-7.16404	-7.39889	-7.64293	-7.89667	-8.16065	-8.43545	-8.72173	-9.0202	-9.33164	-9.65694	-9.99706	-10.3531	-10.7263	-11.1179	-11.5297	-11.9634	-12.421	-12.905	-13.4182	-13.9639
15.84	-2.97534	-3.06413	-3.15583	-3.25054	-3.34837	-3.44945	-3.5539	-3.66183	-3.77337	-3.88868	-4.00788	-4.13113	-4.25859	-4.39041	-4.52677	-4.66784	-4.81382	-4.96491	-5.12131	-5.28324	-5.45094	-5.62465	-5.80463	-5.99115	-6.18452	-6.38505	-6.59307	-6.80895	-7.03306	-7.26583	-7.5077	-7.75917	-8.02077	-8.29306	-8.5767	-8.87237	-9.18084	-9.50296	-9.83969	-10.1921	-10.5613	-10.9488	-11.3559	-11.7845	-12.2367	-12.7146	-13.2211	-13.7593	-14.3331
15.92	-3.00553	-3.09462	-3.18664	-3.28167	-3.37984	-3.48127	-3.58607	-3.69438	-3.80632	-3.92203	-4.04166	-4.16536	-4.29329	-4.42562	-4.56251	-4.70415	-4.85074	-5.00247	-5.15955	-5.32222	-5.4907	-5.66525	-5.84613	-6.03363	-6.22805	-6.42971	-6.63895	-6.85614	-7.08167	-7.31598	-7.55953	-7.81281	-8.07637	-8.35081	-8.63677	-8.93498	-9.24623	-9.57139	-9.91145	-10.2675	-10.6408	-11.0326	-11.4447	-11.8788	-12.337	-12.8217	-13.3358	-13.8825	-14.466
16	-3.05461	-3.14643	-3.24126	-3.33924	-3.44046	-3.54506	-3.65316	-3.76488	-3.88038	-3.99979	-4.12325	-4.25093	-4.38299	-4.51961	-4.66095	-4.80722	-4.9586	-5.11531	-5.27757	-5.44561	-5.61967	-5.80003	-5.98695	-6.18072	-6.38167	-6.59013	-6.80646	-7.03105	-7.2643	-7.50668	-7.75867	-8.02081	-8.29365	-8.57786	-8.8741	-9.18316	-9.50589	-9.84322	-10.1962	-10.5661	-10.9541	-11.3619	-11.7911	-12.2437	-12.7221	-13.229	-13.7675	-14.3414	-14.9552
16.08	-3.01146	-3.10278	-3.19715	-3.29469	-3.39551	-3.49974	-3.60751	-3.71895	-3.83421	-3.95343	-4.07677	-4.20439	-4.33646	-4.47315	-4.61465	-4.76116	-4.91289	-5.07004	-5.23285	-5.40156	-5.57642	-5.75771	-5.94572	-6.14075	-6.34313	-6.55321	-6.77137	-6.99801	-7.23356	-7.47851	-7.73336	-7.99866	-8.27504	-8.56315	-8.86374	-9.17761	-9.50567	-9.84893	-10.2085	-10.5857	-10.9819	-11.3988	-11.8382	-12.3024	-12.7938	-13.3155	-13.871	-14.4644	-15.1008
16.16	-3.09901	-3.19299	-3.2901	-3.39044	-3.49415	-3.60134	-3.71216	-3.82673	-3.9452	-4.06773	-4.19446	-4.32556	-4.4612	-4.60157	-4.74684	-4.89723	-5.05293	-5.21418	-5.38119	-5.55422	-5.73354	-5.9194	-6.11212	-6.312	-6.51938	-6.73462	-6.9581	-7.19024	-7.43149	-7.68233	-7.94329	-8.21495	-8.49793	-8.79294	-9.10072	-9.42214	-9.75812	-10.1097	-10.4781	-10.8646	-11.2708	-11.6983	-12.1491	-12.6256	-13.1304	-13.6666	-14.238	-14.8491	-15.5052
16.24	-3.05618	-3.15008	-3.24716	-3.34754	-3.45133	-3.55868	-3.66972	-3.7846	-3.90345	-4.02644	-4.15373	-4.2855	-4.42191	-4.56316	-4.70944	-4.86097	-5.01796	-5.18064	-5.34926	-5.52408	-5.70536	-5.8934	-6.08851	-6.29102	-6.50128	-6.71968	-6.94662	-7.18255	-7.42793	-7.68329	-7.94919	-8.22624	-8.51512	-8.81658	-9.13143	-9.46058	-9.80507	-10.166	-10.5447	-10.9427	-11.3615	-11.8031	-12.2697	-12.7638	-13.2886	-13.8476	-14.445	-15.0862	-15.7775
16.32	-3.1507	-3.24709	-3.34672	-3.4497	-3.55616	-3.66624	-3.78007	-3.8978	-4.01957	-4.14555	-4.27589	-4.41077	-4.55038	-4.69489	-4.84451	-4.99946	-5.15994	-5.32619	-5.49846	-5.67701	-5.86212	-6.05408	-6.2532	-6.45983	-6.67432	-6.89706	-7.12846	-7.36896	-7.61907	-7.8793	-8.15023	-8.43248	-8.72676	-9.03381	-9.3545	-9.68974	-10.0406	-10.4082	-10.794	-11.1994	-11.6261	-12.0761	-12.5517	-13.0556	-13.5909	-14.1613	-14.7713	-15.4262	-16.1328
16.4	-3.09232	-3.18862	-3.28822	-3.39124	-3.49781	-3.60807	-3.72216	-3.84024	-3.96246	-4.08897	-4.21997	-4.35561	-4.4961	-4.64162	-4.79239	-4.94863	-5.11057	-5.27845	-5.45252	-5.63308	-5.82039	-6.01479	-6.21659	-6.42614	-6.64384	-6.87009	-7.10532	-7.35001	-7.60468	-7.86989	-8.14625	-8.43444	-8.7352	-9.04934	-9.37778	-9.72153	-10.0817	-10.4596	-10.8568	-11.2747	-11.7154	-12.1811	-12.6742	-13.1979	-13.7556	-14.3518	-14.9915	-15.6811	-16.4287
16.48	-3.18394	-3.28266	-3.38473	-3.49029	-3.59946	-3.71238	-3.82921	-3.95009	-4.07517	-4.20463	-4.33864	-4.47738	-4.62103	-4.76981	-4.92392	-5.08358	-5.24902	-5.42051	-5.59829	-5.78265	-5.97388	-6.17229	-6.37824	-6.59207	-6.81417	-7.04497	-7.2849	-7.53447	-7.79419	-8.06465	-8.34647	-8.64035	-8.94706	-9.26744	-9.60243	-9.95308	-10.3206	-10.7062	-11.1116	-11.5384	-11.9885	-12.4644	-12.9686	-13.5044	-14.0755	-14.6864	-15.3425	-16.0506	-16.819
16.56	-3.1236	-3.22231	-3.32444	-3.43013	-3.5395	-3.65272	-3.76992	-3.89126	-4.01691	-4.14704	-4.28182	-4.42146	-4.56615	-4.71609	-4.8715	-5.03263	-5.19971	-5.373	-5.55278	-5.73934	-5.93299	-6.13406	-6.34291	-6.55991	-6.78548	-7.02005	-7.2641	-7.51814	-7.78274	-8.05851	-8.34613	-8.64633	-8.95993	-9.28784	-9.63107	-9.99076	-10.3682	-10.7648	-11.1823	-11.6225	-12.0877	-12.5804	-13.1036	-13.6608	-14.2565	-14.8957	-15.5848	-16.3318	-17.1469
16.64	-3.17691	-3.27656	-3.37964	-3.48628	-3.59663	-3.71082	-3.82902	-3.95137	-4.07803	-4.20919	-4.34503	-4.48572	-4.63148	-4.7825	-4.93902	-5.10126	-5.26947	-5.44391	-5.62486	-5.8126	-6.00745	-6.20975	-6.41984	-6.63812	-6.86499	-7.10089	-7.34631	-7.60176	-7.86781	-8.14508	-8.43424	-8.73605	-9.05133	-9.38099	-9.72606	-10.0877	-10.4672	-10.866	-11.2858	-11.7285	-12.1964	-12.692	-13.2185	-13.7793	-14.3789	-15.0225	-15.7166	-16.4693	-17.2908
16.72	-3.17129	-3.27218	-3.3766	-3.48468	-3.59656	-3.71241	-3.83236	-3.95659	-4.08527	-4.21858	-4.35671	-4.49985	-4.64821	-4.80201	-4.96149	-5.12688	-5.29844	-5.47646	-5.66121	-5.853	-6.05218	-6.25908	-6.47408	-6.69759	-6.93005	-7.17192	-7.42372	-7.686	-7.95936	-8.24449	-8.54209	-8.85299	-9.17807	-9.51833	-9.8749	-10.249	-10.6422	-11.0559	-11.4921	-11.9529	-12.4409	-12.959	-13.5107	-14.1001	-14.7323	-15.4136	-16.1516	-16.9563	-17.8403
16.8	-3.20802	-3.30972	-3.41497	-3.52392	-3.6367	-3.75348	-3.8744	-3.99964	-4.12936	-4.26376	-4.40302	-4.54734	-4.69694	-4.85203	-5.01285	-5.17966	-5.35271	-5.53228	-5.71867	-5.9122	-6.11319	-6.32201	-6.53905	-6.76471	-6.99945	-7.24375	-7.49813	-7.76317	-8.03948	-8.32776	-8.62875	-8.9433	-9.27232	-9.61685	-9.97805	-10.3572	-10.7559	-11.1757	-11.6186	-12.0868	-12.5831	-13.1104	-13.6726	-14.2739	-14.9198	-15.617	-16.3737	-17.2006	-18.1115
16.88	-3.24637	-3.3495	-3.45624	-3.56674	-3.68113	-3.79959	-3.92227	-4.04933	-4.18096	-4.31734	-4.45867	-4.60516	-4.75701	-4.91446	-5.07776	-5.24714	-5.42289	-5.60529	-5.79464	-5.99126	-6.19552	-6.40776	-6.6284	-6.85786	-7.0966	-7.34513	-7.60398	-7.87375	-8.1551	-8.44872	-8.75542	-9.07606	-9.41161	-9.76317	-10.1319	-10.5193	-10.9269	-11.3564	-11.81	-12.29	-12.7993	-13.3412	-13.9197	-14.5396	-15.2068	-15.9286	-16.7143	-17.5757	-18.5283
16.96	-3.27895	-3.38393	-3.49262	-3.60517	-3.72175	-3.84251	-3.96761	-4.09725	-4.2316	-4.37085	-4.51522	-4.66492	-4.82018	-4.98124	-5.14835	-5.32178	-5.50181	-5.68875	-5.88292	-6.08467	-6.29437	-6.5124	-6.73919	-6.97521	-7.22096	-7.47696	-7.7438	-8.02214	-8.31267	-8.61618	-8.93351	-9.26564	-9.61363	-9.97869	-10.3622	-10.7656	-11.1908	-11.6397	-12.1148	-12.6188	-13.1549	-13.7271	-14.3401	-14.9996	-15.7127	-16.4884	-17.3383	-18.2777	-19.327
17.04	-3.33107	-3.43768	-3.54806	-3.66236	-3.78075	-3.90338	-4.03042	-4.16207	-4.2985	-4.43991	-4.58652	-4.73854	-4.89621	-5.05977	-5.22948	-5.40561	-5.58846	-5.77834	-5.97557	-6.1805	-6.39353	-6.61505	-6.8455	-7.08535	-7.33511	-7.59535	-7.86666	-8.14971	-8.44524	-8.75405	-9.07703	-9.41518	-9.76963	-10.1416	-10.5326	-10.9442	-11.3782	-11.8368	-12.3225	-12.8383	-13.3876	-13.9747	-14.6044	-15.2832	-16.0187	-16.8208	-17.7023	-18.68	-19.7773
17.12	-3.33161	-3.43979	-3.55185	-3.66796	-3.78829	-3.913	-4.04227	-4.1763	-4.31528	-4.45942	-4.60895	-4.76409	-4.9251	-5.09222	-5.26574	-5.44593	-5.63313	-5.82764	-6.02983	-6.24007	-6.45877	-6.68636	-6.9233	-7.17012	-7.42735	-7.6956	-7.97553	-8.26786	-8.57339	-8.89301	-9.22769	-9.57854	-9.94679	-10.3339	-10.7413	-11.171	-11.625	-12.1059	-12.6164	-13.1599	-13.7406	-14.3634	-15.0343	-15.7608	-16.5526	-17.422	-18.3853	-19.465	-20.6928
17.2	-3.40515	-3.51472	-3.62819	-3.74575	-3.86754	-3.99375	-4.12456	-4.26015	-4.40073	-4.54651	-4.69772	-4.85457	-5.01733	-5.18626	-5.36163	-5.54373	-5.73289	-5.92943	-6.13371	-6.34611	-6.56705	-6.79697	-7.03633	-7.28567	-7.54555	-7.81657	-8.09941	-8.39482	-8.7036	-9.02667	-9.36503	-9.71982	-10.0923	-10.484	-10.8964	-11.3315	-11.7915	-12.2789	-12.7967	-13.3485	-13.9385	-14.5719	-15.255	-15.9959	-16.8047	-17.6946	-18.6832	-19.7948	-21.0641
17.28	-3.39893	-3.51093	-3.62703	-3.74738	-3.87216	-4.00157	-4.13578	-4.27501	-4.41947	-4.56939	-4.72499	-4.88654	-5.0543	-5.22854	-5.40956	-5.59769	-5.79325	-5.99662	-6.20817	-6.42832	-6.65751	-6.89623	-7.145	-7.40438	-7.675	-7.95752	-8.25271	-8.56137	-8.88442	-9.22288	-9.57788	-9.95071	-10.3428	-10.7559	-11.1918	-11.6527	-12.1412	-12.6603	-13.2137	-13.8055	-14.441	-15.1267	-15.8705	-16.6827	-17.5767	-18.5704	-19.6881	-20.9653	-22.4549
17.36	-3.47399	-3.58699	-3.7041	-3.82548	-3.95132	-4.08179	-4.21709	-4.35743	-4.50303	-4.65411	-4.81092	-4.97369	-5.14272	-5.31828	-5.50066	-5.69021	-5.88725	-6.09215	-6.30532	-6.52716	-6.75815	-6.99876	-7.24953	-7.51105	-7.78394	-8.06891	-8.36672	-8.67821	-9.00433	-9.34612	-9.70476	-10.0816	-10.4781	-10.896	-11.3372	-11.8042	-12.2994	-12.8262	-13.3882	-13.99	-14.637	-15.3361	-16.0958	-16.9271	-17.8444	-18.8668	-20.0214	-21.347	-22.9031
17.44	-3.46421	-3.58007	-3.70023	-3.82487	-3.95418	-4.08836	-4.22761	-4.37216	-4.52223	-4.67808	-4.83995	-5.00811	-5.18286	-5.36449	-5.55334	-5.74975	-5.95409	-6.16675	-6.38816	-6.61878	-6.8591	-7.10966	-7.37104	-7.64388	-7.92887	-8.22679	-8.53847	-8.86486	-9.20701	-9.56609	-9.94344	-10.3405	-10.7591	-11.2012	-11.6689	-12.1651	-12.6928	-13.2558	-13.8585	-14.5065	-15.2064	-15.9667	-16.7982	-17.7149	-18.7356	-19.8862	-21.2037	-22.7435	-24.593
17.52	-3.52861	-3.64589	-3.76752	-3.89371	-4.02462	-4.16048	-4.30149	-4.44787	-4.59987	-4.75773	-4.92172	-5.09212	-5.26922	-5.45334	-5.64481	-5.844	-6.05128	-6.26707	-6.49181	-6.72597	-6.97008	-7.22469	-7.49042	-7.76792	-8.05794	-8.36127	-8.67882	-9.01158	-9.36066	-9.72731	-10.1129	-10.5192	-10.9478	-11.401	-11.8813	-12.3915	-12.935	-13.5159	-14.1393	-14.8111	-15.539	-16.3324	-17.2039	-18.1696	-19.2519	-20.4819	-21.9057	-23.5946	-25.667
17.6	-3.55677	-3.6773	-3.80238	-3.9322	-4.06696	-4.20689	-4.35221	-4.50315	-4.65996	-4.82291	-4.99229	-5.16838	-5.3515	-5.542	-5.74021	-5.94654	-6.16139	-6.3852	-6.61845	-6.86164	-7.11535	-7.38017	-7.65676	-7.94587	-8.24828	-8.56488	-8.89666	-9.24472	-9.61029	-9.99478	-10.3998	-10.8271	-11.2788	-11.7573	-12.2655	-12.8067	-13.3849	-14.005	-14.6728	-15.3956	-16.1826	-17.0457	-18.0002	-19.0669	-20.2745	-21.664	-23.2969	-25.2681	-27.7292
17.68	-3.54238	-3.66211	-3.78637	-3.91538	-4.04932	-4.18843	-4.33292	-4.48303	-4.63903	-4.80118	-4.96976	-5.14507	-5.32743	-5.51718	-5.71469	-5.92034	-6.13455	-6.35776	-6.59047	-6.83318	-7.08646	-7.35094	-7.62728	-7.91621	-8.21856	-8.53521	-8.86717	-9.21556	-9.58162	-9.96678	-10.3726	-10.801	-11.2541	-11.7342	-12.2444	-12.7879	-13.3688	-13.9921	-14.6636	-15.3907	-16.1827	-17.0514	-18.0122	-19.0858	-20.3003	-21.6954	-23.3285	-25.2831	-27.6722
17.76	-3.64299	-3.76661	-3.89492	-4.02813	-4.16645	-4.3101	-4.45933	-4.61437	-4.77549	-4.94298	-5.11712	-5.29823	-5.48665	-5.68272	-5.88683	-6.09939	-6.32084	-6.55164	-6.7923	-7.04339	-7.30549	-7.57926	-7.86543	-8.16478	-8.4782	-8.80664	-9.1512	-9.51309	-9.89369	-10.2946	-10.7175	-11.1645	-11.638	-12.1407	-12.676	-13.2478	-13.8606	-14.5205	-15.2343	-16.011	-16.8622	-17.8028	-18.8529	-20.0405	-21.4056	-23.0082	-24.9431	-27.3681	-30.5437
17.84	-3.59893	-3.72198	-3.84978	-3.98252	-4.12044	-4.26375	-4.41271	-4.56757	-4.7286	-4.89609	-5.07034	-5.25168	-5.44045	-5.63702	-5.84179	-6.05517	-6.27761	-6.50961	-6.75169	-7.00442	-7.26842	-7.54437	-7.83302	-8.13518	-8.45176	-8.78377	-9.13232	-9.49867	-9.88424	-10.2906	-10.7197	-11.1736	-11.6547	-12.1659	-12.7106	-13.2927	-13.9171	-14.5896	-15.3174	-16.1093	-16.9766	-17.9337	-18.9993	-20.1981	-21.5627	-23.1347	-24.9613	-27.0634	-29.2882
17.92	-3.71985	-3.84593	-3.97683	-4.11276	-4.25394	-4.4006	-4.55299	-4.71137	-4.87602	-5.04723	-5.2253	-5.41058	-5.60341	-5.80416	-6.01325	-6.23109	-6.45816	-6.69495	-6.94202	-7.19994	-7.46937	-7.751	-8.04562	-8.35408	-8.67732	-9.01641	-9.37252	-9.747	-10.1413	-10.5573	-10.9968	-11.4622	-11.956	-12.4816	-13.0426	-13.6433	-14.2895	-14.9875	-15.7459	-16.5753	-17.4894	-18.5066	-19.6519	-20.9606	-22.4841	-24.3009	-26.5338	-29.3658	-32.8907
18	-3.71889	-3.84714	-3.98039	-4.11886	-4.26279	-4.41243	-4.56803	-4.72988	-4.89828	-5.07352	-5.25595	-5.44591	-5.64379	-5.84998	-6.06492	-6.28906	-6.52292	-6.76703	-7.02199	-7.28842	-7.56703	-7.85859	-8.16394	-8.48402	-8.81987	-9.17266	-9.54369	-9.93444	-10.3466	-10.7821	-11.2431	-11.7322	-12.2525	-12.8075	-13.4014	-14.0394	-14.7277	-15.4741	-16.2882	-17.1823	-18.1724	-19.2796	-20.5317	-21.9665	-23.6333	-25.588	-27.8485	-30.1717	-31.4719
[truncated: 352 more columns]

## Sheet: Fig.3b
Thickness Frequency	1	1.01	1.02	1.03	1.04	1.05	1.06	1.07	1.08	1.09	1.1	1.11	1.12	1.13	1.14	1.15	1.16	1.17	1.18	1.19	1.2	1.21	1.22	1.23	1.24	1.25	1.26	1.27	1.28	1.29	1.3	1.31	1.32	1.33	1.34	1.35	1.36	1.37	1.38	1.39	1.4	1.41	1.42	1.43	1.44	1.45	1.46	1.47	1.48
2	-0.19283	-0.19488	-0.19694	-0.199	-0.20106	-0.20313	-0.2052	-0.20728	-0.20936	-0.21144	-0.21353	-0.21562	-0.21772	-0.21982	-0.22192	-0.22403	-0.22614	-0.22826	-0.23038	-0.23251	-0.23464	-0.23678	-0.23892	-0.24107	-0.24322	-0.24537	-0.24753	-0.2497	-0.25187	-0.25404	-0.25622	-0.25841	-0.2606	-0.26279	-0.26499	-0.2672	-0.26941	-0.27163	-0.27385	-0.27607	-0.27831	-0.28055	-0.28279	-0.28504	-0.28729	-0.28956	-0.29182	-0.29409	-0.29637
2.08	-0.17864	-0.18055	-0.18247	-0.18439	-0.18631	-0.18824	-0.19018	-0.19211	-0.19406	-0.196	-0.19795	-0.1999	-0.20186	-0.20383	-0.20579	-0.20776	-0.20974	-0.21172	-0.21371	-0.2157	-0.21769	-0.21969	-0.22169	-0.2237	-0.22572	-0.22774	-0.22976	-0.23179	-0.23382	-0.23586	-0.2379	-0.23995	-0.24201	-0.24407	-0.24613	-0.2482	-0.25028	-0.25236	-0.25445	-0.25654	-0.25864	-0.26074	-0.26285	-0.26497	-0.26709	-0.26922	-0.27135	-0.27349	-0.27563
2.16	-0.20391	-0.2061	-0.2083	-0.2105	-0.21271	-0.21492	-0.21714	-0.21936	-0.22159	-0.22383	-0.22606	-0.22831	-0.23056	-0.23281	-0.23507	-0.23734	-0.23961	-0.24188	-0.24416	-0.24645	-0.24875	-0.25104	-0.25335	-0.25566	-0.25798	-0.2603	-0.26263	-0.26496	-0.26731	-0.26965	-0.27201	-0.27437	-0.27674	-0.27911	-0.28149	-0.28388	-0.28627	-0.28867	-0.29108	-0.29349	-0.29591	-0.29834	-0.30077	-0.30321	-0.30566	-0.30812	-0.31058	-0.31305	-0.31553
2.24	-0.24499	-0.24762	-0.25025	-0.25289	-0.25553	-0.25818	-0.26083	-0.26349	-0.26615	-0.26882	-0.2715	-0.27418	-0.27687	-0.27956	-0.28226	-0.28497	-0.28768	-0.2904	-0.29312	-0.29586	-0.29859	-0.30134	-0.30409	-0.30685	-0.30961	-0.31238	-0.31516	-0.31795	-0.32074	-0.32354	-0.32635	-0.32916	-0.33198	-0.33481	-0.33765	-0.34049	-0.34335	-0.3462	-0.34907	-0.35195	-0.35483	-0.35772	-0.36062	-0.36352	-0.36644	-0.36936	-0.37229	-0.37523	-0.37818
2.32	-0.19721	-0.19936	-0.20151	-0.20367	-0.20583	-0.208	-0.21018	-0.21236	-0.21455	-0.21674	-0.21894	-0.22115	-0.22336	-0.22557	-0.2278	-0.23003	-0.23226	-0.2345	-0.23675	-0.23901	-0.24127	-0.24354	-0.24581	-0.2481	-0.25038	-0.25268	-0.25498	-0.25729	-0.25961	-0.26193	-0.26426	-0.2666	-0.26895	-0.2713	-0.27366	-0.27603	-0.27841	-0.28079	-0.28318	-0.28558	-0.28799	-0.29041	-0.29283	-0.29526	-0.2977	-0.30015	-0.30261	-0.30508	-0.30755
2.4	-0.3001	-0.30333	-0.30657	-0.30982	-0.31308	-0.31634	-0.31961	-0.32289	-0.32617	-0.32946	-0.33277	-0.33607	-0.33939	-0.34272	-0.34605	-0.34939	-0.35274	-0.3561	-0.35947	-0.36284	-0.36623	-0.36962	-0.37302	-0.37643	-0.37985	-0.38328	-0.38672	-0.39016	-0.39362	-0.39709	-0.40056	-0.40405	-0.40754	-0.41105	-0.41456	-0.41809	-0.42162	-0.42517	-0.42873	-0.43229	-0.43587	-0.43946	-0.44306	-0.44666	-0.45028	-0.45392	-0.45756	-0.46121	-0.46488
2.48	-0.22298	-0.22542	-0.22787	-0.23033	-0.23279	-0.23526	-0.23774	-0.24022	-0.24271	-0.24521	-0.24772	-0.25023	-0.25275	-0.25528	-0.25781	-0.26035	-0.2629	-0.26546	-0.26803	-0.2706	-0.27318	-0.27577	-0.27837	-0.28098	-0.28359	-0.28621	-0.28885	-0.29149	-0.29413	-0.29679	-0.29946	-0.30213	-0.30482	-0.30751	-0.31022	-0.31293	-0.31565	-0.31838	-0.32112	-0.32387	-0.32663	-0.3294	-0.33218	-0.33497	-0.33777	-0.34058	-0.3434	-0.34624	-0.34908
2.56	-0.31589	-0.31932	-0.32277	-0.32622	-0.32968	-0.33315	-0.33663	-0.34011	-0.34361	-0.34712	-0.35063	-0.35416	-0.35769	-0.36123	-0.36479	-0.36835	-0.37192	-0.3755	-0.3791	-0.3827	-0.38632	-0.38994	-0.39357	-0.39722	-0.40088	-0.40454	-0.40822	-0.41191	-0.41561	-0.41932	-0.42305	-0.42678	-0.43053	-0.43429	-0.43806	-0.44184	-0.44564	-0.44944	-0.45326	-0.45709	-0.46094	-0.4648	-0.46867	-0.47255	-0.47645	-0.48036	-0.48428	-0.48822	-0.49217
2.64	-0.27412	-0.27713	-0.28016	-0.28319	-0.28623	-0.28928	-0.29234	-0.2954	-0.29848	-0.30156	-0.30466	-0.30776	-0.31087	-0.314	-0.31713	-0.32027	-0.32342	-0.32658	-0.32976	-0.33294	-0.33613	-0.33934	-0.34255	-0.34577	-0.34901	-0.35226	-0.35551	-0.35878	-0.36206	-0.36535	-0.36865	-0.37197	-0.37529	-0.37863	-0.38198	-0.38534	-0.38871	-0.3921	-0.3955	-0.39891	-0.40233	-0.40577	-0.40922	-0.41268	-0.41615	-0.41964	-0.42314	-0.42666	-0.43019
2.72	-0.31373	-0.31717	-0.32062	-0.32409	-0.32756	-0.33104	-0.33453	-0.33804	-0.34155	-0.34507	-0.34861	-0.35215	-0.3557	-0.35927	-0.36284	-0.36643	-0.37003	-0.37364	-0.37726	-0.38089	-0.38454	-0.38819	-0.39186	-0.39554	-0.39923	-0.40294	-0.40665	-0.41038	-0.41412	-0.41788	-0.42164	-0.42542	-0.42921	-0.43302	-0.43684	-0.44067	-0.44452	-0.44838	-0.45226	-0.45615	-0.46005	-0.46397	-0.4679	-0.47184	-0.4758	-0.47978	-0.48377	-0.48778	-0.4918
2.8	-0.32791	-0.33154	-0.33517	-0.33882	-0.34247	-0.34614	-0.34982	-0.35351	-0.35721	-0.36093	-0.36465	-0.36839	-0.37214	-0.3759	-0.37968	-0.38346	-0.38726	-0.39107	-0.3949	-0.39874	-0.40259	-0.40645	-0.41033	-0.41422	-0.41812	-0.42204	-0.42597	-0.42992	-0.43388	-0.43786	-0.44185	-0.44585	-0.44987	-0.45391	-0.45796	-0.46202	-0.4661	-0.4702	-0.47431	-0.47844	-0.48258	-0.48675	-0.49092	-0.49512	-0.49933	-0.50355	-0.5078	-0.51206	-0.51634
2.88	-0.36167	-0.36567	-0.36967	-0.37369	-0.37771	-0.38175	-0.38581	-0.38987	-0.39395	-0.39804	-0.40214	-0.40625	-0.41038	-0.41453	-0.41868	-0.42285	-0.42703	-0.43123	-0.43544	-0.43966	-0.4439	-0.44816	-0.45242	-0.45671	-0.461	-0.46532	-0.46965	-0.47399	-0.47835	-0.48272	-0.48711	-0.49152	-0.49594	-0.50038	-0.50484	-0.50931	-0.5138	-0.51831	-0.52283	-0.52737	-0.53193	-0.53651	-0.5411	-0.54572	-0.55035	-0.555	-0.55966	-0.56435	-0.56906
2.96	-0.35478	-0.35873	-0.36269	-0.36666	-0.37064	-0.37464	-0.37865	-0.38267	-0.38671	-0.39076	-0.39482	-0.3989	-0.40299	-0.4071	-0.41122	-0.41535	-0.4195	-0.42366	-0.42784	-0.43203	-0.43624	-0.44047	-0.44471	-0.44896	-0.45323	-0.45752	-0.46183	-0.46615	-0.47048	-0.47484	-0.47921	-0.48359	-0.488	-0.49242	-0.49686	-0.50132	-0.5058	-0.51029	-0.5148	-0.51934	-0.52389	-0.52846	-0.53304	-0.53765	-0.54228	-0.54693	-0.5516	-0.55628	-0.56099
3.04	-0.40872	-0.41326	-0.41783	-0.4224	-0.42699	-0.4316	-0.43622	-0.44086	-0.44551	-0.45018	-0.45486	-0.45956	-0.46427	-0.46901	-0.47375	-0.47852	-0.4833	-0.4881	-0.49292	-0.49775	-0.5026	-0.50747	-0.51236	-0.51726	-0.52219	-0.52713	-0.53209	-0.53707	-0.54207	-0.54709	-0.55213	-0.55719	-0.56227	-0.56737	-0.57249	-0.57763	-0.58279	-0.58797	-0.59318	-0.5984	-0.60365	-0.60892	-0.61421	-0.61953	-0.62486	-0.63022	-0.63561	-0.64101	-0.64644
3.12	-0.35919	-0.36322	-0.36726	-0.37132	-0.37539	-0.37948	-0.38358	-0.3877	-0.39183	-0.39597	-0.40013	-0.40431	-0.4085	-0.41271	-0.41693	-0.42117	-0.42542	-0.4297	-0.43398	-0.43829	-0.44261	-0.44695	-0.45131	-0.45568	-0.46007	-0.46448	-0.46891	-0.47335	-0.47782	-0.4823	-0.4868	-0.49132	-0.49586	-0.50042	-0.505	-0.5096	-0.51422	-0.51886	-0.52352	-0.5282	-0.5329	-0.53762	-0.54237	-0.54713	-0.55192	-0.55673	-0.56157	-0.56642	-0.5713
3.2	-0.43258	-0.43743	-0.4423	-0.44718	-0.45209	-0.457	-0.46194	-0.46689	-0.47186	-0.47685	-0.48186	-0.48688	-0.49192	-0.49699	-0.50207	-0.50717	-0.51229	-0.51743	-0.52258	-0.52776	-0.53296	-0.53818	-0.54342	-0.54868	-0.55397	-0.55927	-0.5646	-0.56994	-0.57531	-0.58071	-0.58612	-0.59156	-0.59702	-0.6025	-0.60801	-0.61354	-0.6191	-0.62468	-0.63029	-0.63592	-0.64157	-0.64725	-0.65296	-0.65869	-0.66445	-0.67023	-0.67604	-0.68188	-0.68775
3.28	-0.40357	-0.40813	-0.4127	-0.4173	-0.42191	-0.42653	-0.43118	-0.43584	-0.44051	-0.44521	-0.44993	-0.45466	-0.45941	-0.46418	-0.46897	-0.47378	-0.47861	-0.48345	-0.48832	-0.49321	-0.49812	-0.50305	-0.50799	-0.51297	-0.51796	-0.52297	-0.528	-0.53306	-0.53814	-0.54324	-0.54837	-0.55351	-0.55868	-0.56388	-0.5691	-0.57434	-0.5796	-0.58489	-0.59021	-0.59555	-0.60092	-0.60631	-0.61172	-0.61717	-0.62264	-0.62813	-0.63366	-0.63921	-0.64479
3.36	-0.43432	-0.43924	-0.44418	-0.44914	-0.45411	-0.45911	-0.46412	-0.46915	-0.4742	-0.47928	-0.48437	-0.48948	-0.49461	-0.49976	-0.50494	-0.51013	-0.51535	-0.52059	-0.52585	-0.53113	-0.53644	-0.54177	-0.54712	-0.55249	-0.55789	-0.56331	-0.56876	-0.57422	-0.57972	-0.58524	-0.59078	-0.59635	-0.60195	-0.60757	-0.61322	-0.61889	-0.62459	-0.63032	-0.63608	-0.64186	-0.64767	-0.65351	-0.65938	-0.66528	-0.6712	-0.67716	-0.68315	-0.68916	-0.69521
3.44	-0.45048	-0.4556	-0.46075	-0.46591	-0.47109	-0.47629	-0.48152	-0.48676	-0.49202	-0.49731	-0.50262	-0.50794	-0.51329	-0.51867	-0.52406	-0.52948	-0.53492	-0.54039	-0.54588	-0.55139	-0.55693	-0.56249	-0.56807	-0.57368	-0.57932	-0.58498	-0.59067	-0.59638	-0.60212	-0.60789	-0.61368	-0.6195	-0.62535	-0.63123	-0.63714	-0.64307	-0.64903	-0.65503	-0.66105	-0.6671	-0.67318	-0.67929	-0.68544	-0.69161	-0.69782	-0.70405	-0.71032	-0.71663	-0.72296
3.52	-0.45536	-0.46056	-0.46579	-0.47103	-0.4763	-0.48158	-0.48689	-0.49222	-0.49757	-0.50295	-0.50835	-0.51377	-0.51921	-0.52468	-0.53017	-0.53568	-0.54122	-0.54679	-0.55238	-0.55799	-0.56363	-0.56929	-0.57499	-0.5807	-0.58645	-0.59222	-0.59802	-0.60385	-0.6097	-0.61558	-0.62149	-0.62743	-0.6334	-0.6394	-0.64543	-0.65149	-0.65758	-0.6637	-0.66985	-0.67604	-0.68225	-0.6885	-0.69478	-0.7011	-0.70744	-0.71382	-0.72024	-0.72669	-0.73317
3.6	-0.45562	-0.46084	-0.46609	-0.47136	-0.47665	-0.48196	-0.48729	-0.49265	-0.49803	-0.50343	-0.50886	-0.51431	-0.51978	-0.52528	-0.5308	-0.53635	-0.54192	-0.54752	-0.55314	-0.55879	-0.56447	-0.57017	-0.5759	-0.58166	-0.58744	-0.59326	-0.5991	-0.60497	-0.61087	-0.6168	-0.62275	-0.62874	-0.63476	-0.64081	-0.64689	-0.653	-0.65914	-0.66531	-0.67152	-0.67776	-0.68403	-0.69034	-0.69668	-0.70305	-0.70946	-0.71591	-0.72238	-0.7289	-0.73545
3.68	-0.50823	-0.51407	-0.51994	-0.52583	-0.53175	-0.53769	-0.54366	-0.54965	-0.55567	-0.56172	-0.56779	-0.57389	-0.58002	-0.58617	-0.59236	-0.59857	-0.60481	-0.61108	-0.61737	-0.6237	-0.63006	-0.63645	-0.64287	-0.64932	-0.6558	-0.66231	-0.66886	-0.67544	-0.68205	-0.6887	-0.69538	-0.70209	-0.70884	-0.71562	-0.72244	-0.72929	-0.73618	-0.74311	-0.75007	-0.75708	-0.76412	-0.77119	-0.77831	-0.78547	-0.79266	-0.7999	-0.80717	-0.81449	-0.82185
3.76	-0.47319	-0.47865	-0.48414	-0.48965	-0.49519	-0.50075	-0.50633	-0.51194	-0.51758	-0.52324	-0.52892	-0.53464	-0.54037	-0.54614	-0.55193	-0.55775	-0.5636	-0.56947	-0.57537	-0.58131	-0.58727	-0.59326	-0.59928	-0.60533	-0.61141	-0.61752	-0.62367	-0.62984	-0.63605	-0.64229	-0.64856	-0.65486	-0.6612	-0.66758	-0.67398	-0.68042	-0.6869	-0.69341	-0.69996	-0.70654	-0.71316	-0.71982	-0.72652	-0.73325	-0.74002	-0.74683	-0.75368	-0.76057	-0.7675
3.84	-0.53306	-0.53923	-0.54543	-0.55165	-0.55791	-0.56419	-0.5705	-0.57683	-0.5832	-0.58959	-0.59602	-0.60247	-0.60896	-0.61548	-0.62202	-0.6286	-0.63521	-0.64185	-0.64853	-0.65524	-0.66198	-0.66876	-0.67557	-0.68241	-0.68929	-0.69621	-0.70316	-0.71014	-0.71717	-0.72423	-0.73133	-0.73847	-0.74564	-0.75286	-0.76011	-0.76741	-0.77474	-0.78212	-0.78953	-0.79699	-0.80449	-0.81204	-0.81962	-0.82725	-0.83493	-0.84265	-0.85041	-0.85822	-0.86608
3.92	-0.51594	-0.52194	-0.52798	-0.53404	-0.54012	-0.54624	-0.55238	-0.55856	-0.56476	-0.57099	-0.57725	-0.58354	-0.58986	-0.59622	-0.6026	-0.60902	-0.61546	-0.62194	-0.62846	-0.63501	-0.64159	-0.6482	-0.65485	-0.66154	-0.66826	-0.67501	-0.68181	-0.68864	-0.6955	-0.70241	-0.70935	-0.71633	-0.72335	-0.73041	-0.73751	-0.74465	-0.75183	-0.75905	-0.76631	-0.77362	-0.78097	-0.78836	-0.7958	-0.80328	-0.8108	-0.81837	-0.82599	-0.83365	-0.84136
4	-0.55132	-0.55776	-0.56424	-0.57074	-0.57728	-0.58385	-0.59044	-0.59707	-0.60374	-0.61043	-0.61716	-0.62392	-0.63072	-0.63755	-0.64441	-0.65131	-0.65824	-0.66521	-0.67222	-0.67927	-0.68635	-0.69347	-0.70063	-0.70782	-0.71506	-0.72233	-0.72965	-0.73701	-0.74441	-0.75185	-0.75933	-0.76685	-0.77442	-0.78203	-0.78969	-0.79739	-0.80514	-0.81293	-0.82077	-0.82865	-0.83658	-0.84456	-0.85259	-0.86067	-0.8688	-0.87698	-0.88521	-0.89349	-0.90183
4.08	-0.55515	-0.56165	-0.56819	-0.57476	-0.58136	-0.58799	-0.59466	-0.60135	-0.60808	-0.61485	-0.62164	-0.62848	-0.63534	-0.64224	-0.64918	-0.65616	-0.66317	-0.67021	-0.6773	-0.68442	-0.69158	-0.69878	-0.70602	-0.7133	-0.72062	-0.72798	-0.73538	-0.74283	-0.75032	-0.75785	-0.76542	-0.77304	-0.7807	-0.7884	-0.79616	-0.80395	-0.8118	-0.81969	-0.82763	-0.83562	-0.84366	-0.85174	-0.85988	-0.86807	-0.87631	-0.8846	-0.89294	-0.90134	-0.90979
4.16	-0.55266	-0.55918	-0.56573	-0.57232	-0.57893	-0.58558	-0.59226	-0.59898	-0.60573	-0.61252	-0.61934	-0.62619	-0.63309	-0.64002	-0.64698	-0.65399	-0.66103	-0.66811	-0.67523	-0.68239	-0.68959	-0.69683	-0.70411	-0.71144	-0.7188	-0.72621	-0.73366	-0.74116	-0.7487	-0.75628	-0.76391	-0.77159	-0.77931	-0.78708	-0.7949	-0.80276	-0.81068	-0.81864	-0.82665	-0.83472	-0.84283	-0.851	-0.85922	-0.86749	-0.87582	-0.8842	-0.89263	-0.90113	-0.90967
4.24	-0.58564	-0.59256	-0.59951	-0.6065	-0.61352	-0.62058	-0.62767	-0.6348	-0.64197	-0.64918	-0.65642	-0.6637	-0.67102	-0.67838	-0.68578	-0.69322	-0.70071	-0.70823	-0.71579	-0.7234	-0.73105	-0.73875	-0.74648	-0.75427	-0.7621	-0.76997	-0.77789	-0.78586	-0.79387	-0.80194	-0.81005	-0.81821	-0.82643	-0.83469	-0.843	-0.85137	-0.85979	-0.86826	-0.87678	-0.88536	-0.894	-0.90269	-0.91144	-0.92024	-0.9291	-0.93802	-0.947	-0.95604	-0.96514
4.32	-0.56057	-0.56725	-0.57398	-0.58073	-0.58752	-0.59435	-0.60122	-0.60812	-0.61506	-0.62204	-0.62906	-0.63612	-0.64321	-0.65035	-0.65753	-0.66475	-0.67201	-0.67931	-0.68666	-0.69405	-0.70148	-0.70896	-0.71648	-0.72405	-0.73167	-0.73933	-0.74704	-0.7548	-0.76261	-0.77047	-0.77838	-0.78633	-0.79434	-0.80241	-0.81052	-0.81869	-0.82691	-0.83518	-0.84352	-0.8519	-0.86035	-0.86885	-0.87741	-0.88602	-0.8947	-0.90344	-0.91224	-0.9211	-0.93002
4.4	-0.59384	-0.60093	-0.60806	-0.61522	-0.62242	-0.62966	-0.63694	-0.64426	-0.65162	-0.65902	-0.66647	-0.67395	-0.68148	-0.68904	-0.69666	-0.70431	-0.71202	-0.71976	-0.72756	-0.73539	-0.74328	-0.75121	-0.7592	-0.76723	-0.77531	-0.78344	-0.79162	-0.79985	-0.80814	-0.81648	-0.82487	-0.83331	-0.84181	-0.85037	-0.85898	-0.86765	-0.87638	-0.88516	-0.89401	-0.90291	-0.91187	-0.9209	-0.92999	-0.93914	-0.94835	-0.95763	-0.96697	-0.97638	-0.98586
4.48	-0.60765	-0.61493	-0.62226	-0.62962	-0.63703	-0.64447	-0.65196	-0.65949	-0.66706	-0.67467	-0.68233	-0.69003	-0.69778	-0.70557	-0.71341	-0.72129	-0.72923	-0.7372	-0.74523	-0.75331	-0.76144	-0.76961	-0.77784	-0.78612	-0.79445	-0.80284	-0.81128	-0.81977	-0.82832	-0.83692	-0.84558	-0.8543	-0.86307	-0.87191	-0.8808	-0.88976	-0.89877	-0.90785	-0.91699	-0.92619	-0.93545	-0.94479	-0.95418	-0.96365	-0.97318	-0.98278	-0.99244	-1.00218	-1.01199
4.56	-0.59538	-0.60258	-0.60981	-0.61709	-0.62441	-0.63178	-0.63918	-0.64663	-0.65412	-0.66166	-0.66924	-0.67687	-0.68455	-0.69227	-0.70004	-0.70785	-0.71572	-0.72363	-0.7316	-0.73961	-0.74768	-0.7558	-0.76397	-0.7722	-0.78048	-0.78881	-0.7972	-0.80565	-0.81415	-0.82271	-0.83133	-0.84001	-0.84875	-0.85755	-0.86641	-0.87534	-0.88432	-0.89338	-0.90249	-0.91168	-0.92092	-0.93024	-0.93962	-0.94908	-0.9586	-0.9682	-0.97786	-0.9876	-0.99741
4.64	-0.67638	-0.68453	-0.69272	-0.70096	-0.70925	-0.71758	-0.72596	-0.73439	-0.74287	-0.7514	-0.75997	-0.7686	-0.77728	-0.78601	-0.7948	-0.80364	-0.81253	-0.82148	-0.83048	-0.83954	-0.84866	-0.85784	-0.86707	-0.87636	-0.88572	-0.89514	-0.90461	-0.91415	-0.92376	-0.93343	-0.94316	-0.95296	-0.96283	-0.97276	-0.98276	-0.99284	-1.00298	-1.0132	-1.02348	-1.03384	-1.04428	-1.05479	-1.06537	-1.07604	-1.08678	-1.0976	-1.1085	-1.11948	-1.13054
4.72	-0.61765	-0.62519	-0.63277	-0.6404	-0.64807	-0.65579	-0.66356	-0.67137	-0.67923	-0.68714	-0.6951	-0.70311	-0.71117	-0.71928	-0.72745	-0.73567	-0.74394	-0.75227	-0.76065	-0.76909	-0.77758	-0.78613	-0.79474	-0.80341	-0.81214	-0.82093	-0.82978	-0.8387	-0.84767	-0.85671	-0.86582	-0.87499	-0.88423	-0.89353	-0.90291	-0.91235	-0.92186	-0.93145	-0.9411	-0.95083	-0.96064	-0.97051	-0.98047	-0.9905	-1.00061	-1.01079	-1.02106	-1.03141	-1.04184
4.8	-0.694	-0.70244	-0.71093	-0.71947	-0.72807	-0.73671	-0.7454	-0.75415	-0.76295	-0.7718	-0.78071	-0.78967	-0.79869	-0.80776	-0.8169	-0.82609	-0.83534	-0.84465	-0.85402	-0.86346	-0.87295	-0.88251	-0.89214	-0.90183	-0.91158	-0.92141	-0.9313	-0.94125	-0.95128	-0.96138	-0.97155	-0.98179	-0.99211	-1.0025	-1.01296	-1.02351	-1.03412	-1.04482	-1.0556	-1.06645	-1.07739	-1.08841	-1.09951	-1.1107	-1.12198	-1.13334	-1.14478	-1.15632	-1.16795
4.88	-0.67108	-0.67932	-0.68761	-0.69596	-0.70435	-0.71279	-0.72129	-0.72985	-0.73845	-0.74711	-0.75583	-0.76461	-0.77344	-0.78233	-0.79128	-0.80029	-0.80936	-0.8185	-0.82769	-0.83695	-0.84627	-0.85566	-0.86512	-0.87464	-0.88423	-0.89389	-0.90362	-0.91342	-0.92329	-0.93323	-0.94325	-0.95334	-0.96351	-0.97375	-0.98407	-0.99447	-1.00495	-1.01551	-1.02616	-1.03688	-1.04769	-1.05859	-1.06957	-1.08064	-1.0918	-1.10305	-1.11439	-1.12582	-1.13734
4.96	-0.66457	-0.67279	-0.68105	-0.68937	-0.69774	-0.70616	-0.71464	-0.72317	-0.73176	-0.74041	-0.74911	-0.75787	-0.7667	-0.77558	-0.78452	-0.79352	-0.80259	-0.81172	-0.82091	-0.83017	-0.8395	-0.84889	-0.85835	-0.86788	-0.87748	-0.88715	-0.89689	-0.90671	-0.9166	-0.92656	-0.9366	-0.94671	-0.95691	-0.96718	-0.97753	-0.98797	-0.99848	-1.00908	-1.01976	-1.03053	-1.04139	-1.05233	-1.06336	-1.07449	-1.0857	-1.09701	-1.10841	-1.1199	-1.1315
5.04	-0.73954	-0.7487	-0.75793	-0.76721	-0.77655	-0.78596	-0.79542	-0.80495	-0.81454	-0.82419	-0.83391	-0.8437	-0.85355	-0.86347	-0.87346	-0.88352	-0.89365	-0.90386	-0.91413	-0.92448	-0.93491	-0.94541	-0.95599	-0.96664	-0.97738	-0.98819	-0.99909	-1.01007	-1.02114	-1.03228	-1.04352	-1.05484	-1.06625	-1.07775	-1.08934	-1.10103	-1.11281	-1.12468	-1.13664	-1.14871	-1.16087	-1.17314	-1.1855	-1.19797	-1.21054	-1.22322	-1.236	-1.2489	-1.2619
5.12	-0.68848	-0.69707	-0.70571	-0.71441	-0.72317	-0.73199	-0.74087	-0.7498	-0.7588	-0.76786	-0.77699	-0.78617	-0.79543	-0.80475	-0.81413	-0.82358	-0.8331	-0.84269	-0.85236	-0.86209	-0.87189	-0.88177	-0.89173	-0.90176	-0.91186	-0.92205	-0.93231	-0.94265	-0.95308	-0.96358	-0.97417	-0.98485	-0.99561	-1.00645	-1.01739	-1.02841	-1.03953	-1.05073	-1.06203	-1.07343	-1.08492	-1.0965	-1.10819	-1.11997	-1.13186	-1.14385	-1.15594	-1.16814	-1.18044
5.2	-0.71781	-0.72684	-0.73592	-0.74507	-0.75428	-0.76356	-0.7729	-0.7823	-0.79177	-0.80131	-0.81092	-0.8206	-0.83034	-0.84016	-0.85005	-0.86002	-0.87006	-0.88018	-0.89037	-0.90064	-0.91099	-0.92142	-0.93193	-0.94253	-0.95321	-0.96397	-0.97482	-0.98576	-0.99678	-1.0079	-1.0191	-1.0304	-1.0418	-1.05328	-1.06487	-1.07655	-1.08833	-1.10021	-1.11219	-1.12428	-1.13647	-1.14877	-1.16117	-1.17369	-1.18631	-1.19905	-1.2119	-1.22486	-1.23795
5.28	-0.77254	-0.78227	-0.79205	-0.80191	-0.81183	-0.82182	-0.83189	-0.84202	-0.85223	-0.8625	-0.87286	-0.88328	-0.89379	-0.90437	-0.91503	-0.92577	-0.93659	-0.9475	-0.95849	-0.96956	-0.98071	-0.99196	-1.00329	-1.01471	-1.02623	-1.03783	-1.04953	-1.06133	-1.07322	-1.0852	-1.09729	-1.10947	-1.12176	-1.13415	-1.14665	-1.15925	-1.17196	-1.18478	-1.19771	-1.21075	-1.2239	-1.23717	-1.25056	-1.26407	-1.27769	-1.29144	-1.30531	-1.31931	-1.33343
5.36	-0.71574	-0.72482	-0.73395	-0.74316	-0.75242	-0.76176	-0.77116	-0.78063	-0.79016	-0.79977	-0.80945	-0.81921	-0.82903	-0.83894	-0.84891	-0.85897	-0.8691	-0.87931	-0.8896	-0.89998	-0.91043	-0.92097	-0.9316	-0.94231	-0.95311	-0.964	-0.97498	-0.98605	-0.99721	-1.00847	-1.01982	-1.03127	-1.04282	-1.05447	-1.06622	-1.07807	-1.09002	-1.10208	-1.11425	-1.12653	-1.13892	-1.15141	-1.16402	-1.17675	-1.18959	-1.20256	-1.21564	-1.22884	-1.24216
5.44	-0.77953	-0.78948	-0.79951	-0.80962	-0.81979	-0.83004	-0.84037	-0.85078	-0.86126	-0.87183	-0.88247	-0.8932	-0.90401	-0.91491	-0.92589	-0.93696	-0.94812	-0.95936	-0.9707	-0.98213	-0.99366	-1.00528	-1.017	-1.02881	-1.04073	-1.05275	-1.06487	-1.07709	-1.08942	-1.10185	-1.1144	-1.12705	-1.13982	-1.1527	-1.16569	-1.17881	-1.19204	-1.20539	-1.21886	-1.23245	-1.24618	-1.26003	-1.274	-1.28811	-1.30235	-1.31673	-1.33124	-1.3459	-1.36069
5.52	-0.78759	-0.79765	-0.80779	-0.81799	-0.82828	-0.83864	-0.84908	-0.85959	-0.87019	-0.88087	-0.89162	-0.90247	-0.91339	-0.92441	-0.93551	-0.9467	-0.95797	-0.96934	-0.98081	-0.99236	-1.00401	-1.01576	-1.02761	-1.03955	-1.0516	-1.06375	-1.076	-1.08836	-1.10083	-1.1134	-1.12609	-1.13888	-1.15179	-1.16482	-1.17796	-1.19122	-1.2046	-1.21811	-1.23173	-1.24548	-1.25936	-1.27337	-1.28751	-1.30179	-1.3162	-1.33074	-1.34542	-1.36025	-1.37522
5.6	-0.79788	-0.80815	-0.81849	-0.82892	-0.83942	-0.85	-0.86066	-0.87141	-0.88224	-0.89316	-0.90416	-0.91525	-0.92643	-0.93769	-0.94906	-0.96051	-0.97206	-0.9837	-0.99544	-1.00728	-1.01922	-1.03127	-1.04341	-1.05566	-1.06802	-1.08048	-1.09306	-1.10574	-1.11854	-1.13146	-1.14449	-1.15763	-1.1709	-1.18429	-1.1978	-1.21144	-1.2252	-1.2391	-1.25312	-1.26728	-1.28157	-1.296	-1.31056	-1.32527	-1.34012	-1.35511	-1.37025	-1.38554	-1.40098
5.68	-0.85278	-0.8638	-0.87491	-0.8861	-0.89738	-0.90874	-0.9202	-0.93174	-0.94337	-0.9551	-0.96692	-0.97884	-0.99086	-1.00297	-1.01519	-1.0275	-1.03992	-1.05245	-1.06508	-1.07782	-1.09067	-1.10363	-1.1167	-1.12989	-1.1432	-1.15662	-1.17017	-1.18383	-1.19762	-1.21154	-1.22558	-1.23975	-1.25406	-1.26849	-1.28307	-1.29777	-1.31262	-1.32761	-1.34275	-1.35803	-1.37345	-1.38903	-1.40476	-1.42064	-1.43668	-1.45288	-1.46924	-1.48577	-1.50246
5.76	-0.82517	-0.83587	-0.84666	-0.85754	-0.8685	-0.87954	-0.89068	-0.9019	-0.91321	-0.92461	-0.93611	-0.9477	-0.95939	-0.97118	-0.98306	-0.99504	-1.00713	-1.01932	-1.03162	-1.04402	-1.05653	-1.06915	-1.08188	-1.09473	-1.10769	-1.12077	-1.13397	-1.14728	-1.16072	-1.17429	-1.18798	-1.20179	-1.21574	-1.22982	-1.24403	-1.25838	-1.27287	-1.28749	-1.30226	-1.31717	-1.33223	-1.34744	-1.3628	-1.37831	-1.39397	-1.4098	-1.42578	-1.44192	-1.45823
5.84	-0.84466	-0.85575	-0.86693	-0.8782	-0.88956	-0.90102	-0.91257	-0.92421	-0.93596	-0.9478	-0.95975	-0.97179	-0.98394	-0.9962	-1.00856	-1.02104	-1.03362	-1.04632	-1.05913	-1.07206	-1.0851	-1.09827	-1.11155	-1.12496	-1.1385	-1.15216	-1.16595	-1.17988	-1.19393	-1.20813	-1.22246	-1.23692	-1.25153	-1.26629	-1.28119	-1.29624	-1.31144	-1.32679	-1.34229	-1.35796	-1.37378	-1.38977	-1.40592	-1.42224	-1.43873	-1.45539	-1.47223	-1.48925	-1.50644
5.92	-0.92964	-0.94183	-0.95411	-0.96649	-0.97898	-0.99156	-1.00425	-1.01704	-1.02994	-1.04295	-1.05607	-1.06931	-1.08265	-1.09611	-1.10969	-1.12339	-1.13721	-1.15115	-1.16522	-1.17941	-1.19373	-1.20819	-1.22277	-1.23749	-1.25235	-1.26735	-1.28249	-1.29777	-1.3132	-1.32877	-1.3445	-1.36037	-1.3764	-1.39259	-1.40894	-1.42545	-1.44213	-1.45897	-1.47598	-1.49316	-1.51052	-1.52806	-1.54577	-1.56367	-1.58175	-1.60002	-1.61849	-1.63714	-1.656
6	-0.82616	-0.83717	-0.84828	-0.85948	-0.87077	-0.88217	-0.89367	-0.90526	-0.91696	-0.92876	-0.94067	-0.95269	-0.96482	-0.97706	-0.98941	-1.00187	-1.01446	-1.02716	-1.03998	-1.05292	-1.06599	-1.07919	-1.09251	-1.10596	-1.11955	-1.13327	-1.14712	-1.16112	-1.17525	-1.18953	-1.20396	-1.21853	-1.23325	-1.24812	-1.26315	-1.27834	-1.29369	-1.30919	-1.32487	-1.34071	-1.35672	-1.3729	-1.38926	-1.40579	-1.42251	-1.43941	-1.4565	-1.47378	-1.49125
6.08	-0.95104	-0.96371	-0.97649	-0.98938	-1.00237	-1.01548	-1.02871	-1.04204	-1.0555	-1.06908	-1.08278	-1.0966	-1.11055	-1.12463	-1.13883	-1.15317	-1.16764	-1.18225	-1.197	-1.21189	-1.22692	-1.24209	-1.25741	-1.27288	-1.28851	-1.30429	-1.32022	-1.33631	-1.35257	-1.36899	-1.38558	-1.40233	-1.41926	-1.43637	-1.45365	-1.47111	-1.48875	-1.50659	-1.52461	-1.54282	-1.56123	-1.57983	-1.59864	-1.61765	-1.63687	-1.6563	-1.67595	-1.69581	-1.7159
6.16	-0.9008	-0.91287	-0.92505	-0.93733	-0.94972	-0.96221	-0.97482	-0.98755	-1.00038	-1.01334	-1.02641	-1.0396	-1.05292	-1.06636	-1.07992	-1.09362	-1.10744	-1.1214	-1.13549	-1.14972	-1.16409	-1.1786	-1.19326	-1.20806	-1.22301	-1.2381	-1.25336	-1.26876	-1.28433	-1.30006	-1.31595	-1.332	-1.34822	-1.36462	-1.38119	-1.39793	-1.41486	-1.43196	-1.44925	-1.46673	-1.4844	-1.50227	-1.52033	-1.53859	-1.55706	-1.57573	-1.59462	-1.61371	-1.63303
6.24	-0.89984	-0.91204	-0.92435	-0.93677	-0.9493	-0.96195	-0.97472	-0.9876	-1.00061	-1.01373	-1.02699	-1.04037	-1.05387	-1.06751	-1.08128	-1.09519	-1.10924	-1.12342	-1.13775	-1.15222	-1.16684	-1.1816	-1.19652	-1.21159	-1.22682	-1.24221	-1.25776	-1.27347	-1.28935	-1.3054	-1.32162	-1.33802	-1.3546	-1.37135	-1.38829	-1.40542	-1.42274	-1.44025	-1.45795	-1.47586	-1.49396	-1.51228	-1.5308	-1.54953	-1.56848	-1.58765	-1.60705	-1.62667	-1.64652
6.32	-0.98261	-0.99598	-1.00947	-1.02309	-1.03683	-1.0507	-1.0647	-1.07883	-1.0931	-1.1075	-1.12204	-1.13672	-1.15154	-1.16651	-1.18163	-1.1969	-1.21232	-1.2279	-1.24363	-1.25953	-1.27559	-1.29181	-1.30821	-1.32477	-1.34151	-1.35843	-1.37552	-1.3928	-1.41027	-1.42792	-1.44577	-1.46381	-1.48205	-1.50049	-1.51914	-1.53799	-1.55706	-1.57634	-1.59584	-1.61556	-1.63551	-1.65569	-1.6761	-1.69675	-1.71764	-1.73878	-1.76016	-1.7818	-1.80369
6.4	-0.94054	-0.95337	-0.96633	-0.9794	-0.9926	-1.00592	-1.01936	-1.03294	-1.04664	-1.06048	-1.07444	-1.08855	-1.1028	-1.11718	-1.13171	-1.14639	-1.16121	-1.17619	-1.19132	-1.2066	-1.22204	-1.23765	-1.25342	-1.26935	-1.28545	-1.30173	-1.31818	-1.3348	-1.35161	-1.3686	-1.38578	-1.40315	-1.42071	-1.43846	-1.45642	-1.47458	-1.49294	-1.51151	-1.5303	-1.5493	-1.56852	-1.58796	-1.60763	-1.62753	-1.64767	-1.66804	-1.68866	-1.70952	-1.73063
6.48	-0.96993	-0.98335	-0.99691	-1.01059	-1.02441	-1.03836	-1.05245	-1.06667	-1.08105	-1.09556	-1.11022	-1.12503	-1.14	-1.15512	-1.17039	-1.18583	-1.20143	-1.21719	-1.23312	-1.24923	-1.2655	-1.28196	-1.29859	-1.3154	-1.33241	-1.3496	-1.36698	-1.38456	-1.40234	-1.42031	-1.4385	-1.45689	-1.4755	-1.49432	-1.51336	-1.53263	-1.55212	-1.57184	-1.5918	-1.61199	-1.63243	-1.65311	-1.67405	-1.69524	-1.71669	-1.73841	-1.76039	-1.78264	-1.80518
6.56	-1.02712	-1.04126	-1.05554	-1.06996	-1.08451	-1.09921	-1.11404	-1.12902	-1.14415	-1.15943	-1.17486	-1.19045	-1.2062	-1.2221	-1.23817	-1.2544	-1.27081	-1.28738	-1.30413	-1.32106	-1.33817	-1.35546	-1.37293	-1.3906	-1.40846	-1.42651	-1.44477	-1.46323	-1.48189	-1.50076	-1.51985	-1.53915	-1.55867	-1.57842	-1.59839	-1.61859	-1.63903	-1.65971	-1.68063	-1.7018	-1.72322	-1.7449	-1.76683	-1.78903	-1.8115	-1.83424	-1.85726	-1.88056	-1.90415
6.64	-0.96697	-0.98045	-0.99406	-1.0078	-1.02169	-1.03571	-1.04987	-1.06418	-1.07863	-1.09323	-1.10798	-1.12289	-1.13795	-1.15317	-1.16856	-1.1841	-1.19982	-1.21571	-1.23177	-1.248	-1.26442	-1.28101	-1.2978	-1.31477	-1.33193	-1.34929	-1.36684	-1.3846	-1.40256	-1.42073	-1.43912	-1.45772	-1.47654	-1.49558	-1.51485	-1.53435	-1.55408	-1.57406	-1.59427	-1.61474	-1.63545	-1.65643	-1.67766	-1.69915	-1.72092	-1.74296	-1.76527	-1.78787	-1.81076
6.72	-1.0423	-1.05696	-1.07177	-1.08673	-1.10184	-1.1171	-1.13253	-1.14811	-1.16386	-1.17977	-1.19585	-1.2121	-1.22853	-1.24514	-1.26193	-1.2789	-1.29606	-1.31341	-1.33095	-1.34869	-1.36663	-1.38478	-1.40313	-1.42169	-1.44047	-1.45947	-1.47869	-1.49814	-1.51781	-1.53772	-1.55787	-1.57826	-1.5989	-1.61978	-1.64092	-1.66232	-1.68399	-1.70592	-1.72813	-1.75061	-1.77338	-1.79643	-1.81977	-1.84342	-1.86736	-1.89161	-1.91618	-1.94106	-1.96627
6.8	-1.0495	-1.0642	-1.07904	-1.09404	-1.10918	-1.12447	-1.13993	-1.15554	-1.17131	-1.18725	-1.20335	-1.21963	-1.23608	-1.2527	-1.26951	-1.28649	-1.30367	-1.32103	-1.33858	-1.35633	-1.37427	-1.39242	-1.41078	-1.42934	-1.44812	-1.46711	-1.48632	-1.50576	-1.52542	-1.54531	-1.56544	-1.58582	-1.60643	-1.62729	-1.64841	-1.66978	-1.69141	-1.7133	-1.73547	-1.75791	-1.78063	-1.80364	-1.82693	-1.85052	-1.87441	-1.8986	-1.9231	-1.94792	-1.97306
6.88	-1.02668	-1.04136	-1.05621	-1.0712	-1.08636	-1.10168	-1.11717	-1.13283	-1.14865	-1.16466	-1.18084	-1.1972	-1.21375	-1.23048	-1.24741	-1.26453	-1.28184	-1.29936	-1.31709	-1.33502	-1.35317	-1.37153	-1.39011	-1.40891	-1.42795	-1.44721	-1.46671	-1.48645	-1.50643	-1.52667	-1.54715	-1.5679	-1.5889	-1.61017	-1.63172	-1.65354	-1.67564	-1.69802	-1.7207	-1.74367	-1.76695	-1.79053	-1.81443	-1.83864	-1.86318	-1.88804	-1.91324	-1.93878	-1.96467
6.96	-1.11428	-1.13016	-1.1462	-1.16241	-1.17879	-1.19535	-1.21208	-1.229	-1.2461	-1.26338	-1.28086	-1.29853	-1.3164	-1.33447	-1.35274	-1.37122	-1.38991	-1.40882	-1.42794	-1.44729	-1.46687	-1.48668	-1.50672	-1.527	-1.54752	-1.5683	-1.58932	-1.6106	-1.63214	-1.65395	-1.67603	-1.69838	-1.72101	-1.74392	-1.76713	-1.79063	-1.81443	-1.83854	-1.86295	-1.88769	-1.91274	-1.93812	-1.96384	-1.98989	-2.01629	-2.04305	-2.07015	-2.09763	-2.12547
7.04	-1.08768	-1.10333	-1.11916	-1.13515	-1.15132	-1.16766	-1.18418	-1.20089	-1.21778	-1.23487	-1.25214	-1.26962	-1.28729	-1.30517	-1.32326	-1.34156	-1.36007	-1.3788	-1.39776	-1.41694	-1.43635	-1.456	-1.47589	-1.49602	-1.5164	-1.53704	-1.55793	-1.57908	-1.6005	-1.62218	-1.64415	-1.6664	-1.68893	-1.71175	-1.73487	-1.75829	-1.78202	-1.80606	-1.83042	-1.8551	-1.88012	-1.90547	-1.93116	-1.9572	-1.98359	-2.01034	-2.03746	-2.06496	-2.09283
7.12	-1.12027	-1.13656	-1.15302	-1.16967	-1.1865	-1.20353	-1.22074	-1.23815	-1.25577	-1.27358	-1.2916	-1.30984	-1.32829	-1.34695	-1.36584	-1.38496	-1.40431	-1.42389	-1.44371	-1.46378	-1.48409	-1.50466	-1.52548	-1.54657	-1.56792	-1.58954	-1.61144	-1.63362	-1.65609	-1.67885	-1.70191	-1.72527	-1.74894	-1.77292	-1.79722	-1.82185	-1.8468	-1.8721	-1.89773	-1.92372	-1.95006	-1.97677	-2.00385	-2.0313	-2.05913	-2.08735	-2.11597	-2.145	-2.17443
7.2	-1.14084	-1.15749	-1.17433	-1.19136	-1.20857	-1.22599	-1.2436	-1.26142	-1.27944	-1.29767	-1.31612	-1.33479	-1.35367	-1.37279	-1.39213	-1.41171	-1.43152	-1.45158	-1.47189	-1.49245	-1.51326	-1.53434	-1.55568	-1.57729	-1.59918	-1.62135	-1.64381	-1.66655	-1.68959	-1.71294	-1.73659	-1.76056	-1.78484	-1.80945	-1.83438	-1.85966	-1.88528	-1.91124	-1.93756	-1.96424	-1.9913	-2.01872	-2.04653	-2.07473	-2.10332	-2.13232	-2.16173	-2.19155	-2.2218
7.28	-1.12242	-1.13898	-1.15572	-1.17266	-1.1898	-1.20713	-1.22467	-1.24241	-1.26037	-1.27854	-1.29693	-1.31555	-1.33439	-1.35346	-1.37277	-1.39232	-1.41211	-1.43216	-1.45246	-1.47301	-1.49383	-1.51492	-1.53628	-1.55792	-1.57985	-1.60206	-1.62457	-1.64737	-1.67048	-1.69391	-1.71765	-1.74171	-1.7661	-1.79082	-1.81589	-1.8413	-1.86707	-1.89319	-1.91969	-1.94656	-1.97381	-2.00144	-2.02947	-2.05791	-2.08675	-2.11602	-2.14571	-2.17583	-2.20639
7.36	-1.16426	-1.18153	-1.199	-1.21668	-1.23457	-1.25267	-1.27098	-1.28951	-1.30827	-1.32725	-1.34647	-1.36592	-1.38562	-1.40556	-1.42575	-1.44619	-1.4669	-1.48786	-1.5091	-1.53061	-1.5524	-1.57448	-1.59684	-1.6195	-1.64246	-1.66573	-1.68931	-1.7132	-1.73742	-1.76197	-1.78686	-1.81209	-1.83766	-1.86359	-1.88989	-1.91655	-1.94358	-1.971	-1.99881	-2.02702	-2.05563	-2.08465	-2.11409	-2.14396	-2.17427	-2.20501	-2.23622	-2.26788	-2.30001
7.44	-1.1878	-1.2055	-1.2234	-1.24151	-1.25984	-1.27839	-1.29716	-1.31616	-1.33539	-1.35486	-1.37456	-1.39452	-1.41472	-1.43518	-1.45589	-1.47688	-1.49813	-1.51965	-1.54145	-1.56354	-1.58592	-1.6086	-1.63157	-1.65486	-1.67845	-1.70236	-1.7266	-1.75117	-1.77608	-1.80132	-1.82692	-1.85288	-1.87919	-1.90588	-1.93294	-1.96039	-1.98823	-2.01646	-2.04511	-2.07416	-2.10364	-2.13355	-2.1639	-2.19469	-2.22593	-2.25764	-2.28983	-2.32249	-2.35564
7.52	-1.18323	-1.20109	-1.21916	-1.23745	-1.25597	-1.27471	-1.29369	-1.31291	-1.33236	-1.35207	-1.37202	-1.39223	-1.4127	-1.43344	-1.45445	-1.47573	-1.4973	-1.51915	-1.5413	-1.56374	-1.58649	-1.60954	-1.63291	-1.65661	-1.68063	-1.70498	-1.72968	-1.75472	-1.78011	-1.80586	-1.83198	-1.85848	-1.88536	-1.91262	-1.94028	-1.96834	-1.99682	-2.02571	-2.05504	-2.0848	-2.115	-2.14565	-2.17677	-2.20836	-2.24042	-2.27298	-2.30603	-2.33959	-2.37367
7.6	-1.22434	-1.24282	-1.26152	-1.28045	-1.29961	-1.31901	-1.33865	-1.35854	-1.37867	-1.39906	-1.41971	-1.44063	-1.46182	-1.48328	-1.50502	-1.52705	-1.54936	-1.57198	-1.5949	-1.61812	-1.64166	-1.66553	-1.68971	-1.71423	-1.73909	-1.76429	-1.78985	-1.81576	-1.84204	-1.8687	-1.89573	-1.92315	-1.95096	-1.97918	-2.0078	-2.03685	-2.06632	-2.09622	-2.12656	-2.15736	-2.18861	-2.22034	-2.25254	-2.28522	-2.31841	-2.3521	-2.3863	-2.42103	-2.4563
7.68	-1.2444	-1.26333	-1.2825	-1.3019	-1.32155	-1.34144	-1.36158	-1.38199	-1.40265	-1.42359	-1.44479	-1.46627	-1.48804	-1.51009	-1.53244	-1.55509	-1.57805	-1.60131	-1.62489	-1.6488	-1.67304	-1.69761	-1.72253	-1.7478	-1.77342	-1.79941	-1.82576	-1.8525	-1.87962	-1.90713	-1.93504	-1.96336	-1.9921	-2.02126	-2.05085	-2.08088	-2.11136	-2.1423	-2.17371	-2.2056	-2.23797	-2.27083	-2.3042	-2.33809	-2.3725	-2.40744	-2.44294	-2.47898	-2.5156
7.76	-1.25863	-1.27794	-1.2975	-1.31731	-1.33737	-1.35769	-1.37827	-1.39912	-1.42024	-1.44164	-1.46333	-1.4853	-1.50757	-1.53014	-1.55301	-1.5762	-1.59971	-1.62354	-1.6477	-1.6722	-1.69704	-1.72224	-1.74779	-1.77371	-1.8	-1.82667	-1.85372	-1.88117	-1.90902	-1.93729	-1.96596	-1.99507	-2.02461	-2.05459	-2.08503	-2.11592	-2.14729	-2.17913	-2.21146	-2.24429	-2.27763	-2.31149	-2.34587	-2.38079	-2.41627	-2.4523	-2.4889	-2.52609	-2.56387
7.84	-1.27661	-1.29623	-1.3161	-1.33622	-1.3566	-1.37724	-1.39815	-1.41933	-1.4408	-1.46254	-1.48457	-1.5069	-1.52954	-1.55247	-1.57572	-1.59929	-1.62319	-1.64741	-1.67198	-1.69689	-1.72215	-1.74777	-1.77376	-1.80011	-1.82685	-1.85398	-1.8815	-1.90942	-1.93776	-1.96651	-1.99569	-2.02531	-2.05537	-2.08589	-2.11686	-2.14831	-2.18024	-2.21266	-2.24557	-2.279	-2.31295	-2.34743	-2.38245	-2.41802	-2.45415	-2.49086	-2.52816	-2.56605	-2.60455
7.92	-1.31499	-1.33538	-1.35603	-1.37695	-1.39814	-1.41961	-1.44136	-1.46341	-1.48575	-1.50839	-1.53134	-1.55461	-1.57819	-1.6021	-1.62634	-1.65093	-1.67586	-1.70114	-1.72678	-1.75279	-1.77917	-1.80594	-1.83309	-1.86065	-1.88861	-1.91698	-1.94577	-1.97499	-2.00466	-2.03476	-2.06533	-2.09636	-2.12787	-2.15986	-2.19234	-2.22533	-2.25883	-2.29286	-2.32742	-2.36253	-2.39819	-2.43443	-2.47124	-2.50864	-2.54665	-2.58528	-2.62453	-2.66442	-2.70497
8	-1.33973	-1.36058	-1.38171	-1.40311	-1.42479	-1.44676	-1.46902	-1.49159	-1.51445	-1.53763	-1.56113	-1.58495	-1.6091	-1.63359	-1.65842	-1.6836	-1.70914	-1.73505	-1.76132	-1.78798	-1.81502	-1.84246	-1.8703	-1.89855	-1.92722	-1.95631	-1.98584	-2.01582	-2.04625	-2.07714	-2.1085	-2.14035	-2.17268	-2.20552	-2.23886	-2.27273	-2.30713	-2.34207	-2.37757	-2.41363	-2.45026	-2.48749	-2.52531	-2.56375	-2.60281	-2.64251	-2.68285	-2.72386	-2.76555
8.08	-1.36463	-1.38604	-1.40774	-1.42973	-1.45201	-1.4746	-1.49749	-1.5207	-1.54422	-1.56807	-1.59226	-1.61679	-1.64166	-1.66689	-1.69247	-1.71843	-1.74476	-1.77148	-1.79858	-1.82609	-1.854	-1.88233	-1.91108	-1.94026	-1.96988	-1.99996	-2.03049	-2.06149	-2.09297	-2.12494	-2.15741	-2.19038	-2.22387	-2.25789	-2.29245	-2.32756	-2.36323	-2.39948	-2.43631	-2.47374	-2.51178	-2.55044	-2.58974	-2.62968	-2.67029	-2.71158	-2.75355	-2.79623	-2.83962
8.16	-1.35883	-1.38035	-1.40215	-1.42426	-1.44667	-1.46938	-1.49242	-1.51577	-1.53945	-1.56347	-1.58783	-1.61253	-1.6376	-1.66302	-1.68882	-1.71499	-1.74155	-1.7685	-1.79585	-1.82362	-1.8518	-1.88041	-1.90945	-1.93894	-1.96888	-1.99928	-2.03016	-2.06151	-2.09336	-2.12571	-2.15857	-2.19196	-2.22588	-2.26034	-2.29536	-2.33094	-2.36711	-2.40386	-2.44122	-2.47919	-2.51779	-2.55704	-2.59694	-2.6375	-2.67875	-2.7207	-2.76336	-2.80675	-2.85087
8.24	-1.41229	-1.43484	-1.4577	-1.48088	-1.50439	-1.52822	-1.55239	-1.5769	-1.60177	-1.62699	-1.65258	-1.67854	-1.70488	-1.73161	-1.75874	-1.78627	-1.81421	-1.84258	-1.87137	-1.90061	-1.93029	-1.96043	-1.99104	-2.02212	-2.05369	-2.08576	-2.11833	-2.15142	-2.18504	-2.2192	-2.25391	-2.28918	-2.32502	-2.36145	-2.39848	-2.43612	-2.47438	-2.51328	-2.55283	-2.59304	-2.63393	-2.67551	-2.71779	-2.7608	-2.80455	-2.84905	-2.89431	-2.94036	-2.98722
8.32	-1.41015	-1.43275	-1.45566	-1.47889	-1.50245	-1.52634	-1.55056	-1.57514	-1.60007	-1.62536	-1.65102	-1.67706	-1.70348	-1.73029	-1.75751	-1.78513	-1.81317	-1.84163	-1.87053	-1.89988	-1.92967	-1.95993	-1.99066	-2.02187	-2.05358	-2.08578	-2.1185	-2.15174	-2.18551	-2.21983	-2.25471	-2.29015	-2.32618	-2.36279	-2.40001	-2.43785	-2.47632	-2.51543	-2.5552	-2.59564	-2.63677	-2.67859	-2.72114	-2.76441	-2.80842	-2.8532	-2.89876	-2.94511	-2.99227
8.4	-1.45648	-1.48003	-1.50391	-1.52814	-1.55271	-1.57763	-1.60292	-1.62857	-1.6546	-1.68102	-1.70783	-1.73504	-1.76266	-1.79069	-1.81916	-1.84805	-1.8774	-1.90719	-1.93745	-1.96818	-1.9994	-2.03111	-2.06332	-2.09604	-2.12929	-2.16308	-2.19741	-2.2323	-2.26777	-2.30381	-2.34045	-2.3777	-2.41557	-2.45407	-2.49322	-2.53302	-2.57351	-2.61468	-2.65656	-2.69916	-2.74249	-2.78657	-2.83142	-2.87705	-2.92348	-2.97073	-3.01881	-3.06775	-3.11756
8.48	-1.46305	-1.48668	-1.51064	-1.53495	-1.5596	-1.5846	-1.60997	-1.6357	-1.66182	-1.68831	-1.7152	-1.74249	-1.77019	-1.79831	-1.82686	-1.85583	-1.88526	-1.91514	-1.94548	-1.97629	-2.00759	-2.03938	-2.07167	-2.10448	-2.13781	-2.17167	-2.20609	-2.24106	-2.2766	-2.31273	-2.34944	-2.38677	-2.42471	-2.46329	-2.50252	-2.5424	-2.58296	-2.62421	-2.66616	-2.70883	-2.75223	-2.79638	-2.8413	-2.887	-2.9335	-2.98081	-3.02896	-3.07796	-3.12782
8.56	-1.50171	-1.52628	-1.5512	-1.57648	-1.60213	-1.62816	-1.65458	-1.6814	-1.70861	-1.73624	-1.76429	-1.79277	-1.82168	-1.85105	-1.88087	-1.91115	-1.94192	-1.97317	-2.00492	-2.03717	-2.06995	-2.10325	-2.1371	-2.1715	-2.20646	-2.242	-2.27813	-2.31486	-2.3522	-2.39017	-2.42878	-2.46805	-2.50799	-2.54861	-2.58993	-2.63196	-2.67472	-2.71822	-2.76249	-2.80753	-2.85337	-2.90002	-2.9475	-2.99583	-3.04502	-3.0951	-3.14609	-3.198	-3.25085
8.64	-1.51424	-1.53894	-1.564	-1.58941	-1.6152	-1.64136	-1.66792	-1.69486	-1.72221	-1.74997	-1.77815	-1.80676	-1.8358	-1.8653	-1.89525	-1.92566	-1.95655	-1.98793	-2.01981	-2.05219	-2.08508	-2.11851	-2.15248	-2.187	-2.22208	-2.25773	-2.29398	-2.33082	-2.36828	-2.40636	-2.44508	-2.48445	-2.52449	-2.56521	-2.60663	-2.64876	-2.69161	-2.73521	-2.77956	-2.82469	-2.87061	-2.91734	-2.96489	-3.01329	-3.06255	-3.11269	-3.16373	-3.2157	-3.2686
8.72	-1.58589	-1.61196	-1.63841	-1.66525	-1.69248	-1.72013	-1.74819	-1.77667	-1.80559	-1.83494	-1.86475	-1.89502	-1.92577	-1.95699	-1.98871	-2.02092	-2.05365	-2.08691	-2.1207	-2.15504	-2.18993	-2.2254	-2.26145	-2.29809	-2.33534	-2.37321	-2.41172	-2.45088	-2.4907	-2.5312	-2.57239	-2.61428	-2.6569	-2.70026	-2.74437	-2.78925	-2.83492	-2.88139	-2.92869	-2.97682	-3.02582	-3.0757	-3.12647	-3.17816	-3.23079	-3.28438	-3.33895	-3.39453	-3.45113
8.8	-1.56292	-1.5888	-1.61506	-1.64172	-1.66878	-1.69625	-1.72413	-1.75245	-1.78119	-1.81039	-1.84004	-1.87015	-1.90074	-1.93182	-1.96339	-1.99547	-2.02806	-2.06118	-2.09485	-2.12906	-2.16384	-2.19919	-2.23514	-2.27168	-2.30884	-2.34662	-2.38505	-2.42413	-2.46388	-2.50431	-2.54544	-2.58729	-2.62987	-2.67319	-2.71728	-2.76214	-2.80781	-2.85428	-2.90159	-2.94975	-2.99878	-3.04869	-3.09952	-3.15127	-3.20398	-3.25765	-3.31232	-3.36801	-3.42473
8.88	-1.66409	-1.69155	-1.71942	-1.7477	-1.77641	-1.80555	-1.83512	-1.86515	-1.89564	-1.9266	-1.95804	-1.98997	-2.0224	-2.05534	-2.08881	-2.12281	-2.15736	-2.19246	-2.22813	-2.26439	-2.30123	-2.33869	-2.37676	-2.41547	-2.45483	-2.49485	-2.53555	-2.57693	-2.61902	-2.66184	-2.70538	-2.74969	-2.79476	-2.84062	-2.88728	-2.93477	-2.98309	-3.03227	-3.08233	-3.13329	-3.18516	-3.23797	-3.29174	-3.34649	-3.40223	-3.45901	-3.51683	-3.57572	-3.6357
8.96	-1.64948	-1.6771	-1.70514	-1.7336	-1.76251	-1.79185	-1.82166	-1.85193	-1.88268	-1.91392	-1.94566	-1.9779	-2.01066	-2.04396	-2.0778	-2.11219	-2.14715	-2.18269	-2.21882	-2.25556	-2.29291	-2.3309	-2.36953	-2.40883	-2.44879	-2.48945	-2.53081	-2.5729	-2.61572	-2.65929	-2.70363	-2.74876	-2.79469	-2.84145	-2.88905	-2.9375	-2.98684	-3.03707	-3.08823	-3.14032	-3.19338	-3.24741	-3.30246	-3.35853	-3.41565	-3.47385	-3.53315	-3.59358	-3.65516
9.04	-1.71117	-1.73972	-1.76869	-1.79811	-1.82797	-1.85829	-1.88908	-1.92035	-1.95211	-1.98436	-2.01713	-2.05043	-2.08425	-2.11862	-2.15355	-2.18905	-2.22512	-2.2618	-2.29908	-2.33698	-2.37551	-2.4147	-2.45454	-2.49507	-2.53628	-2.5782	-2.62085	-2.66423	-2.70837	-2.75329	-2.79899	-2.84549	-2.89282	-2.941	-2.99004	-3.03995	-3.09077	-3.14251	-3.19519	-3.24884	-3.30347	-3.35911	-3.41577	-3.47349	-3.53229	-3.59219	-3.65322	-3.7154	-3.77877
9.12	-1.75106	-1.78054	-1.81046	-1.84085	-1.87171	-1.90306	-1.93489	-1.96723	-2.00009	-2.03347	-2.06739	-2.10185	-2.13688	-2.17248	-2.20867	-2.24546	-2.28286	-2.32089	-2.35955	-2.39887	-2.43886	-2.47953	-2.5209	-2.56298	-2.60579	-2.64935	-2.69367	-2.73877	-2.78467	-2.83138	-2.87892	-2.92732	-2.97659	-3.02674	-3.07781	-3.12981	-3.18276	-3.23668	-3.2916	-3.34754	-3.40452	-3.46257	-3.5217	-3.58196	-3.64335	-3.70591	-3.76966	-3.83464	-3.90086
9.2	-1.74481	-1.77454	-1.80474	-1.83541	-1.86657	-1.89823	-1.9304	-1.96309	-1.9963	-2.03007	-2.06439	-2.09927	-2.13474	-2.1708	-2.20747	-2.24476	-2.28269	-2.32126	-2.3605	-2.40041	-2.44102	-2.48233	-2.52437	-2.56716	-2.6107	-2.65501	-2.70012	-2.74604	-2.79278	-2.84038	-2.88884	-2.93819	-2.98844	-3.03962	-3.09175	-3.14485	-3.19895	-3.25406	-3.31021	-3.36742	-3.42572	-3.48513	-3.54568	-3.6074	-3.67031	-3.73444	-3.79983	-3.86649	-3.93446
9.28	-1.8011	-1.83172	-1.86281	-1.8944	-1.92648	-1.95908	-1.99219	-2.02584	-2.06004	-2.09479	-2.13011	-2.16602	-2.20252	-2.23963	-2.27736	-2.31572	-2.35474	-2.39442	-2.43478	-2.47584	-2.5176	-2.56009	-2.60333	-2.64732	-2.69209	-2.73765	-2.78402	-2.83122	-2.87928	-2.92819	-2.978	-3.02871	-3.08035	-3.13294	-3.1865	-3.24106	-3.29663	-3.35323	-3.41091	-3.46966	-3.52954	-3.59055	-3.65272	-3.71609	-3.78067	-3.84651	-3.91362	-3.98204	-4.0518
9.36	-1.81465	-1.84589	-1.87764	-1.9099	-1.94268	-1.97599	-2.00985	-2.04426	-2.07925	-2.11482	-2.15098	-2.18776	-2.22516	-2.2632	-2.30189	-2.34125	-2.38128	-2.42202	-2.46347	-2.50565	-2.54857	-2.59226	-2.63672	-2.68199	-2.72806	-2.77498	-2.82275	-2.87139	-2.92092	-2.97137	-3.02275	-3.07508	-3.1284	-3.18272	-3.23806	-3.29444	-3.3519	-3.41046	-3.47014	-3.53097	-3.59297	-3.65618	-3.72062	-3.78632	-3.85331	-3.92163	-3.99129	-4.06235	-4.13482
9.44	-1.82838	-1.85975	-1.89162	-1.92401	-1.95691	-1.99035	-2.02433	-2.05887	-2.09397	-2.12966	-2.16595	-2.20284	-2.24036	-2.27851	-2.31731	-2.35678	-2.39693	-2.43777	-2.47932	-2.52161	-2.56463	-2.60842	-2.65298	-2.69834	-2.74452	-2.79152	-2.83938	-2.8881	-2.93772	-2.98825	-3.03971	-3.09212	-3.1455	-3.19989	-3.25529	-3.31174	-3.36926	-3.42787	-3.4876	-3.54847	-3.61051	-3.67376	-3.73823	-3.80395	-3.87097	-3.9393	-4.00897	-4.08003	-4.1525
9.52	-1.86832	-1.90081	-1.93382	-1.96738	-2.00149	-2.03616	-2.07141	-2.10725	-2.1437	-2.18076	-2.21846	-2.2568	-2.2958	-2.33548	-2.37585	-2.41692	-2.45872	-2.50126	-2.54456	-2.58863	-2.63349	-2.67916	-2.72566	-2.773	-2.82121	-2.87031	-2.92032	-2.97125	-3.02313	-3.07598	-3.12983	-3.18469	-3.2406	-3.29757	-3.35563	-3.4148	-3.47511	-3.5366	-3.59928	-3.66318	-3.72834	-3.79478	-3.86253	-3.93163	-4.00211	-4.07399	-4.14732	-4.22214	-4.29846
9.6	-1.84875	-1.88092	-1.91363	-1.94686	-1.98065	-2.015	-2.04992	-2.08543	-2.12154	-2.15827	-2.19562	-2.23361	-2.27227	-2.31159	-2.3516	-2.39231	-2.43374	-2.47591	-2.51883	-2.56252	-2.60699	-2.65228	-2.69838	-2.74533	-2.79314	-2.84183	-2.89142	-2.94194	-2.99341	-3.04583	-3.09925	-3.15368	-3.20915	-3.26568	-3.32329	-3.38202	-3.44188	-3.5029	-3.56512	-3.62855	-3.69324	-3.7592	-3.82648	-3.89509	-3.96508	-4.03647	-4.1093	-4.18361	-4.25943
9.68	-1.90317	-1.9365	-1.97037	-2.0048	-2.03981	-2.0754	-2.1116	-2.14841	-2.18584	-2.22392	-2.26266	-2.30207	-2.34217	-2.38297	-2.42449	-2.46674	-2.50975	-2.55353	-2.5981	-2.64347	-2.68966	-2.7367	-2.78461	-2.83339	-2.88308	-2.9337	-2.98526	-3.03779	-3.09131	-3.14584	-3.20141	-3.25804	-3.31576	-3.37459	-3.43456	-3.49569	-3.55802	-3.62156	-3.68636	-3.75244	-3.81983	-3.88856	-3.95866	-4.03018	-4.10313	-4.17757	-4.25351	-4.33101	-4.41009
9.76	-1.89535	-1.9285	-1.96219	-1.99645	-2.03127	-2.06667	-2.10267	-2.13928	-2.17652	-2.21439	-2.25292	-2.29211	-2.33199	-2.37257	-2.41386	-2.45588	-2.49865	-2.54219	-2.58651	-2.63163	-2.67757	-2.72435	-2.77199	-2.8205	-2.86991	-2.92024	-2.97151	-3.02374	-3.07696	-3.13119	-3.18644	-3.24275	-3.30014	-3.35864	-3.41827	-3.47905	-3.54103	-3.60421	-3.66864	-3.73434	-3.80135	-3.86969	-3.93939	-4.0105	-4.08303	-4.15704	-4.23255	-4.3096	-4.38824
9.84	-1.9441	-1.97842	-2.01332	-2.0488	-2.08488	-2.12158	-2.15891	-2.19687	-2.23549	-2.27479	-2.31477	-2.35546	-2.39686	-2.439	-2.4819	-2.52556	-2.57001	-2.61527	-2.66135	-2.70828	-2.75607	-2.80474	-2.85432	-2.90482	-2.95627	-3.00869	-3.0621	-3.11653	-3.17199	-3.22852	-3.28613	-3.34486	-3.40473	-3.46576	-3.528	-3.59145	-3.65615	-3.72214	-3.78944	-3.85809	-3.92811	-3.99954	-4.07242	-4.14678	-4.22265	-4.30007	-4.37909	-4.45974	-4.54206
9.92	-1.94492	-1.97926	-2.01419	-2.0497	-2.08581	-2.12254	-2.15989	-2.19789	-2.23655	-2.27589	-2.31591	-2.35664	-2.39809	-2.44029	-2.48323	-2.52695	-2.57146	-2.61679	-2.66294	-2.70993	-2.7578	-2.80655	-2.85622	-2.90681	-2.95835	-3.01087	-3.06439	-3.11893	-3.17451	-3.23116	-3.2889	-3.34777	-3.40778	-3.46897	-3.53137	-3.59499	-3.65987	-3.72605	-3.79355	-3.8624	-3.93264	-4.00431	-4.07743	-4.15204	-4.22818	-4.30589	-4.3852	-4.46616	-4.5488
10	-1.9878	-2.02316	-2.05912	-2.09569	-2.13289	-2.17073	-2.20922	-2.24839	-2.28824	-2.32879	-2.37006	-2.41206	-2.45482	-2.49835	-2.54266	-2.58778	-2.63372	-2.6805	-2.72815	-2.77668	-2.82611	-2.87647	-2.92778	-2.98005	-3.03331	-3.08759	-3.14291	-3.19929	-3.25676	-3.31534	-3.37506	-3.43595	-3.49803	-3.56134	-3.62589	-3.69174	-3.75889	-3.82739	-3.89727	-3.96855	-4.04129	-4.1155	-4.19123	-4.26851	-4.34739	-4.4279	-4.51007	-4.59397	-4.67961
10.08	-1.96897	-2.00414	-2.03992	-2.07631	-2.11333	-2.15099	-2.18931	-2.22831	-2.26799	-2.30839	-2.3495	-2.39135	-2.43396	-2.47734	-2.52152	-2.56651	-2.61232	-2.65899	-2.70653	-2.75495	-2.80429	-2.85456	-2.90579	-2.95799	-3.01119	-3.06542	-3.1207	-3.17705	-3.2345	-3.29308	-3.35281	-3.41372	-3.47584	-3.5392	-3.60383	-3.66976	-3.73702	-3.80564	-3.87566	-3.94711	-4.02003	-4.09445	-4.17041	-4.24795	-4.3271	-4.40792	-4.49044	-4.5747	-4.66075
10.16	-2.02427	-2.06064	-2.09763	-2.13527	-2.17356	-2.21252	-2.25216	-2.29251	-2.33358	-2.37538	-2.41793	-2.46126	-2.50537	-2.55029	-2.59603	-2.64262	-2.69007	-2.73841	-2.78765	-2.83782	-2.88893	-2.94102	-2.99411	-3.04821	-3.10335	-3.15956	-3.21686	-3.27527	-3.33484	-3.39557	-3.45751	-3.52067	-3.58509	-3.6508	-3.71783	-3.78621	-3.85597	-3.92716	-3.9998	-4.07392	-4.14957	-4.22678	-4.3056	-4.38606	-4.46819	-4.55206	-4.63769	-4.72513	-4.81443
10.24	-2.00743	-2.04394	-2.0811	-2.11891	-2.15739	-2.19657	-2.23645	-2.27705	-2.31839	-2.36048	-2.40335	-2.44702	-2.49149	-2.5368	-2.58296	-2.62999	-2.67791	-2.72674	-2.77651	-2.82724	-2.87895	-2.93166	-2.98541	-3.0402	-3.09608	-3.15306	-3.21117	-3.27044	-3.3309	-3.39257	-3.45549	-3.51969	-3.5852	-3.65205	-3.72027	-3.78989	-3.86096	-3.93351	-4.00758	-4.08319	-4.1604	-4.23924	-4.31976	-4.40199	-4.48598	-4.57178	-4.65943	-4.74898	-4.84048
10.32	-2.0356	-2.07266	-2.11037	-2.14875	-2.18781	-2.22758	-2.26805	-2.30926	-2.35122	-2.39395	-2.43746	-2.48178	-2.52692	-2.5729	-2.61974	-2.66747	-2.71611	-2.76566	-2.81617	-2.86765	-2.92012	-2.97361	-3.02814	-3.08374	-3.14043	-3.19825	-3.2572	-3.31733	-3.37867	-3.44123	-3.50506	-3.57018	-3.63662	-3.70442	-3.7736	-3.84422	-3.91629	-3.98985	-4.06495	-4.14161	-4.21989	-4.29982	-4.38143	-4.46479	-4.54992	-4.63687	-4.72569	-4.81643	-4.90914
10.4	-2.02137	-2.05867	-2.09665	-2.13532	-2.17469	-2.21478	-2.25561	-2.2972	-2.33955	-2.3827	-2.42666	-2.47145	-2.51709	-2.5636	-2.61101	-2.65932	-2.70857	-2.75878	-2.80997	-2.86217	-2.91539	-2.96967	-3.02502	-3.08149	-3.13908	-3.19784	-3.25779	-3.31895	-3.38136	-3.44506	-3.51006	-3.5764	-3.64412	-3.71325	-3.78383	-3.85589	-3.92946	-4.00459	-4.08132	-4.15969	-4.23973	-4.32149	-4.40502	-4.49035	-4.57754	-4.66664	-4.75769	-4.85075	-4.94586
10.48	-2.03371	-2.07136	-2.10969	-2.14872	-2.18846	-2.22894	-2.27016	-2.31215	-2.35492	-2.3985	-2.4429	-2.48814	-2.53425	-2.58124	-2.62913	-2.67796	-2.72773	-2.77848	-2.83022	-2.88298	-2.93679	-2.99167	-3.04765	-3.10476	-3.16301	-3.22245	-3.28309	-3.34497	-3.40812	-3.47258	-3.53836	-3.60552	-3.67407	-3.74406	-3.81552	-3.88848	-3.963	-4.0391	-4.11682	-4.19621	-4.27731	-4.36016	-4.44481	-4.53131	-4.6197	-4.71003	-4.80235	-4.89672	-4.99319
10.56	-2.02983	-2.06783	-2.10653	-2.14595	-2.18611	-2.22701	-2.26869	-2.31115	-2.35443	-2.39853	-2.44347	-2.48929	-2.536	-2.58362	-2.63217	-2.68168	-2.73217	-2.78366	-2.83618	-2.88976	-2.94442	-3.00018	-3.05708	-3.11514	-3.1744	-3.23487	-3.29659	-3.3596	-3.42393	-3.4896	-3.55665	-3.62512	-3.69504	-3.76644	-3.83938	-3.91388	-3.98999	-4.06774	-4.14718	-4.22836	-4.31131	-4.39609	-4.48273	-4.5713	-4.66184	-4.7544	-4.84904	-4.94581	-5.04477
10.64	-2.01673	-2.05464	-2.09325	-2.13258	-2.17265	-2.21347	-2.25506	-2.29745	-2.34064	-2.38467	-2.42954	-2.47529	-2.52193	-2.56949	-2.61798	-2.66744	-2.71787	-2.76932	-2.8218	-2.87534	-2.92996	-2.98569	-3.04256	-3.1006	-3.15984	-3.2203	-3.28201	-3.34502	-3.40934	-3.47502	-3.54208	-3.61057	-3.68052	-3.75196	-3.82493	-3.89947	-3.97563	-4.05344	-4.13294	-4.21419	-4.29722	-4.38208	-4.46882	-4.55749	-4.64814	-4.74081	-4.83558	-4.93248	-5.03159
10.72	-2.04201	-2.0807	-2.12013	-2.1603	-2.20123	-2.24294	-2.28545	-2.32879	-2.37297	-2.418	-2.46393	-2.51075	-2.55851	-2.60721	-2.65689	-2.70757	-2.75928	-2.81203	-2.86586	-2.92079	-2.97685	-3.03407	-3.09247	-3.1521	-3.21297	-3.27512	-3.33858	-3.40339	-3.46958	-3.53718	-3.60624	-3.67678	-3.74885	-3.82249	-3.89773	-3.97462	-4.0532	-4.13352	-4.21562	-4.29955	-4.38535	-4.47308	-4.56278	-4.65452	-4.74834	-4.8443	-4.94247	-5.04289	-5.14564
10.8	-1.98731	-2.02526	-2.06393	-2.10333	-2.14349	-2.18442	-2.22615	-2.26869	-2.31206	-2.35628	-2.40138	-2.44738	-2.49429	-2.54215	-2.59097	-2.64078	-2.6916	-2.74346	-2.79638	-2.8504	-2.90553	-2.96181	-3.01926	-3.07792	-3.13782	-3.19898	-3.26144	-3.32523	-3.39038	-3.45693	-3.52492	-3.59439	-3.66536	-3.73788	-3.81199	-3.88772	-3.96513	-4.04426	-4.12514	-4.20783	-4.29238	-4.37883	-4.46723	-4.55763	-4.65009	-4.74467	-4.84142	-4.9404	-5.04167
10.88	-2.04005	-2.07925	-2.1192	-2.15992	-2.20143	-2.24375	-2.28691	-2.33091	-2.37579	-2.42157	-2.46826	-2.5159	-2.5645	-2.61409	-2.66469	-2.71633	-2.76904	-2.82285	-2.87777	-2.93385	-2.99111	-3.04957	-3.10928	-3.17025	-3.23254	-3.29616	-3.36115	-3.42756	-3.4954	-3.56474	-3.63559	-3.70801	-3.78202	-3.85769	-3.93504	-4.01412	-4.09498	-4.17767	-4.26223	-4.34872	-4.43719	-4.52769	-4.62028	-4.71501	-4.81194	-4.91114	-5.01267	-5.11659	-5.22298
10.96	-1.98119	-2.01947	-2.0585	-2.09829	-2.13885	-2.18022	-2.22239	-2.26541	-2.30928	-2.35404	-2.39969	-2.44627	-2.4938	-2.5423	-2.5918	-2.64231	-2.69388	-2.74652	-2.80026	-2.85513	-2.91115	-2.96837	-3.0268	-3.08648	-3.14744	-3.20971	-3.27334	-3.33834	-3.40476	-3.47264	-3.54201	-3.6129	-3.68537	-3.75945	-3.83519	-3.91262	-3.9918	-4.07277	-4.15557	-4.24025	-4.32688	-4.41549	-4.50614	-4.59889	-4.6938	-4.79092	-4.89032	-4.99205	-5.0962
11.04	-2.01195	-2.05122	-2.09126	-2.13209	-2.17373	-2.2162	-2.25952	-2.30372	-2.34881	-2.39482	-2.44177	-2.48969	-2.5386	-2.58853	-2.63949	-2.69153	-2.74466	-2.79891	-2.85432	-2.9109	-2.96871	-3.02775	-3.08807	-3.1497	-3.21267	-3.27703	-3.34279	-3.41001	-3.47871	-3.54894	-3.62074	-3.69415	-3.76922	-3.84597	-3.92447	-4.00476	-4.08688	-4.17089	-4.25683	-4.34476	-4.43473	-4.5268	-4.62103	-4.71747	-4.81619	-4.91725	-5.02072	-5.12667	-5.23516
11.12	-1.97811	-2.01704	-2.05674	-2.09723	-2.13853	-2.18067	-2.22367	-2.26754	-2.31231	-2.358	-2.40464	-2.45225	-2.50086	-2.55048	-2.60116	-2.65291	-2.70575	-2.75973	-2.81487	-2.8712	-2.92875	-2.98756	-3.04764	-3.10905	-3.17181	-3.23595	-3.30153	-3.36856	-3.43709	-3.50717	-3.57883	-3.65211	-3.72706	-3.80372	-3.88213	-3.96235	-4.04443	-4.12841	-4.21434	-4.30229	-4.3923	-4.48443	-4.57874	-4.67529	-4.77415	-4.87538	-4.97904	-5.08521	-5.19396
11.2	-1.9748	-2.014	-2.05399	-2.09479	-2.13642	-2.1789	-2.22225	-2.2665	-2.31167	-2.35778	-2.40487	-2.45294	-2.50203	-2.55217	-2.60338	-2.65569	-2.70913	-2.76373	-2.81951	-2.87652	-2.93478	-2.99432	-3.05518	-3.11739	-3.181	-3.24603	-3.31252	-3.38052	-3.45006	-3.52119	-3.59394	-3.66837	-3.74451	-3.82241	-3.90212	-3.9837	-4.06718	-4.15263	-4.2401	-4.32964	-4.42131	-4.51518	-4.6113	-4.70974	-4.81056	-4.91383	-5.01962	-5.12802	-5.23908
11.28	-1.9481	-1.9872	-2.02711	-2.06783	-2.1094	-2.15183	-2.19515	-2.23937	-2.28453	-2.33064	-2.37774	-2.42584	-2.47497	-2.52517	-2.57646	-2.62886	-2.68241	-2.73714	-2.79307	-2.85024	-2.90869	-2.96844	-3.02953	-3.092	-3.15588	-3.22122	-3.28804	-3.35639	-3.42632	-3.49786	-3.57105	-3.64595	-3.72259	-3.80103	-3.88132	-3.9635	-4.04763	-4.13376	-4.22195	-4.31226	-4.40474	-4.49945	-4.59647	-4.69585	-4.79767	-4.90199	-5.00889	-5.11844	-5.23072
11.36	-1.96708	-2.00677	-2.04728	-2.08863	-2.13085	-2.17395	-2.21796	-2.26291	-2.30881	-2.3557	-2.40359	-2.45253	-2.50252	-2.55361	-2.60582	-2.65918	-2.71372	-2.76948	-2.82648	-2.88476	-2.94435	-3.00529	-3.06762	-3.13137	-3.19658	-3.26329	-3.33154	-3.40138	-3.47284	-3.54597	-3.62083	-3.69744	-3.77588	-3.85617	-3.93839	-4.02257	-4.10878	-4.19707	-4.28751	-4.38015	-4.47506	-4.57229	-4.67193	-4.77404	-4.8787	-4.98597	-5.09594	-5.20869	-5.3243
11.44	-1.92	-1.95924	-1.99932	-2.04023	-2.08202	-2.1247	-2.16829	-2.21282	-2.25832	-2.3048	-2.3523	-2.40085	-2.45046	-2.50118	-2.55302	-2.60602	-2.66022	-2.71563	-2.77231	-2.83027	-2.88955	-2.9502	-3.01224	-3.07571	-3.14067	-3.20713	-3.27515	-3.34477	-3.41603	-3.48898	-3.56366	-3.64013	-3.71843	-3.79861	-3.88073	-3.96484	-4.051	-4.13927	-4.2297	-4.32235	-4.4173	-4.51461	-4.61435	-4.71659	-4.8214	-4.92886	-5.03904	-5.15204	-5.26794
11.52	-1.95377	-1.99397	-2.03503	-2.07696	-2.1198	-2.16356	-2.20827	-2.25396	-2.30065	-2.34838	-2.39716	-2.44703	-2.49801	-2.55014	-2.60345	-2.65797	-2.71373	-2.77077	-2.82912	-2.88882	-2.94991	-3.01242	-3.07639	-3.14187	-3.20889	-3.2775	-3.34775	-3.41967	-3.49332	-3.56874	-3.64599	-3.72512	-3.80617	-3.88922	-3.9743	-4.06149	-4.15084	-4.24242	-4.33629	-4.43252	-4.53117	-4.63233	-4.73607	-4.84246	-4.95158	-5.06353	-5.17838	-5.29623	-5.41717
11.6	-1.90755	-1.94715	-1.9876	-2.02892	-2.07114	-2.11429	-2.15838	-2.20344	-2.2495	-2.29658	-2.34472	-2.39394	-2.44427	-2.49575	-2.54839	-2.60224	-2.65733	-2.71369	-2.77136	-2.83037	-2.89076	-2.95257	-3.01584	-3.0806	-3.1469	-3.21479	-3.2843	-3.35549	-3.42839	-3.50307	-3.57956	-3.65792	-3.73821	-3.82047	-3.90477	-3.99116	-4.07971	-4.17048	-4.26353	-4.35893	-4.45675	-4.55706	-4.65994	-4.76546	-4.87371	-4.98477	-5.09872	-5.21566	-5.33568
11.68	-1.92061	-1.96088	-2.00202	-2.04407	-2.08705	-2.13098	-2.17589	-2.22182	-2.26878	-2.3168	-2.36592	-2.41617	-2.46757	-2.52016	-2.57397	-2.62904	-2.6854	-2.74309	-2.80214	-2.86259	-2.92449	-2.98787	-3.05278	-3.11925	-3.18734	-3.25709	-3.32855	-3.40176	-3.47678	-3.55367	-3.63246	-3.71323	-3.79602	-3.8809	-3.96793	-4.05718	-4.1487	-4.24257	-4.33886	-4.43764	-4.53899	-4.64298	-4.74971	-4.85924	-4.97169	-5.08712	-5.20565	-5.32737	-5.45238
11.76	-1.88746	-1.92731	-1.96804	-2.00968	-2.05224	-2.09575	-2.14025	-2.18575	-2.23228	-2.27988	-2.32857	-2.37838	-2.42935	-2.48151	-2.53488	-2.58951	-2.64542	-2.70266	-2.76126	-2.82127	-2.88271	-2.94564	-3.01008	-3.0761	-3.14373	-3.21301	-3.284	-3.35674	-3.43129	-3.5077	-3.58602	-3.6663	-3.74861	-3.833	-3.91954	-4.00829	-4.09932	-4.19269	-4.28848	-4.38675	-4.48759	-4.59107	-4.69728	-4.8063	-4.91821	-5.03312	-5.15111	-5.27229	-5.39676
11.84	-1.88655	-1.92686	-1.96808	-2.01023	-2.05333	-2.09742	-2.14252	-2.18867	-2.23588	-2.2842	-2.33364	-2.38425	-2.43606	-2.4891	-2.54341	-2.59902	-2.65597	-2.71429	-2.77404	-2.83525	-2.89795	-2.96221	-3.02805	-3.09553	-3.16469	-3.23559	-3.30827	-3.38279	-3.4592	-3.53756	-3.61793	-3.70036	-3.78492	-3.87168	-3.96069	-4.05204	-4.14578	-4.242	-4.34077	-4.44217	-4.54628	-4.6532	-4.763	-4.87579	-4.99165	-5.1107	-5.23303	-5.35875	-5.48799
11.92	-1.87675	-1.91691	-1.95796	-1.99995	-2.04288	-2.0868	-2.13173	-2.17769	-2.22472	-2.27284	-2.32209	-2.3725	-2.4241	-2.47693	-2.53102	-2.5864	-2.64312	-2.70121	-2.7607	-2.82165	-2.8841	-2.94807	-3.01363	-3.08082	-3.14968	-3.22026	-3.29262	-3.3668	-3.44286	-3.52086	-3.60085	-3.68289	-3.76704	-3.85338	-3.94195	-4.03283	-4.1261	-4.22182	-4.32007	-4.42093	-4.52447	-4.6308	-4.73999	-4.85213	-4.96732	-5.08566	-5.20726	-5.33221	-5.46064
12	-1.86022	-1.90054	-1.9418	-1.984	-2.02719	-2.07139	-2.11663	-2.16293	-2.21034	-2.25888	-2.30858	-2.35948	-2.41161	-2.46502	-2.51973	-2.57578	-2.63322	-2.69208	-2.75242	-2.81426	-2.87766	-2.94266	-3.00931	-3.07766	-3.14776	-3.21966	-3.29342	-3.36909	-3.44674	-3.52642	-3.60819	-3.69213	-3.77829	-3.86674	-3.95757	-4.05083	-4.14662	-4.245	-4.34607	-4.44991	-4.5566	-4.66625	-4.77895	-4.8948	-5.01391	-5.13639	-5.26235	-5.39192	-5.52522
12.08	-1.85126	-1.89166	-1.933	-1.97529	-2.01858	-2.06288	-2.10823	-2.15465	-2.20218	-2.25086	-2.3007	-2.35175	-2.40404	-2.45761	-2.5125	-2.56874	-2.62637	-2.68543	-2.74597	-2.80803	-2.87166	-2.9369	-3.00379	-3.0724	-3.14276	-3.21494	-3.28899	-3.36495	-3.4429	-3.52289	-3.60499	-3.68925	-3.77575	-3.86456	-3.95574	-4.04937	-4.14553	-4.2443	-4.34576	-4.45	-4.5571	-4.66717	-4.78029	-4.89657	-5.01612	-5.13904	-5.26545	-5.39547	-5.52923
12.16	-1.82214	-1.86252	-1.90385	-1.94617	-1.9895	-2.03387	-2.07932	-2.12588	-2.17358	-2.22245	-2.27252	-2.32384	-2.37645	-2.43037	-2.48565	-2.54233	-2.60045	-2.66006	-2.7212	-2.78392	-2.84826	-2.91428	-2.98202	-3.05154	-3.1229	-3.19614	-3.27134	-3.34854	-3.42782	-3.50924	-3.59286	-3.67876	-3.767	-3.85767	-3.95084	-4.04659	-4.14501	-4.24617	-4.35019	-4.45714	-4.56712	-4.68025	-4.79662	-4.91634	-5.03954	-5.16634	-5.29686	-5.43123	-5.5696
12.24	-1.83816	-1.87908	-1.92097	-1.96387	-2.0078	-2.05278	-2.09887	-2.14608	-2.19444	-2.244	-2.29479	-2.34685	-2.4002	-2.4549	-2.51099	-2.56849	-2.62746	-2.68795	-2.74999	-2.81363	-2.87892	-2.94592	-3.01467	-3.08524	-3.15766	-3.23201	-3.30834	-3.38671	-3.46719	-3.54984	-3.63473	-3.72193	-3.81152	-3.90357	-3.99816	-4.09538	-4.1953	-4.29802	-4.40362	-4.51221	-4.62389	-4.73875	-4.85691	-4.97847	-5.10357	-5.23231	-5.36484	-5.50128	-5.64179
12.32	-1.74686	-1.78653	-1.82718	-1.86882	-1.9115	-1.95524	-2.00007	-2.04603	-2.09316	-2.14148	-2.19103	-2.24186	-2.294	-2.34749	-2.40237	-2.45868	-2.51648	-2.57581	-2.6367	-2.69922	-2.76342	-2.82934	-2.89704	-2.96658	-3.03801	-3.1114	-3.1868	-3.26429	-3.34392	-3.42578	-3.50992	-3.59643	-3.68538	-3.77686	-3.87094	-3.96771	-4.06727	-4.1697	-4.2751	-4.38358	-4.49524	-4.61019	-4.72855	-4.85043	-4.97597	-5.10529	-5.23853	-5.37583	-5.51736
12.4	-1.84492	-1.88643	-1.92895	-1.97251	-2.01712	-2.06284	-2.10968	-2.15769	-2.2069	-2.25734	-2.30906	-2.36208	-2.41646	-2.47223	-2.52943	-2.58811	-2.64832	-2.71009	-2.77349	-2.83855	-2.90533	-2.97389	-3.04427	-3.11655	-3.19076	-3.26699	-3.34528	-3.42571	-3.50834	-3.59325	-3.6805	-3.77018	-3.86236	-3.95712	-4.05456	-4.15474	-4.25778	-4.36376	-4.47278	-4.58495	-4.70037	-4.81916	-4.94144	-5.06732	-5.19693	-5.33042	-5.46791	-5.60957	-5.75554
12.48	-1.75286	-1.79347	-1.83511	-1.8778	-1.92158	-1.96648	-2.01254	-2.05978	-2.10826	-2.158	-2.20905	-2.26145	-2.31524	-2.37046	-2.42717	-2.4854	-2.54521	-2.60664	-2.66975	-2.73459	-2.80121	-2.86969	-2.94006	-3.01241	-3.08678	-3.16325	-3.24189	-3.32276	-3.40595	-3.49152	-3.57956	-3.67015	-3.76337	-3.85933	-3.9581	-4.05978	-4.16449	-4.27231	-4.38336	-4.49776	-4.61562	-4.73707	-4.86223	-4.99125	-5.12427	-5.26143	-5.4029	-5.54884	-5.69941
12.56	-1.81894	-1.86067	-1.90344	-1.94727	-1.99221	-2.03828	-2.08552	-2.13397	-2.18367	-2.23465	-2.28695	-2.34061	-2.39568	-2.4522	-2.51022	-2.56978	-2.63093	-2.69372	-2.75821	-2.82444	-2.89248	-2.96237	-3.03419	-3.10799	-3.18383	-3.26179	-3.34193	-3.42432	-3.50904	-3.59615	-3.68575	-3.77792	-3.87274	-3.97029	-4.07068	-4.174	-4.28035	-4.38983	-4.50256	-4.61864	-4.73821	-4.86137	-4.98826	-5.11902	-5.25379	-5.39273	-5.53598	-5.68371	-5.8361
12.64	-1.79998	-1.84244	-1.88599	-1.93066	-1.97651	-2.02355	-2.07184	-2.1214	-2.17228	-2.22453	-2.27818	-2.33328	-2.38987	-2.44801	-2.50775	-2.56913	-2.63221	-2.69704	-2.76369	-2.83221	-2.90266	-2.97511	-3.04962	-3.12626	-3.20511	-3.28622	-3.3697	-3.4556	-3.54401	-3.63503	-3.72873	-3.82521	-3.92457	-4.02691	-4.13232	-4.24093	-4.35284	-4.46817	-4.58704	-4.70959	-4.83595	-4.96625	-5.10066	-5.23932	-5.38239	-5.53006	-5.68249	-5.83989	-6.00245
12.72	-1.77804	-1.81989	-1.86281	-1.90685	-1.95203	-1.99839	-2.04596	-2.09479	-2.14492	-2.19639	-2.24923	-2.3035	-2.35923	-2.41649	-2.4753	-2.53573	-2.59783	-2.66165	-2.72725	-2.79468	-2.86401	-2.9353	-3.0086	-3.084	-3.16155	-3.24134	-3.32342	-3.40789	-3.49482	-3.5843	-3.67641	-3.77124	-3.86888	-3.96944	-4.07301	-4.1797	-4.28962	-4.40289	-4.51962	-4.63994	-4.76398	-4.89188	-5.02378	-5.15984	-5.3002	-5.44504	-5.59453	-5.74886	-5.90822
12.8	-1.85735	-1.90176	-1.94733	-1.9941	-2.04212	-2.09142	-2.14205	-2.19404	-2.24744	-2.3023	-2.35866	-2.41658	-2.4761	-2.53727	-2.60016	-2.66481	-2.73129	-2.79965	-2.86997	-2.94229	-3.0167	-3.09326	-3.17204	-3.25312	-3.33658	-3.4225	-3.51096	-3.60205	-3.69586	-3.79249	-3.89203	-3.99459	-4.10028	-4.2092	-4.32147	-4.43722	-4.55657	-4.67965	-4.8066	-4.93758	-5.07272	-5.2122	-5.35617	-5.50483	-5.65834	-5.81692	-5.98077	-6.1501	-6.32516
12.88	-1.78019	-1.82341	-1.86778	-1.91335	-1.96014	-2.00821	-2.05758	-2.10831	-2.16044	-2.21401	-2.26907	-2.32567	-2.38387	-2.4437	-2.50523	-2.56852	-2.63362	-2.70059	-2.7695	-2.84041	-2.91338	-2.9885	-3.06582	-3.14543	-3.22741	-3.31183	-3.39878	-3.48835	-3.58063	-3.67571	-3.77369	-3.87468	-3.97878	-4.0861	-4.19676	-4.31087	-4.42858	-4.55	-4.67528	-4.80457	-4.938	-5.07575	-5.21798	-5.36486	-5.51659	-5.67335	-5.83535	-6.00281	-6.17597
12.96	-1.8792	-1.92457	-1.97114	-2.01896	-2.06807	-2.11851	-2.17032	-2.22355	-2.27824	-2.33444	-2.39221	-2.45159	-2.51264	-2.57541	-2.63996	-2.70634	-2.77463	-2.84489	-2.91717	-2.99156	-3.06812	-3.14692	-3.22804	-3.31156	-3.39757	-3.48615	-3.57739	-3.67139	-3.76823	-3.86803	-3.97088	-4.0769	-4.18619	-4.29889	-4.41511	-4.53499	-4.65865	-4.78625	-4.91792	-5.05384	-5.19416	-5.33906	-5.48871	-5.64332	-5.80308	-5.9682	-6.13892	-6.31548	-6.49813
13.04	-1.87655	-1.92259	-1.96988	-2.01845	-2.06836	-2.11964	-2.17233	-2.22649	-2.28217	-2.33941	-2.39827	-2.4588	-2.52105	-2.58509	-2.65098	-2.71876	-2.78852	-2.86032	-2.93423	-3.01031	-3.08865	-3.16932	-3.2524	-3.33797	-3.42613	-3.51696	-3.61056	-3.70702	-3.80645	-3.90895	-4.01463	-4.12361	-4.23601	-4.35195	-4.47157	-4.595	-4.72239	-4.85388	-4.98963	-5.12982	-5.27461	-5.42419	-5.57875	-5.73849	-5.90364	-6.07441	-6.25106	-6.43383	-6.62301
13.12	-1.85822	-1.9039	-1.95083	-1.99905	-2.04859	-2.09952	-2.15186	-2.20566	-2.26099	-2.31788	-2.37639	-2.43657	-2.49848	-2.56219	-2.62774	-2.69521	-2.76466	-2.83615	-2.90976	-2.98557	-3.06364	-3.14405	-3.22689	-3.31225	-3.40021	-3.49086	-3.5843	-3.68063	-3.77995	-3.88237	-3.98801	-4.09698	-4.20941	-4.32542	-4.44514	-4.56872	-4.69631	-4.82806	-4.96412	-5.10467	-5.24989	-5.39996	-5.55509	-5.71548	-5.88134	-6.05292	-6.23047	-6.41423	-6.6045
13.2	-1.96534	-2.01374	-2.06347	-2.11457	-2.16707	-2.22102	-2.27649	-2.3335	-2.39212	-2.4524	-2.51439	-2.57816	-2.64375	-2.71125	-2.7807	-2.85217	-2.92574	-3.00148	-3.07945	-3.15975	-3.24244	-3.32761	-3.41535	-3.50575	-3.59891	-3.69491	-3.79386	-3.89587	-4.00105	-4.10952	-4.22138	-4.33678	-4.45583	-4.57868	-4.70547	-4.83635	-4.97148	-5.11103	-5.25516	-5.40407	-5.55794	-5.71698	-5.88141	-6.05145	-6.22735	-6.40936	-6.59776	-6.79284	-6.99492
13.28	-1.92514	-1.97283	-2.02185	-2.07222	-2.124	-2.17723	-2.23197	-2.28826	-2.34615	-2.40571	-2.46698	-2.53003	-2.59491	-2.6617	-2.73045	-2.80123	-2.87412	-2.94919	-3.02651	-3.10616	-3.18823	-3.2728	-3.35995	-3.44979	-3.54241	-3.6379	-3.73638	-3.83795	-3.94272	-4.05081	-4.16235	-4.27746	-4.39629	-4.51896	-4.64563	-4.77645	-4.91158	-5.0512	-5.19548	-5.34461	-5.49879	-5.65822	-5.82314	-5.99377	-6.17036	-6.35317	-6.54248	-6.7386	-6.94184
13.36	-2.0805	-2.1319	-2.18472	-2.23899	-2.29477	-2.35212	-2.41107	-2.47168	-2.53402	-2.59813	-2.66409	-2.73194	-2.80176	-2.87362	-2.94758	-3.02371	-3.1021	-3.18281	-3.26594	-3.35156	-3.43977	-3.53065	-3.6243	-3.72081	-3.8203	-3.92287	-4.02863	-4.1377	-4.25019	-4.36624	-4.48599	-4.60956	-4.73711	-4.86879	-5.00476	-5.14518	-5.29024	-5.44013	-5.59504	-5.75517	-5.92076	-6.09203	-6.26923	-6.45263	-6.6425	-6.83915	-7.0429	-7.25409	-7.47309
13.44	-1.9947	-2.04467	-2.09604	-2.14886	-2.20317	-2.25904	-2.3165	-2.37562	-2.43646	-2.49906	-2.5635	-2.62984	-2.69814	-2.76848	-2.84091	-2.91553	-2.99239	-3.07159	-3.15321	-3.23733	-3.32404	-3.41344	-3.50562	-3.60069	-3.69874	-3.7999	-3.90426	-4.01197	-4.12312	-4.23787	-4.35634	-4.47868	-4.60503	-4.73556	-4.87042	-5.00979	-5.15385	-5.30278	-5.4568	-5.6161	-5.78093	-5.9515	-6.12807	-6.31091	-6.5003	-6.69654	-6.89995	-7.11089	-7.3297
13.52	-2.21281	-2.26744	-2.32357	-2.38126	-2.44055	-2.50151	-2.56419	-2.62864	-2.69493	-2.76312	-2.83328	-2.90546	-2.97975	-3.05621	-3.13493	-3.21597	-3.29942	-3.38537	-3.4739	-3.56511	-3.65909	-3.75594	-3.85576	-3.95866	-4.06476	-4.17417	-4.28701	-4.40342	-4.52353	-4.64747	-4.7754	-4.90747	-5.04384	-5.18468	-5.33018	-5.48052	-5.6359	-5.79653	-5.96263	-6.13445	-6.31224	-6.49625	-6.68678	-6.88413	-7.08863	-7.30062	-7.52048	-7.74863	-7.98549
13.6	-2.15384	-2.20787	-2.26343	-2.32056	-2.37931	-2.43975	-2.50194	-2.56592	-2.63176	-2.69954	-2.76931	-2.84115	-2.91512	-2.99131	-3.06979	-3.15064	-3.23395	-3.31981	-3.40831	-3.49954	-3.5936	-3.69061	-3.79065	-3.89385	-4.00033	-4.1102	-4.2236	-4.34066	-4.46151	-4.58632	-4.71522	-4.84839	-4.98598	-5.12819	-5.27519	-5.42718	-5.58438	-5.747	-5.91528	-6.08946	-6.26981	-6.45661	-6.65015	-6.85075	-7.05875	-7.27452	-7.49845	-7.73096	-7.97251
13.68	-2.32846	-2.38655	-2.44626	-2.50765	-2.57078	-2.6357	-2.70249	-2.7712	-2.84189	-2.91465	-2.98954	-3.06663	-3.146	-3.22773	-3.31192	-3.39863	-3.48797	-3.58002	-3.6749	-3.77269	-3.8735	-3.97745	-4.08465	-4.19523	-4.3093	-4.42701	-4.54848	-4.67387	-4.80333	-4.93702	-5.0751	-5.21775	-5.36516	-5.51753	-5.67505	-5.83795	-6.00647	-6.18084	-6.36132	-6.54821	-6.74179	-6.94238	-7.15033	-7.36599	-7.58977	-7.82208	-8.06339	-8.3142	-8.57505
13.76	-2.31138	-2.36962	-2.4295	-2.4911	-2.55446	-2.61965	-2.68674	-2.75578	-2.82686	-2.90003	-2.97537	-3.05296	-3.13289	-3.21523	-3.30006	-3.38749	-3.4776	-3.5705	-3.66627	-3.76504	-3.86691	-3.97199	-4.08041	-4.19229	-4.30776	-4.42697	-4.55005	-4.67716	-4.80846	-4.94411	-5.08429	-5.22918	-5.37898	-5.53389	-5.69413	-5.85993	-6.03153	-6.20919	-6.39319	-6.58381	-6.78138	-6.98622	-7.19869	-7.41919	-7.64812	-7.88594	-8.13314	-8.39024	-8.65782
13.84	-2.43317	-2.49436	-2.55728	-2.622	-2.68857	-2.75706	-2.82754	-2.90007	-2.97473	-3.05159	-3.13073	-3.21223	-3.29618	-3.38266	-3.47176	-3.56358	-3.65822	-3.75578	-3.85637	-3.9601	-4.06709	-4.17745	-4.29133	-4.40884	-4.53013	-4.65535	-4.78466	-4.9182	-5.05616	-5.1987	-5.34602	-5.49832	-5.65581	-5.8187	-5.98723	-6.16166	-6.34224	-6.52926	-6.72301	-6.92383	-7.13205	-7.34805	-7.57223	-7.80501	-8.04686	-8.2983	-8.55988	-8.83219	-9.11591
13.92	-2.47176	-2.53436	-2.59874	-2.66498	-2.73314	-2.80329	-2.87549	-2.94982	-3.02635	-3.10517	-3.18635	-3.26998	-3.35614	-3.44494	-3.53647	-3.63082	-3.7281	-3.82841	-3.93188	-4.03862	-4.14876	-4.26241	-4.37973	-4.50085	-4.62591	-4.75508	-4.88852	-5.02639	-5.16889	-5.3162	-5.46852	-5.62606	-5.78906	-5.95774	-6.13236	-6.31319	-6.50052	-6.69465	-6.8959	-7.10464	-7.32123	-7.54608	-7.77962	-8.02235	-8.27476	-8.53743	-8.81097	-9.09605	-9.39341
14	-2.5489	-2.61361	-2.68017	-2.74866	-2.81913	-2.89166	-2.96632	-3.04318	-3.12233	-3.20384	-3.2878	-3.3743	-3.46343	-3.55528	-3.64996	-3.74757	-3.84821	-3.952	-4.05906	-4.16952	-4.28349	-4.40111	-4.52253	-4.6479	-4.77736	-4.91108	-5.04924	-5.19201	-5.33958	-5.49216	-5.64995	-5.81318	-5.98209	-6.15692	-6.33796	-6.52547	-6.71977	-6.92119	-7.13006	-7.34678	-7.57174	-7.80538	-8.04818	-8.30066	-8.56337	-8.83693	-9.12202	-9.41939	-9.72985
14.08	-2.60479	-2.6711	-2.73933	-2.80954	-2.8818	-2.95618	-3.03277	-3.11164	-3.19287	-3.27654	-3.36275	-3.45159	-3.54316	-3.63755	-3.73487	-3.83523	-3.93874	-4.04552	-4.1557	-4.26941	-4.38678	-4.50795	-4.63308	-4.76232	-4.89584	-5.03381	-5.17641	-5.32383	-5.47628	-5.63398	-5.79714	-5.96601	-6.14084	-6.32191	-6.50951	-6.70394	-6.90554	-7.11465	-7.33167	-7.557	-7.79109	-8.03442	-8.28751	-8.55094	-8.82532	-9.11135	-9.40979	-9.72147	-10.0473
14.16	-2.66388	-2.73161	-2.8013	-2.873	-2.94679	-3.02274	-3.10093	-3.18144	-3.26436	-3.34976	-3.43774	-3.52839	-3.62181	-3.7181	-3.81737	-3.91973	-4.02529	-4.13418	-4.24651	-4.36243	-4.48207	-4.60557	-4.73308	-4.86477	-5.00081	-5.14136	-5.28662	-5.43677	-5.59203	-5.75262	-5.91876	-6.0907	-6.2687	-6.45305	-6.64402	-6.84195	-7.04717	-7.26004	-7.48096	-7.71035	-7.94867	-8.19642	-8.45414	-8.72242	-9.00191	-9.29333	-9.59747	-9.9152	-10.2475
14.24	-2.73332	-2.80308	-2.87487	-2.94874	-3.02479	-3.10308	-3.1837	-3.26673	-3.35225	-3.44036	-3.53116	-3.62474	-3.7212	-3.82065	-3.9232	-4.02897	-4.13809	-4.25067	-4.36686	-4.48679	-4.6106	-4.73846	-4.87053	-5.00697	-5.14795	-5.29368	-5.44435	-5.60017	-5.76135	-5.92814	-6.10078	-6.27955	-6.46471	-6.65657	-6.85546	-7.06172	-7.27572	-7.49786	-7.72857	-7.96832	-8.21762	-8.47702	-8.74712	-9.0286	-9.32217	-9.62865	-9.94894	-10.284	-10.6351
14.32	-2.78856	-2.85994	-2.9334	-3.00901	-3.08684	-3.16697	-3.24949	-3.33448	-3.42203	-3.51223	-3.60517	-3.70098	-3.79973	-3.90155	-4.00656	-4.11486	-4.22659	-4.34188	-4.46086	-4.58367	-4.71048	-4.84143	-4.9767	-5.11645	-5.26088	-5.41017	-5.56453	-5.72418	-5.88934	-6.06026	-6.23721	-6.42044	-6.61026	-6.80699	-7.01095	-7.22251	-7.44205	-7.67	-7.90681	-8.15297	-8.40901	-8.67553	-8.95316	-9.24261	-9.54465	-9.86016	-10.1901	-10.5355	-10.8977
14.4	-2.83731	-2.91014	-2.98509	-3.06224	-3.14167	-3.22346	-3.30769	-3.39445	-3.48384	-3.57594	-3.67087	-3.76871	-3.86959	-3.97362	-4.08091	-4.19159	-4.30578	-4.42363	-4.54527	-4.67086	-4.80054	-4.93449	-5.07287	-5.21587	-5.36368	-5.5165	-5.67454	-5.83804	-6.00722	-6.18234	-6.36368	-6.55152	-6.74617	-6.94795	-7.15724	-7.37439	-7.59983	-7.834	-8.07737	-8.33048	-8.59389	-8.86822	-9.15417	-9.45249	-9.76402	-10.0897	-10.4306	-10.7878	-11.1627
14.48	-2.92062	-2.99605	-3.0737	-3.15364	-3.23596	-3.32074	-3.40808	-3.49806	-3.59079	-3.68636	-3.78487	-3.88645	-3.9912	-4.09925	-4.21072	-4.32573	-4.44444	-4.56697	-4.69349	-4.82415	-4.95912	-5.09857	-5.24268	-5.39166	-5.5457	-5.70503	-5.86987	-6.04046	-6.21707	-6.39997	-6.58945	-6.78583	-6.98944	-7.20065	-7.41984	-7.64744	-7.88388	-8.12968	-8.38536	-8.65151	-8.92877	-9.21784	-9.5195	-9.83462	-10.1642	-10.5092	-10.8709	-11.2507	-11.6502
14.56	-2.95286	-3.02911	-3.10759	-3.1884	-3.2716	-3.35729	-3.44556	-3.5365	-3.63022	-3.7268	-3.82637	-3.92902	-4.03488	-4.14406	-4.2567	-4.37293	-4.49287	-4.61669	-4.74453	-4.87656	-5.01293	-5.15383	-5.29945	-5.44998	-5.60562	-5.76661	-5.93316	-6.10553	-6.28398	-6.46879	-6.66026	-6.85871	-7.06447	-7.27792	-7.49945	-7.72949	-7.9685	-8.21698	-8.47549	-8.7446	-9.025	-9.31739	-9.62257	-9.94143	-10.275	-10.6243	-10.9906	-11.3754	-11.7802
14.64	-3.04438	-3.12374	-3.20545	-3.2896	-3.37628	-3.46557	-3.55759	-3.65241	-3.75016	-3.85093	-3.95485	-4.06203	-4.17258	-4.28666	-4.40438	-4.52588	-4.65133	-4.78088	-4.91468	-5.05291	-5.19575	-5.3434	-5.49605	-5.65392	-5.81723	-5.98622	-6.16115	-6.34228	-6.52991	-6.72433	-6.92588	-7.13492	-7.35181	-7.57697	-7.81083	-8.05389	-8.30665	-8.56968	-8.84362	-9.12912	-9.42696	-9.73796	-10.063	-10.4032	-10.7597	-11.1338	-11.5269	-11.9408	-12.3774
14.72	-3.08937	-3.17	-3.25304	-3.33855	-3.42664	-3.5174	-3.61092	-3.70731	-3.80668	-3.90913	-4.01478	-4.12375	-4.23618	-4.35219	-4.47191	-4.59551	-4.72312	-4.85491	-4.99105	-5.13172	-5.27709	-5.42737	-5.58277	-5.7435	-5.9098	-6.08191	-6.2601	-6.44464	-6.63583	-6.834	-7.03948	-7.25264	-7.47387	-7.7036	-7.94229	-8.19045	-8.44861	-8.71737	-8.99739	-9.28938	-9.59415	-9.91256	-10.2456	-10.5944	-10.9602	-11.3443	-11.7484	-12.1743	-12.6242
14.8	-3.15811	-3.24142	-3.32724	-3.41565	-3.50675	-3.60065	-3.69744	-3.79723	-3.90014	-4.00628	-4.11578	-4.22876	-4.34537	-4.46573	-4.59	-4.71834	-4.8509	-4.98785	-5.12938	-5.27568	-5.42694	-5.58337	-5.74521	-5.91267	-6.08603	-6.26554	-6.45148	-6.64416	-6.84391	-7.05106	-7.266	-7.48913	-7.72087	-7.9617	-8.21213	-8.47272	-8.74407	-9.02686	-9.32181	-9.62973	-9.95154	-10.2882	-10.6409	-11.0109	-11.3996	-11.8087	-12.24	-12.6956	-13.1783
14.88	-3.22084	-3.30552	-3.39274	-3.48259	-3.57517	-3.67059	-3.76893	-3.87032	-3.97487	-4.08269	-4.19392	-4.30868	-4.42711	-4.54935	-4.67555	-4.80588	-4.94048	-5.07955	-5.22325	-5.37179	-5.52537	-5.6842	-5.84851	-6.01855	-6.19456	-6.37682	-6.56562	-6.76127	-6.96411	-7.17449	-7.39279	-7.61943	-7.85486	-8.09955	-8.35404	-8.6189	-8.89477	-9.18232	-9.48233	-9.79564	-10.1232	-10.466	-10.8254	-11.2025	-11.5989	-12.0163	-12.4568	-12.9226	-13.4164
14.96	-3.28841	-3.37587	-3.46599	-3.55887	-3.6546	-3.75329	-3.85506	-3.96001	-4.06827	-4.17997	-4.29524	-4.41422	-4.53705	-4.66388	-4.79488	-4.9302	-5.07004	-5.21457	-5.36399	-5.5185	-5.67833	-5.8437	-6.01486	-6.19208	-6.37561	-6.56578	-6.76288	-6.96725	-7.17926	-7.3993	-7.62779	-7.86517	-8.11196	-8.36867	-8.6359	-8.91429	-9.20453	-9.50742	-9.8238	-10.1546	-10.501	-10.8641	-11.2453	-11.6461	-12.0683	-12.5139	-12.9852	-13.485	-14.0165
15.04	-3.34647	-3.43551	-3.52726	-3.62181	-3.71927	-3.81975	-3.92336	-4.03022	-4.14045	-4.25418	-4.37156	-4.49271	-4.61779	-4.74695	-4.88036	-5.01819	-5.16062	-5.30783	-5.46004	-5.61746	-5.7803	-5.9488	-6.12323	-6.30384	-6.49092	-6.68478	-6.88574	-7.09416	-7.3104	-7.53488	-7.76803	-8.01032	-8.26227	-8.52444	-8.79744	-9.08194	-9.37868	-9.68848	-10.0122	-10.351	-10.7059	-11.0781	-11.4692	-11.8808	-12.3147	-12.7732	-13.2587	-13.7743	-14.3234
15.12	-3.38734	-3.4783	-3.57205	-3.6687	-3.76835	-3.87111	-3.97711	-4.08647	-4.19931	-4.31577	-4.43599	-4.56012	-4.68832	-4.82074	-4.95756	-5.09895	-5.24511	-5.39624	-5.55255	-5.71425	-5.88159	-6.05482	-6.2342	-6.42001	-6.61256	-6.81217	-7.01919	-7.23398	-7.45695	-7.68853	-7.92918	-8.17942	-8.43978	-8.71088	-8.99338	-9.28799	-9.59553	-9.91688	-10.253	-10.6051	-10.9743	-11.3621	-11.77	-12.1999	-12.654	-13.1345	-13.6444	-14.187	-14.7664
15.2	-3.47515	-3.56867	-3.66507	-3.76445	-3.86692	-3.97261	-4.08163	-4.19411	-4.31018	-4.42999	-4.55368	-4.68141	-4.81333	-4.94961	-5.09043	-5.23599	-5.38646	-5.54207	-5.70304	-5.86959	-6.04197	-6.22045	-6.40531	-6.59683	-6.79535	-7.00119	-7.21473	-7.43636	-7.66649	-7.90559	-8.15415	-8.41272	-8.68188	-8.96227	-9.25461	-9.55967	-9.87831	-10.2115	-10.5603	-10.926	-11.3098	-11.7133	-12.1384	-12.5869	-13.0612	-13.564	-14.0985	-14.6684	-15.2782
15.28	-3.48487	-3.57924	-3.67654	-3.77687	-3.88035	-3.98709	-4.09723	-4.21089	-4.32821	-4.44933	-4.5744	-4.70359	-4.83705	-4.97496	-5.1175	-5.26486	-5.41725	-5.57488	-5.73797	-5.90678	-6.08155	-6.26255	-6.45007	-6.64442	-6.84592	-7.05494	-7.27185	-7.49705	-7.73099	-7.97415	-8.22704	-8.49022	-8.76431	-9.04999	-9.34801	-9.65918	-9.98441	-10.3247	-10.6813	-11.0553	-11.4483	-11.8619	-12.298	-12.7587	-13.2466	-13.7646	-14.3162	-14.9054	-15.5374
15.36	-3.57411	-3.67113	-3.77117	-3.87433	-3.98073	-4.09049	-4.20374	-4.32061	-4.44126	-4.56582	-4.69444	-4.8273	-4.96456	-5.10639	-5.253	-5.40457	-5.56132	-5.72347	-5.89125	-6.06492	-6.24473	-6.43097	-6.62393	-6.82394	-7.03134	-7.24649	-7.4698	-7.70168	-7.9426	-8.19306	-8.45359	-8.72479	-9.00731	-9.30186	-9.60922	-9.93026	-10.2659	-10.6173	-10.9856	-11.3722	-11.7786	-12.2066	-12.6581	-13.1354	-13.6412	-14.1787	-14.7514	-15.3636	-16.0206
15.44	-3.58289	-3.68088	-3.78193	-3.88616	-3.9937	-4.10466	-4.21918	-4.3374	-4.45946	-4.58552	-4.71573	-4.85026	-4.98928	-5.13299	-5.28157	-5.43524	-5.5942	-5.75868	-5.92894	-6.10523	-6.28781	-6.47699	-6.67308	-6.8764	-7.08732	-7.30622	-7.53351	-7.76964	-8.01509	-8.27039	-8.53611	-8.81287	-9.10136	-9.40234	-9.71663	-10.0452	-10.389	-10.7492	-11.1272	-11.5244	-11.9425	-12.3833	-12.8492	-13.3426	-13.8665	-14.4244	-15.0205	-15.6598	-16.3482
15.52	-3.64528	-3.74565	-3.84918	-3.95598	-4.06617	-4.17989	-4.29727	-4.41846	-4.5436	-4.67285	-4.80638	-4.94436	-5.08696	-5.23438	-5.38682	-5.54449	-5.70762	-5.87644	-6.05121	-6.23219	-6.41966	-6.61393	-6.81533	-7.02419	-7.24089	-7.46583	-7.69945	-7.94219	-8.19458	-8.45716	-8.73053	-9.01534	-9.31232	-9.62226	-9.94604	-10.2846	-10.6391	-11.0107	-11.4009	-11.811	-12.243	-12.6989	-13.1809	-13.6918	-14.2347	-14.8133	-15.432	-16.096	-16.8114
15.6	-3.6696	-3.77112	-3.87584	-3.9839	-4.09541	-4.21052	-4.32935	-4.45206	-4.57879	-4.70972	-4.845	-4.98482	-5.12935	-5.2788	-5.43338	-5.59329	-5.75878	-5.93008	-6.10745	-6.29118	-6.48155	-6.67888	-6.8835	-7.09577	-7.31608	-7.54483	-7.78249	-8.02952	-8.28647	-8.5539	-8.83243	-9.12276	-9.42564	-9.74189	-10.0725	-10.4184	-10.7807	-11.1609	-11.5603	-11.9805	-12.4236	-12.8915	-13.3869	-13.9127	-14.4721	-15.0692	-15.7088	-16.3963	-17.1386
15.68	-3.69224	-3.79554	-3.90213	-4.01214	-4.1257	-4.24295	-4.36404	-4.48912	-4.61834	-4.75187	-4.88988	-5.03257	-5.18011	-5.33272	-5.4906	-5.654	-5.82313	-5.99827	-6.17968	-6.36765	-6.56248	-6.7645	-6.97407	-7.19155	-7.41736	-7.65193	-7.89573	-8.14927	-8.41311	-8.68787	-8.97419	-9.27282	-9.58456	-9.91031	-10.251	-10.6079	-10.9821	-11.375	-11.7883	-12.2237	-12.6833	-13.1696	-13.6852	-14.2334	-14.8179	-15.4434	-16.1151	-16.8395	-17.6243
15.76	-3.74284	-3.84737	-3.95525	-4.06658	-4.18151	-4.30018	-4.42273	-4.54931	-4.6801	-4.81524	-4.95493	-5.09935	-5.2487	-5.40317	-5.563	-5.7284	-5.89964	-6.07695	-6.26063	-6.45096	-6.64826	-6.85285	-7.0651	-7.2854	-7.51414	-7.75179	-7.99882	-8.25575	-8.52316	-8.80166	-9.09194	-9.39473	-9.71088	-10.0413	-10.3869	-10.749	-11.1288	-11.5276	-11.9471	-12.3892	-12.8559	-13.3497	-13.8733	-14.4299	-15.0234	-15.658	-16.339	-17.0725	-17.8656
15.84	-3.75636	-3.86288	-3.97284	-4.08638	-4.20363	-4.32475	-4.44988	-4.57919	-4.71283	-4.851	-4.99386	-5.14163	-5.2945	-5.45269	-5.61643	-5.78596	-5.96153	-6.14343	-6.33195	-6.52738	-6.73007	-6.94036	-7.15864	-7.38531	-7.62082	-7.86565	-8.1203	-8.38534	-8.66139	-8.94912	-9.24927	-9.56264	-9.89016	-10.2328	-10.5917	-10.9681	-11.3635	-11.7794	-12.2176	-12.6804	-13.1699	-13.6892	-14.2414	-14.8304	-15.4607	-16.1377	-16.8678	-17.6589	-18.5201
15.92	-3.78817	-3.89503	-4.00533	-4.11922	-4.23683	-4.3583	-4.48381	-4.61349	-4.74753	-4.88609	-5.02937	-5.17757	-5.33088	-5.48953	-5.65375	-5.82378	-5.99988	-6.18233	-6.37141	-6.56745	-6.77078	-6.98174	-7.20073	-7.42816	-7.66447	-7.91014	-8.16569	-8.43169	-8.70876	-8.99757	-9.29887	-9.61348	-9.9423	-10.2863	-10.6467	-11.0247	-11.4217	-11.8394	-12.2795	-12.7441	-13.2356	-13.7568	-14.3109	-14.9016	-15.5334	-16.2112	-16.9414	-17.7308	-18.5878
16	-3.87753	-3.98811	-4.10228	-4.22019	-4.34197	-4.46779	-4.59781	-4.73219	-4.8711	-5.01474	-5.16331	-5.317	-5.47603	-5.64064	-5.81106	-5.98756	-6.17041	-6.3599	-6.55634	-6.76006	-6.97141	-7.19078	-7.41858	-7.65524	-7.90124	-8.15711	-8.42339	-8.70071	-8.98973	-9.2912	-9.60592	-9.93479	-10.2788	-10.6391	-11.0169	-11.4136	-11.8307	-12.2702	-12.734	-13.2245	-13.7444	-14.2968	-14.8855	-15.5147	-16.1895	-16.9157	-17.7003	-18.5512	-19.4774
16.08	-3.81917	-3.92884	-4.04211	-4.15913	-4.28004	-4.40501	-4.53419	-4.66777	-4.80591	-4.9488	-5.09666	-5.24968	-5.40809	-5.57212	-5.74202	-5.91806	-6.10052	-6.28969	-6.48589	-6.68947	-6.90077	-7.12021	-7.34819	-7.58516	-7.83163	-8.08812	-8.35521	-8.63353	-8.92378	-9.22672	-9.5432	-9.87413	-10.2206	-10.5837	-10.9648	-11.3653	-11.7869	-12.2315	-12.7014	-13.1989	-13.7271	-14.2893	-14.8896	-15.5327	-16.2242	-16.971	-17.781	-18.6639	-19.631
16.16	-3.91925	-4.03233	-4.14912	-4.26979	-4.39449	-4.52337	-4.6566	-4.79436	-4.93685	-5.08424	-5.23676	-5.39461	-5.55804	-5.72727	-5.90258	-6.08423	-6.27251	-6.46775	-6.67026	-6.8804	-7.09856	-7.32514	-7.56058	-7.80537	-8.06001	-8.32508	-8.60118	-8.88898	-9.18923	-9.50273	-9.83038	-10.1732	-10.5323	-10.9088	-11.3043	-11.7203	-12.1587	-12.6214	-13.1108	-13.6298	-14.1814	-14.7695	-15.3983	-16.0731	-16.8	-17.5861	-18.4401	-19.3716	-20.3913
16.24	-3.88794	-4.0009	-4.11761	-4.23824	-4.36294	-4.49187	-4.62521	-4.76314	-4.90584	-5.05353	-5.20641	-5.3647	-5.52865	-5.69851	-5.87453	-6.05701	-6.24624	-6.44255	-6.64627	-6.85778	-7.07746	-7.30575	-7.5431	-7.79001	-8.04701	-8.31469	-8.59369	-8.88472	-9.18853	-9.50599	-9.83805	-10.1857	-10.5503	-10.9329	-11.3352	-11.7589	-12.2058	-12.6782	-13.1786	-13.7101	-14.2762	-14.8809	-15.5292	-16.2269	-16.981	-17.7998	-18.6935	-19.674	-20.7548
16.32	-3.99446	-4.11088	-4.23117	-4.3555	-4.48401	-4.61689	-4.7543	-4.89645	-5.04351	-5.19571	-5.35325	-5.51637	-5.68532	-5.86035	-6.04175	-6.22979	-6.42479	-6.62709	-6.83704	-7.05503	-7.28146	-7.51677	-7.76145	-8.016	-8.28101	-8.55707	-8.84487	-9.14513	-9.45868	-9.78641	-10.1293	-10.4885	-10.8653	-11.261	-11.6772	-12.1158	-12.5788	-13.0686	-13.588	-14.14	-14.7285	-15.3578	-16.033	-16.7603	-17.5468	-18.401	-19.3324	-20.3514	-21.4678
16.4	-3.93629	-4.05241	-4.17246	-4.29658	-4.42496	-4.55775	-4.69516	-4.83736	-4.98456	-5.13698	-5.29483	-5.45837	-5.62784	-5.8035	-5.98565	-6.17459	-6.37063	-6.57413	-6.78545	-7.00499	-7.23318	-7.47048	-7.71738	-7.97444	-8.24223	-8.52141	-8.81267	-9.11681	-9.43467	-9.76722	-10.1155	-10.4807	-10.8642	-11.2675	-11.6923	-12.1405	-12.6145	-13.1169	-13.6506	-14.2194	-14.8273	-15.4795	-16.182	-16.9422	-17.7689	-18.6729	-19.6671	-20.7669	-21.9886
16.48	-4.02496	-4.14444	-4.26797	-4.39571	-4.52783	-4.66452	-4.80595	-4.95234	-5.10388	-5.26081	-5.42334	-5.59174	-5.76626	-5.94718	-6.13479	-6.3294	-6.53137	-6.74103	-6.95878	-7.18504	-7.42024	-7.66487	-7.91946	-8.18457	-8.46082	-8.74889	-9.04953	-9.36355	-9.69188	-10.0355	-10.3956	-10.7734	-11.1703	-11.588	-12.0283	-12.4932	-12.9854	-13.5074	-14.0627	-14.655	-15.289	-15.9699	-16.7043	-17.4997	-18.3653	-19.3118	-20.351	-21.4951	-22.7524
16.56	-3.96754	-4.08672	-4.21001	-4.33756	-4.46955	-4.60617	-4.7476	-4.89406	-5.04576	-5.20292	-5.36579	-5.53462	-5.70968	-5.89126	-6.07966	-6.27521	-6.47825	-6.68916	-6.90834	-7.13621	-7.37324	-7.61993	-7.87684	-8.14454	-8.42369	-8.71501	-9.01928	-9.33735	-9.6702	-10.0189	-10.3847	-10.7688	-11.1729	-11.5986	-12.048	-12.5234	-13.0274	-13.5631	-14.1342	-14.745	-15.4008	-16.1077	-16.8735	-17.7074	-18.6208	-19.628	-20.7458	-21.9935	-23.3897
16.64	-4.015	-4.13589	-4.26093	-4.39031	-4.5242	-4.66278	-4.80625	-4.95482	-5.10872	-5.26816	-5.4334	-5.6047	-5.78232	-5.96657	-6.15775	-6.35619	-6.56225	-6.77631	-6.99877	-7.23008	-7.47071	-7.72118	-7.98204	-8.25391	-8.53745	-8.8334	-9.14255	-9.46581	-9.80416	-10.1587	-10.5307	-10.9215	-11.3328	-11.7663	-12.2241	-12.7086	-13.2225	-13.7691	-14.3523	-14.9764	-15.647	-16.3704	-17.1547	-18.0094	-18.9461	-19.9788	-21.1238	-22.3975	-23.8108
16.72	-4.00846	-4.13025	-4.25628	-4.38672	-4.52176	-4.66158	-4.80639	-4.95641	-5.11187	-5.27299	-5.44004	-5.61328	-5.79299	-5.97949	-6.17309	-6.37413	-6.58299	-6.80006	-7.02577	-7.26057	-7.50497	-7.75949	-8.02474	-8.30135	-8.59002	-8.89152	-9.20672	-9.53655	-9.88207	-10.2445	-10.6251	-11.0254	-11.4471	-11.8922	-12.3629	-12.8619	-13.3921	-13.9573	-14.5616	-15.2101	-15.9091	-16.666	-17.4902	-18.3929	-19.3886	-20.4947	-21.7322	-23.1236	-24.6842
16.8	-4.03301	-4.15612	-4.28354	-4.41545	-4.55202	-4.69347	-4.84	-4.99183	-5.14919	-5.31233	-5.4815	-5.65699	-5.83908	-6.02808	-6.22433	-6.42818	-6.64002	-6.86025	-7.08932	-7.32769	-7.57588	-7.83445	-8.10402	-8.38524	-8.67885	-8.98566	-9.30656	-9.64254	-9.99472	-10.3643	-10.7528	-11.1616	-11.5927	-12.0481	-12.5302	-13.0418	-13.5862	-14.1673	-14.7896	-15.4588	-16.1814	-16.9659	-17.8224	-18.7635	-19.8051	-20.9665	-22.2704	-23.7394	-25.3815
16.88	-4.06308	-4.18666	-4.31454	-4.44692	-4.58399	-4.72593	-4.87296	-5.0253	-5.18318	-5.34684	-5.51656	-5.6926	-5.87526	-6.06485	-6.26171	-6.46618	-6.67866	-6.89956	-7.12931	-7.3684	-7.61733	-7.87669	-8.14707	-8.42915	-8.72366	-9.03143	-9.35333	-9.69038	-10.0437	-10.4145	-10.8043	-11.2145	-11.6471	-12.1042	-12.5881	-13.1017	-13.6482	-14.2316	-14.8565	-15.5284	-16.2542	-17.042	-17.902	-18.8468	-19.8919	-21.056	-22.3602	-23.8236	-25.4461
16.96	-4.09483	-4.221	-4.35165	-4.48696	-4.62713	-4.77236	-4.92289	-5.07893	-5.24075	-5.40859	-5.58274	-5.7635	-5.95116	-6.14608	-6.34859	-6.5591	-6.77801	-7.00575	-7.24282	-7.48972	-7.74702	-8.01533	-8.29533	-8.58774	-8.89339	-9.21317	-9.54807	-9.89923	-10.2679	-10.6555	-11.0635	-11.494	-11.9489	-12.4306	-12.9422	-13.4868	-14.0684	-14.6919	-15.3628	-16.0882	-16.8769	-17.7395	-18.6898	-19.7454	-20.9285	-22.2674	-23.7946	-25.5378	-27.4764
17.04	-4.14167	-4.26879	-4.4004	-4.53669	-4.67786	-4.82413	-4.97571	-5.13283	-5.29576	-5.46474	-5.64006	-5.82201	-6.01092	-6.2071	-6.41094	-6.6228	-6.84312	-7.07232	-7.3109	-7.55938	-7.81833	-8.08836	-8.37016	-8.66447	-8.97212	-9.29401	-9.63116	-9.9847	-10.3559	-10.7462	-11.1573	-11.5909	-12.0493	-12.5349	-13.0506	-13.5999	-14.1868	-14.8161	-15.4937	-16.2268	-17.0243	-17.8972	-18.8596	-19.9295	-21.1296	-22.4881	-24.0369	-25.7981	-27.7325
17.12	-4.14119	-4.27058	-4.40463	-4.54354	-4.68751	-4.83678	-4.99157	-5.15213	-5.31874	-5.49165	-5.67118	-5.85763	-6.05134	-6.25268	-6.46202	-6.67978	-6.9064	-7.14237	-7.38821	-7.64448	-7.9118	-8.19084	-8.48235	-8.78715	-9.10613	-9.44031	-9.79081	-10.1589	-10.546	-10.9537	-11.3839	-11.8388	-12.3207	-12.8327	-13.378	-13.9608	-14.5859	-15.2592	-15.988	-16.7813	-17.6508	-18.6109	-19.6811	-20.8866	-22.2611	-23.8485	-25.6986	-27.8352	-30.0981
17.2	-4.20985	-4.34029	-4.4754	-4.61539	-4.76045	-4.91082	-5.06674	-5.22844	-5.3962	-5.57029	-5.75102	-5.9387	-6.13367	-6.33628	-6.54694	-6.76606	-6.99408	-7.23149	-7.47883	-7.73665	-8.00559	-8.28633	-8.57962	-8.88629	-9.20725	-9.54355	-9.8963	-10.2668	-10.6565	-11.0671	-11.5004	-11.9587	-12.4444	-12.9606	-13.5106	-14.0988	-14.73	-15.4104	-16.1475	-16.9507	-17.832	-18.8065	-19.8946	-21.1227	-22.5266	-24.152	-26.0506	-28.2394	-30.5084
17.28	-4.21869	-4.35251	-4.49123	-4.63506	-4.78423	-4.93898	-5.09957	-5.26626	-5.43933	-5.61909	-5.80585	-5.99997	-6.20181	-6.41176	-6.63025	-6.85772	-7.09469	-7.34167	-7.59924	-7.86805	-8.14879	-8.44221	-8.74917	-9.07058	-9.40751	-9.7611	-10.1327	-10.5237	-10.9359	-11.3712	-11.8318	-12.3204	-12.84	-13.3942	-13.9873	-14.6246	-15.3126	-16.0591	-16.8743	-17.7712	-18.7668	-19.884	-21.1543	-22.6224	-24.3525	-26.4354	-28.9747	-31.8954	-33.9239
17.36	-4.2845	-4.4195	-4.55943	-4.70451	-4.85497	-5.01106	-5.17302	-5.34114	-5.51571	-5.69702	-5.88541	-6.08122	-6.28484	-6.49665	-6.7171	-6.94665	-7.1858	-7.4351	-7.69515	-7.96659	-8.25014	-8.54657	-8.85677	-9.18169	-9.5224	-9.88011	-10.2562	-10.6521	-11.0697	-11.511	-11.9783	-12.4743	-13.0022	-13.5658	-14.1698	-14.8195	-15.5219	-16.2853	-17.1207	-18.0419	-19.0673	-20.2219	-21.54	-23.0707	-24.8843	-27.0773	-29.7357	-32.6025	-33.8491
17.44	-4.29358	-4.43266	-4.57695	-4.7267	-4.88215	-5.04356	-5.21122	-5.38541	-5.56645	-5.75468	-5.95046	-6.15416	-6.3662	-6.58703	-6.81711	-7.05697	-7.30717	-7.56831	-7.84107	-8.12618	-8.42445	-8.73676	-9.06412	-9.40763	-9.76854	-10.1483	-10.5484	-10.9708	-11.4175	-11.891	-12.3942	-12.9305	-13.5039	-14.1193	-14.7828	-15.5016	-16.2854	-17.1461	-18.0998	-19.1682	-20.3817	-21.7849	-23.4464	-25.4796	-28.0881	-31.6729	-36.8546	-39.0994	-33.7512
17.52	-4.35059	-4.49129	-4.63729	-4.78882	-4.94614	-5.10952	-5.27924	-5.45562	-5.63896	-5.82963	-6.02798	-6.23441	-6.44934	-6.67324	-6.9066	-7.14994	-7.40386	-7.66899	-7.94602	-8.23572	-8.53893	-8.85658	-9.18971	-9.53949	-9.90723	-10.2944	-10.7027	-11.1341	-11.5908	-12.0754	-12.591	-13.1413	-13.7305	-14.3639	-15.0482	-15.7913	-16.6037	-17.4987	-18.4941	-19.6143	-20.8938	-22.3836	-24.1628	-26.3624	-29.2102	-33.0611	-37.2678	-35.6645	-31.3295
17.6	-4.388	-4.53289	-4.68335	-4.83964	-5.00202	-5.17079	-5.34625	-5.52873	-5.71858	-5.91618	-6.12192	-6.33623	-6.55957	-6.79246	-7.03542	-7.28904	-7.55398	-7.83093	-8.12066	-8.42403	-8.74198	-9.07558	-9.42599	-9.79455	-10.1828	-10.5924	-11.0253	-11.4839	-11.9708	-12.489	-13.0425	-13.6356	-14.2737	-14.9637	-15.7139	-16.5351	-17.4415	-18.452	-19.5929	-20.902	-22.4369	-24.2914	-26.6328	-29.8061	-34.6979	-43.6135	-38.2293	-31.8727	-28.1499
17.68	-4.37289	-4.5171	-4.66687	-4.82246	-4.98415	-5.15222	-5.32699	-5.50878	-5.69795	-5.89488	-6.09996	-6.31363	-6.53636	-6.76866	-7.01106	-7.26417	-7.52863	-7.80515	-8.09451	-8.39758	-8.71531	-9.04877	-9.39915	-9.76779	-10.1562	-10.5662	-10.9997	-11.459	-11.9469	-12.4665	-13.0216	-13.6168	-14.2576	-14.9508	-15.7051	-16.5316	-17.4447	-18.4639	-19.6164	-20.9417	-22.5001	-24.3911	-26.7965	-30.1049	-35.4231	-48.124	-38.1566	-31.6147	-27.9194
17.76	-4.46817	-4.61682	-4.77123	-4.9317	-5.09849	-5.27193	-5.45234	-5.64006	-5.83547	-6.03896	-6.25096	-6.47193	-6.70237	-6.94281	-7.19383	-7.45608	-7.73024	-8.01709	-8.31746	-8.63229	-8.96262	-9.30961	-9.67458	-10.059	-10.4645	-10.8932	-11.3471	-11.829	-12.3418	-12.8892	-13.4755	-14.1061	-14.7874	-15.5276	-16.337	-17.2292	-18.2221	-19.3405	-20.6199	-22.1134	-23.9058	-26.1445	-29.1168	-33.4755	-40.3165	-38.2968	-32.1853	-28.3802	-25.7204
17.84	-4.43266	-4.58094	-4.73506	-4.89529	-5.06193	-5.23529	-5.41571	-5.60354	-5.79917	-6.00301	-6.2155	-6.43711	-6.66835	-6.90978	-7.16201	-7.42569	-7.70154	-7.99036	-8.29303	-8.61051	-8.94389	-9.29438	-9.66335	-10.0524	-10.4632	-10.8978	-11.3587	-11.8484	-12.3704	-12.9284	-13.5272	-14.1723	-14.8709	-15.6317	-16.4662	-17.3893	-18.4212	-19.5901	-20.9372	-22.5258	-24.4611	-26.9369	-30.3731	-35.9734	-46.6704	-36.6791	-30.8493	-27.3685	-24.9019
17.92	-4.52794	-4.67951	-4.83703	-5.0008	-5.17112	-5.34832	-5.53273	-5.72473	-5.9247	-6.13307	-6.3503	-6.57687	-6.81331	-7.0602	-7.31817	-7.58789	-7.87013	-8.1657	-8.47552	-8.80061	-9.14211	-9.5013	-9.87961	-10.2787	-10.7004	-11.147	-11.6209	-12.125	-12.663	-13.2389	-13.8579	-14.5262	-15.2514	-16.0436	-16.9154	-17.8839	-18.9723	-20.2136	-21.6571	-23.3808	-25.5193	-28.3351	-32.4505	-39.8632	-42.0885	-33.6149	-29.1643	-26.2309	-24.0542
18	-4.55344	-4.70767	-4.86806	-5.03492	-5.20858	-5.38936	-5.57764	-5.7738	-5.97827	-6.19149	-6.41395	-6.64617	-6.88871	-7.14221	-7.40733	-7.6848	-7.97545	-8.28018	-8.59997	-8.93594	-9.28935	-9.66159	-10.0543	-10.4692	-10.9085	-11.3747	-11.8705	-12.3993	-12.9652	-13.5731	-14.2288	-14.9398	-15.7155	-16.5679	-17.5131	-18.5727	-19.7775	-21.1727	-22.8293	-24.8678	-27.5186	-31.3147	-38.0391	-47.7007	-35.1023	-29.9055	-26.6864	-24.3601	-22.5434
[truncated: 352 more columns]

## Sheet: Fig.3c
Thickness Frequency	1	1.01	1.02	1.03	1.04	1.05	1.06	1.07	1.08	1.09	1.1	1.11	1.12	1.13	1.14	1.15	1.16	1.17	1.18	1.19	1.2	1.21	1.22	1.23	1.24	1.25	1.26	1.27	1.28	1.29	1.3	1.31	1.32	1.33	1.34	1.35	1.36	1.37	1.38	1.39	1.4	1.41	1.42	1.43	1.44	1.45	1.46	1.47	1.48
2	-0.35182	-0.35563	-0.35944	-0.36327	-0.3671	-0.37094	-0.3748	-0.37866	-0.38253	-0.38641	-0.3903	-0.39421	-0.39812	-0.40204	-0.40597	-0.40991	-0.41386	-0.41783	-0.4218	-0.42578	-0.42978	-0.43378	-0.4378	-0.44183	-0.44587	-0.44992	-0.45398	-0.45806	-0.46214	-0.46624	-0.47035	-0.47447	-0.47861	-0.48276	-0.48691	-0.49109	-0.49527	-0.49947	-0.50368	-0.5079	-0.51214	-0.51639	-0.52065	-0.52493	-0.52922	-0.53353	-0.53785	-0.54218	-0.54653
2.08	-0.33924	-0.34294	-0.34664	-0.35036	-0.35408	-0.35781	-0.36156	-0.36531	-0.36908	-0.37285	-0.37663	-0.38043	-0.38423	-0.38805	-0.39188	-0.39571	-0.39956	-0.40342	-0.40729	-0.41117	-0.41507	-0.41897	-0.42289	-0.42682	-0.43076	-0.43471	-0.43867	-0.44265	-0.44664	-0.45064	-0.45466	-0.45869	-0.46273	-0.46678	-0.47085	-0.47493	-0.47902	-0.48313	-0.48725	-0.49138	-0.49553	-0.4997	-0.50387	-0.50807	-0.51227	-0.51649	-0.52073	-0.52498	-0.52925
2.16	-0.3823	-0.38649	-0.39069	-0.39489	-0.39911	-0.40334	-0.40759	-0.41184	-0.41611	-0.42039	-0.42468	-0.42898	-0.4333	-0.43763	-0.44197	-0.44633	-0.4507	-0.45508	-0.45947	-0.46388	-0.46831	-0.47274	-0.47719	-0.48166	-0.48614	-0.49063	-0.49514	-0.49966	-0.5042	-0.50875	-0.51332	-0.51791	-0.52251	-0.52712	-0.53175	-0.5364	-0.54107	-0.54575	-0.55044	-0.55516	-0.55989	-0.56463	-0.5694	-0.57418	-0.57898	-0.5838	-0.58863	-0.59348	-0.59836
2.24	-0.41815	-0.42273	-0.42732	-0.43192	-0.43654	-0.44117	-0.44581	-0.45046	-0.45513	-0.45981	-0.46451	-0.46922	-0.47394	-0.47868	-0.48343	-0.48819	-0.49297	-0.49776	-0.50257	-0.5074	-0.51224	-0.51709	-0.52196	-0.52685	-0.53175	-0.53666	-0.5416	-0.54655	-0.55151	-0.55649	-0.56149	-0.56651	-0.57154	-0.57659	-0.58166	-0.58674	-0.59185	-0.59697	-0.60211	-0.60727	-0.61244	-0.61764	-0.62285	-0.62809	-0.63334	-0.63861	-0.6439	-0.64921	-0.65455
2.32	-0.39146	-0.3958	-0.40015	-0.40452	-0.4089	-0.41329	-0.4177	-0.42213	-0.42656	-0.43101	-0.43548	-0.43996	-0.44446	-0.44897	-0.45349	-0.45804	-0.46259	-0.46717	-0.47176	-0.47636	-0.48098	-0.48562	-0.49028	-0.49495	-0.49964	-0.50434	-0.50907	-0.51381	-0.51857	-0.52335	-0.52814	-0.53295	-0.53779	-0.54264	-0.54751	-0.5524	-0.55731	-0.56224	-0.56718	-0.57215	-0.57714	-0.58215	-0.58718	-0.59223	-0.5973	-0.60239	-0.60751	-0.61264	-0.6178
2.4	-0.50284	-0.50839	-0.51396	-0.51955	-0.52516	-0.53078	-0.53642	-0.54207	-0.54775	-0.55344	-0.55915	-0.56488	-0.57062	-0.57639	-0.58217	-0.58797	-0.5938	-0.59964	-0.6055	-0.61138	-0.61728	-0.62321	-0.62915	-0.63511	-0.6411	-0.6471	-0.65313	-0.65918	-0.66525	-0.67135	-0.67746	-0.6836	-0.68976	-0.69595	-0.70216	-0.70839	-0.71465	-0.72093	-0.72723	-0.73356	-0.73992	-0.7463	-0.7527	-0.75913	-0.76559	-0.77207	-0.77858	-0.78512	-0.79168
2.48	-0.42548	-0.43024	-0.43502	-0.43982	-0.44463	-0.44946	-0.45431	-0.45917	-0.46406	-0.46895	-0.47387	-0.4788	-0.48376	-0.48873	-0.49371	-0.49872	-0.50375	-0.50879	-0.51386	-0.51894	-0.52404	-0.52917	-0.53431	-0.53948	-0.54466	-0.54987	-0.55509	-0.56034	-0.56561	-0.5709	-0.57622	-0.58155	-0.58691	-0.59229	-0.5977	-0.60313	-0.60858	-0.61405	-0.61955	-0.62507	-0.63062	-0.6362	-0.64179	-0.64742	-0.65307	-0.65874	-0.66444	-0.67017	-0.67592
2.56	-0.5422	-0.54826	-0.55433	-0.56043	-0.56654	-0.57268	-0.57883	-0.58501	-0.59121	-0.59743	-0.60367	-0.60993	-0.61622	-0.62253	-0.62886	-0.63521	-0.64159	-0.64799	-0.65442	-0.66087	-0.66734	-0.67384	-0.68036	-0.68691	-0.69349	-0.70009	-0.70672	-0.71337	-0.72005	-0.72676	-0.73349	-0.74026	-0.74705	-0.75386	-0.76071	-0.76759	-0.77449	-0.78143	-0.78839	-0.79539	-0.80241	-0.80947	-0.81655	-0.82367	-0.83082	-0.838	-0.84522	-0.85247	-0.85975
2.64	-0.49372	-0.4993	-0.50489	-0.5105	-0.51614	-0.52179	-0.52747	-0.53317	-0.53889	-0.54463	-0.55039	-0.55618	-0.56199	-0.56782	-0.57367	-0.57955	-0.58545	-0.59138	-0.59733	-0.60331	-0.60931	-0.61533	-0.62138	-0.62746	-0.63356	-0.63969	-0.64584	-0.65202	-0.65823	-0.66447	-0.67073	-0.67703	-0.68335	-0.6897	-0.69608	-0.70249	-0.70892	-0.71539	-0.72189	-0.72842	-0.73498	-0.74157	-0.7482	-0.75485	-0.76154	-0.76826	-0.77502	-0.7818	-0.78862
2.72	-0.55487	-0.56114	-0.56743	-0.57375	-0.58009	-0.58645	-0.59284	-0.59925	-0.60568	-0.61214	-0.61863	-0.62514	-0.63167	-0.63823	-0.64482	-0.65144	-0.65808	-0.66475	-0.67144	-0.67817	-0.68492	-0.6917	-0.69851	-0.70535	-0.71222	-0.71912	-0.72604	-0.733	-0.73999	-0.74702	-0.75407	-0.76115	-0.76827	-0.77542	-0.7826	-0.78982	-0.79707	-0.80436	-0.81167	-0.81903	-0.82642	-0.83384	-0.8413	-0.8488	-0.85634	-0.86391	-0.87152	-0.87916	-0.88685
2.8	-0.57789	-0.58448	-0.59109	-0.59772	-0.60439	-0.61108	-0.61779	-0.62454	-0.63131	-0.63811	-0.64493	-0.65179	-0.65867	-0.66559	-0.67253	-0.67951	-0.68651	-0.69354	-0.70061	-0.70771	-0.71484	-0.722	-0.72919	-0.73642	-0.74368	-0.75097	-0.7583	-0.76566	-0.77306	-0.78049	-0.78796	-0.79546	-0.803	-0.81058	-0.8182	-0.82585	-0.83354	-0.84127	-0.84904	-0.85685	-0.8647	-0.87258	-0.88051	-0.88848	-0.8965	-0.90455	-0.91265	-0.92079	-0.92897
2.88	-0.62441	-0.63153	-0.63868	-0.64585	-0.65305	-0.66028	-0.66754	-0.67483	-0.68215	-0.6895	-0.69688	-0.70429	-0.71173	-0.7192	-0.72671	-0.73425	-0.74182	-0.74942	-0.75706	-0.76473	-0.77244	-0.78018	-0.78796	-0.79577	-0.80362	-0.8115	-0.81942	-0.82738	-0.83538	-0.84342	-0.85149	-0.8596	-0.86776	-0.87595	-0.88418	-0.89246	-0.90078	-0.90913	-0.91753	-0.92598	-0.93446	-0.94299	-0.95157	-0.96019	-0.96885	-0.97757	-0.98632	-0.99513	-1.00398
2.96	-0.62108	-0.62821	-0.63538	-0.64258	-0.64981	-0.65706	-0.66435	-0.67167	-0.67903	-0.68641	-0.69383	-0.70128	-0.70876	-0.71628	-0.72383	-0.73142	-0.73904	-0.74669	-0.75439	-0.76212	-0.76988	-0.77769	-0.78553	-0.79341	-0.80132	-0.80928	-0.81728	-0.82531	-0.83339	-0.84151	-0.84967	-0.85787	-0.86612	-0.8744	-0.88273	-0.89111	-0.89953	-0.90799	-0.9165	-0.92506	-0.93366	-0.94231	-0.951	-0.95975	-0.96854	-0.97739	-0.98628	-0.99522	-1.00422
3.04	-0.69301	-0.70099	-0.70901	-0.71706	-0.72514	-0.73326	-0.74142	-0.74961	-0.75784	-0.7661	-0.7744	-0.78274	-0.79112	-0.79954	-0.80799	-0.81648	-0.82502	-0.83359	-0.84221	-0.85087	-0.85957	-0.86831	-0.87709	-0.88592	-0.89479	-0.90371	-0.91267	-0.92168	-0.93073	-0.93983	-0.94898	-0.95818	-0.96742	-0.97672	-0.98606	-0.99545	-1.0049	-1.01439	-1.02394	-1.03354	-1.04319	-1.0529	-1.06266	-1.07247	-1.08234	-1.09227	-1.10226	-1.1123	-1.1224
3.12	-0.65269	-0.66026	-0.66786	-0.67549	-0.68316	-0.69086	-0.6986	-0.70637	-0.71418	-0.72202	-0.72991	-0.73783	-0.74578	-0.75378	-0.76181	-0.76988	-0.778	-0.78615	-0.79434	-0.80258	-0.81085	-0.81917	-0.82753	-0.83594	-0.84439	-0.85288	-0.86142	-0.87	-0.87863	-0.88731	-0.89603	-0.9048	-0.91362	-0.92249	-0.9314	-0.94037	-0.94939	-0.95845	-0.96757	-0.97675	-0.98597	-0.99525	-1.00458	-1.01397	-1.02342	-1.03291	-1.04247	-1.05208	-1.06176
3.2	-0.73698	-0.74555	-0.75417	-0.76282	-0.77151	-0.78025	-0.78902	-0.79783	-0.80669	-0.81559	-0.82453	-0.83352	-0.84254	-0.85162	-0.86073	-0.8699	-0.87911	-0.88836	-0.89767	-0.90702	-0.91642	-0.92587	-0.93537	-0.94492	-0.95452	-0.96417	-0.97387	-0.98363	-0.99344	-1.0033	-1.01322	-1.0232	-1.03323	-1.04331	-1.05346	-1.06366	-1.07392	-1.08424	-1.09463	-1.10507	-1.11557	-1.12614	-1.13677	-1.14746	-1.15822	-1.16904	-1.17993	-1.19089	-1.20191
3.28	-0.71997	-0.72839	-0.73685	-0.74535	-0.75388	-0.76246	-0.77108	-0.77974	-0.78844	-0.79718	-0.80597	-0.8148	-0.82368	-0.8326	-0.84157	-0.85059	-0.85965	-0.86875	-0.87791	-0.88712	-0.89637	-0.90567	-0.91503	-0.92443	-0.93389	-0.9434	-0.95296	-0.96258	-0.97225	-0.98198	-0.99176	-1.0016	-1.01149	-1.02145	-1.03146	-1.04153	-1.05166	-1.06185	-1.0721	-1.08242	-1.0928	-1.10324	-1.11375	-1.12432	-1.13495	-1.14566	-1.15643	-1.16727	-1.17818
3.36	-0.75453	-0.76341	-0.77233	-0.78129	-0.7903	-0.79935	-0.80845	-0.81759	-0.82678	-0.83602	-0.8453	-0.85464	-0.86402	-0.87345	-0.88293	-0.89246	-0.90204	-0.91168	-0.92137	-0.93111	-0.9409	-0.95075	-0.96066	-0.97062	-0.98064	-0.99072	-1.00085	-1.01104	-1.0213	-1.03161	-1.04199	-1.05243	-1.06293	-1.07349	-1.08412	-1.09481	-1.10557	-1.1164	-1.12729	-1.13826	-1.14929	-1.16039	-1.17157	-1.18281	-1.19413	-1.20552	-1.21699	-1.22853	-1.24015
3.44	-0.78357	-0.79283	-0.80212	-0.81147	-0.82086	-0.8303	-0.83979	-0.84932	-0.85891	-0.86854	-0.87823	-0.88797	-0.89775	-0.9076	-0.91749	-0.92744	-0.93745	-0.94751	-0.95763	-0.9678	-0.97803	-0.98832	-0.99868	-1.00909	-1.01956	-1.03009	-1.04068	-1.05134	-1.06206	-1.07285	-1.0837	-1.09462	-1.10561	-1.11666	-1.12779	-1.13898	-1.15025	-1.16158	-1.17299	-1.18447	-1.19603	-1.20766	-1.21936	-1.23115	-1.24301	-1.25495	-1.26697	-1.27907	-1.29126
3.52	-0.79593	-0.80539	-0.81489	-0.82445	-0.83406	-0.84371	-0.85342	-0.86318	-0.87299	-0.88286	-0.89278	-0.90275	-0.91278	-0.92287	-0.93301	-0.94321	-0.95347	-0.96379	-0.97416	-0.9846	-0.9951	-1.00567	-1.01629	-1.02698	-1.03774	-1.04856	-1.05944	-1.0704	-1.08142	-1.09251	-1.10367	-1.1149	-1.12621	-1.13758	-1.14903	-1.16056	-1.17216	-1.18383	-1.19559	-1.20742	-1.21933	-1.23132	-1.2434	-1.25555	-1.26779	-1.28011	-1.29252	-1.30502	-1.3176
3.6	-0.80732	-0.81694	-0.82661	-0.83634	-0.84612	-0.85594	-0.86583	-0.87576	-0.88575	-0.8958	-0.9059	-0.91605	-0.92627	-0.93654	-0.94687	-0.95727	-0.96772	-0.97823	-0.98881	-0.99945	-1.01015	-1.02092	-1.03175	-1.04265	-1.05362	-1.06466	-1.07576	-1.08694	-1.09818	-1.1095	-1.12089	-1.13235	-1.14389	-1.1555	-1.16719	-1.17896	-1.19081	-1.20273	-1.21474	-1.22682	-1.23899	-1.25125	-1.26358	-1.27601	-1.28852	-1.30111	-1.3138	-1.32658	-1.33944
3.68	-0.87311	-0.88359	-0.89412	-0.9047	-0.91535	-0.92606	-0.93682	-0.94765	-0.95853	-0.96948	-0.98049	-0.99157	-1.00271	-1.01392	-1.02519	-1.03653	-1.04794	-1.05942	-1.07097	-1.08259	-1.09428	-1.10604	-1.11788	-1.1298	-1.14179	-1.15385	-1.166	-1.17822	-1.19053	-1.20291	-1.21538	-1.22793	-1.24057	-1.25329	-1.26609	-1.27899	-1.29197	-1.30504	-1.31821	-1.33147	-1.34482	-1.35826	-1.3718	-1.38544	-1.39917	-1.41301	-1.42694	-1.44098	-1.45512
3.76	-0.84681	-0.85698	-0.86721	-0.8775	-0.88784	-0.89824	-0.90869	-0.91921	-0.92979	-0.94042	-0.95112	-0.96189	-0.97271	-0.9836	-0.99456	-1.00558	-1.01667	-1.02783	-1.03905	-1.05035	-1.06172	-1.07316	-1.08467	-1.09625	-1.10791	-1.11965	-1.13146	-1.14335	-1.15532	-1.16736	-1.17949	-1.1917	-1.204	-1.21637	-1.22884	-1.24138	-1.25402	-1.26674	-1.27956	-1.29246	-1.30546	-1.31855	-1.33173	-1.34501	-1.35839	-1.37186	-1.38543	-1.39911	-1.41288
3.84	-0.91088	-0.92189	-0.93297	-0.94411	-0.95532	-0.96659	-0.97792	-0.98932	-1.00079	-1.01233	-1.02394	-1.03562	-1.04736	-1.05919	-1.07108	-1.08305	-1.0951	-1.10722	-1.11941	-1.13169	-1.14405	-1.15649	-1.169	-1.18161	-1.19429	-1.20706	-1.21992	-1.23286	-1.24589	-1.25902	-1.27223	-1.28553	-1.29893	-1.31242	-1.32601	-1.3397	-1.35348	-1.36736	-1.38135	-1.39543	-1.40962	-1.42391	-1.43831	-1.45282	-1.46744	-1.48217	-1.497	-1.51196	-1.52702
3.92	-0.91379	-0.92488	-0.93602	-0.94724	-0.95851	-0.96986	-0.98127	-0.99274	-1.00429	-1.01591	-1.0276	-1.03936	-1.05119	-1.0631	-1.07508	-1.08714	-1.09928	-1.11149	-1.12379	-1.13616	-1.14862	-1.16116	-1.17378	-1.18649	-1.19928	-1.21216	-1.22513	-1.23819	-1.25133	-1.26457	-1.27791	-1.29134	-1.30486	-1.31848	-1.3322	-1.34602	-1.35994	-1.37396	-1.38809	-1.40232	-1.41665	-1.4311	-1.44565	-1.46031	-1.47509	-1.48998	-1.50498	-1.52011	-1.53534
4	-0.9579	-0.9696	-0.98138	-0.99322	-1.00514	-1.01713	-1.02919	-1.04133	-1.05354	-1.06583	-1.0782	-1.09064	-1.10317	-1.11578	-1.12847	-1.14125	-1.1541	-1.16705	-1.18008	-1.1932	-1.20641	-1.21972	-1.23311	-1.2466	-1.26018	-1.27385	-1.28763	-1.3015	-1.31548	-1.32955	-1.34373	-1.35801	-1.37239	-1.38689	-1.40149	-1.4162	-1.43102	-1.44596	-1.46101	-1.47617	-1.49146	-1.50686	-1.52238	-1.53802	-1.55379	-1.56968	-1.5857	-1.60185	-1.61813
4.08	-0.96407	-0.97589	-0.98777	-0.99973	-1.01176	-1.02387	-1.03605	-1.04831	-1.06064	-1.07306	-1.08555	-1.09813	-1.11079	-1.12353	-1.13636	-1.14927	-1.16227	-1.17535	-1.18853	-1.2018	-1.21516	-1.22861	-1.24216	-1.2558	-1.26954	-1.28338	-1.29732	-1.31136	-1.3255	-1.33975	-1.3541	-1.36856	-1.38312	-1.3978	-1.41259	-1.42749	-1.44251	-1.45764	-1.47289	-1.48825	-1.50374	-1.51935	-1.53509	-1.55095	-1.56694	-1.58305	-1.5993	-1.61568	-1.6322
4.16	-0.98664	-0.99878	-1.01099	-1.02328	-1.03565	-1.04809	-1.06062	-1.07322	-1.08591	-1.09867	-1.11153	-1.12446	-1.13748	-1.1506	-1.16379	-1.17708	-1.19046	-1.20394	-1.2175	-1.23117	-1.24492	-1.25878	-1.27273	-1.28679	-1.30095	-1.31521	-1.32957	-1.34405	-1.35863	-1.37332	-1.38812	-1.40303	-1.41805	-1.43319	-1.44845	-1.46383	-1.47933	-1.49494	-1.51069	-1.52655	-1.54255	-1.55867	-1.57492	-1.59131	-1.60783	-1.62448	-1.64127	-1.65821	-1.67528
4.24	-1.0118	-1.02431	-1.03689	-1.04956	-1.0623	-1.07513	-1.08804	-1.10103	-1.11411	-1.12728	-1.14053	-1.15388	-1.16732	-1.18084	-1.19447	-1.20818	-1.222	-1.23591	-1.24992	-1.26403	-1.27824	-1.29255	-1.30697	-1.3215	-1.33613	-1.35088	-1.36573	-1.3807	-1.39578	-1.41097	-1.42628	-1.44172	-1.45727	-1.47294	-1.48874	-1.50466	-1.52071	-1.53689	-1.5532	-1.56964	-1.58622	-1.60293	-1.61978	-1.63677	-1.65391	-1.67118	-1.68861	-1.70618	-1.7239
4.32	-0.99527	-1.00771	-1.02023	-1.03283	-1.04552	-1.05829	-1.07115	-1.0841	-1.09714	-1.11027	-1.12349	-1.13681	-1.15022	-1.16373	-1.17733	-1.19104	-1.20485	-1.21875	-1.23277	-1.24689	-1.26111	-1.27545	-1.28989	-1.30445	-1.31911	-1.3339	-1.3488	-1.36382	-1.37896	-1.39422	-1.4096	-1.42511	-1.44074	-1.45651	-1.4724	-1.48843	-1.50459	-1.52088	-1.53732	-1.55389	-1.57061	-1.58747	-1.60448	-1.62163	-1.63894	-1.6564	-1.67401	-1.69178	-1.7097
4.4	-1.05421	-1.0674	-1.08068	-1.09405	-1.1075	-1.12105	-1.13469	-1.14843	-1.16226	-1.17619	-1.19022	-1.20435	-1.21858	-1.23292	-1.24735	-1.2619	-1.27655	-1.29131	-1.30619	-1.32117	-1.33627	-1.35149	-1.36682	-1.38228	-1.39785	-1.41355	-1.42937	-1.44532	-1.46139	-1.4776	-1.49393	-1.5104	-1.52701	-1.54376	-1.56064	-1.57766	-1.59483	-1.61215	-1.62961	-1.64722	-1.66498	-1.6829	-1.70097	-1.7192	-1.7376	-1.75615	-1.77487	-1.79376	-1.81282
4.48	-1.05503	-1.06831	-1.08168	-1.09515	-1.1087	-1.12236	-1.13611	-1.14995	-1.1639	-1.17794	-1.19209	-1.20634	-1.2207	-1.23517	-1.24974	-1.26442	-1.27922	-1.29413	-1.30915	-1.32429	-1.33955	-1.35493	-1.37043	-1.38606	-1.40181	-1.41768	-1.43369	-1.44983	-1.4661	-1.48251	-1.49905	-1.51574	-1.53256	-1.54953	-1.56664	-1.5839	-1.60131	-1.61887	-1.63658	-1.65445	-1.67248	-1.69067	-1.70902	-1.72753	-1.74622	-1.76507	-1.7841	-1.8033	-1.82267
4.56	-1.06793	-1.08148	-1.09513	-1.10887	-1.12271	-1.13665	-1.1507	-1.16485	-1.1791	-1.19346	-1.20792	-1.2225	-1.23719	-1.25199	-1.26691	-1.28194	-1.29709	-1.31236	-1.32775	-1.34327	-1.35891	-1.37468	-1.39058	-1.40661	-1.42277	-1.43907	-1.4555	-1.47208	-1.48879	-1.50565	-1.52265	-1.5398	-1.5571	-1.57456	-1.59216	-1.60992	-1.62784	-1.64593	-1.66417	-1.68258	-1.70116	-1.71991	-1.73883	-1.75793	-1.7772	-1.79666	-1.8163	-1.83613	-1.85614
4.64	-1.15498	-1.1696	-1.18433	-1.19915	-1.21408	-1.22912	-1.24427	-1.25953	-1.2749	-1.29038	-1.30598	-1.3217	-1.33753	-1.35349	-1.36957	-1.38577	-1.4021	-1.41856	-1.43515	-1.45187	-1.46872	-1.48571	-1.50284	-1.5201	-1.53751	-1.55507	-1.57276	-1.59061	-1.60861	-1.62676	-1.64507	-1.66353	-1.68216	-1.70094	-1.71989	-1.739	-1.75829	-1.77775	-1.79738	-1.81718	-1.83717	-1.85734	-1.87769	-1.89823	-1.91896	-1.93988	-1.961	-1.98231	-2.00383
4.72	-1.1041	-1.11829	-1.13259	-1.14699	-1.1615	-1.17613	-1.19087	-1.20572	-1.22069	-1.23577	-1.25098	-1.26631	-1.28176	-1.29733	-1.31304	-1.32887	-1.34483	-1.36093	-1.37716	-1.39353	-1.41004	-1.42669	-1.44349	-1.46043	-1.47752	-1.49476	-1.51215	-1.5297	-1.54741	-1.56527	-1.5833	-1.60149	-1.61985	-1.63838	-1.65708	-1.67595	-1.69501	-1.71424	-1.73366	-1.75326	-1.77305	-1.79303	-1.81321	-1.83358	-1.85416	-1.87493	-1.89592	-1.91711	-1.93851
4.8	-1.20686	-1.22232	-1.23788	-1.25357	-1.26937	-1.28529	-1.30132	-1.31749	-1.33377	-1.35019	-1.36673	-1.3834	-1.4002	-1.41714	-1.43421	-1.45142	-1.46877	-1.48627	-1.50391	-1.52169	-1.53963	-1.55771	-1.57595	-1.59435	-1.6129	-1.63162	-1.65049	-1.66953	-1.68875	-1.70813	-1.72768	-1.74741	-1.76732	-1.78741	-1.80768	-1.82814	-1.84878	-1.86962	-1.89065	-1.91189	-1.93332	-1.95495	-1.97679	-1.99884	-2.02111	-2.04358	-2.06628	-2.0892	-2.11235
4.88	-1.18123	-1.19653	-1.21196	-1.2275	-1.24316	-1.25895	-1.27486	-1.2909	-1.30707	-1.32337	-1.3398	-1.35638	-1.37308	-1.38993	-1.40692	-1.42405	-1.44134	-1.45877	-1.47635	-1.49408	-1.51197	-1.53002	-1.54823	-1.5666	-1.58514	-1.60385	-1.62273	-1.64178	-1.66101	-1.68042	-1.70001	-1.71978	-1.73974	-1.75989	-1.78024	-1.80078	-1.82152	-1.84246	-1.86361	-1.88496	-1.90653	-1.92832	-1.95032	-1.97254	-1.99499	-2.01767	-2.04057	-2.06372	-2.0871
4.96	-1.18775	-1.20323	-1.21884	-1.23456	-1.25042	-1.2664	-1.28251	-1.29875	-1.31513	-1.33164	-1.34829	-1.36508	-1.38201	-1.39909	-1.41631	-1.43369	-1.45121	-1.46889	-1.48673	-1.50473	-1.52288	-1.5412	-1.55969	-1.57835	-1.59718	-1.61618	-1.63536	-1.65472	-1.67426	-1.69399	-1.7139	-1.73401	-1.75431	-1.77481	-1.79551	-1.81641	-1.83752	-1.85884	-1.88037	-1.90212	-1.92408	-1.94627	-1.96869	-1.99134	-2.01421	-2.03733	-2.06069	-2.08429	-2.10814
5.04	-1.29042	-1.30733	-1.32436	-1.34153	-1.35885	-1.3763	-1.3939	-1.41165	-1.42954	-1.44759	-1.46579	-1.48414	-1.50266	-1.52134	-1.54018	-1.55918	-1.57836	-1.5977	-1.61723	-1.63693	-1.6568	-1.67687	-1.69711	-1.71755	-1.73818	-1.759	-1.78002	-1.80124	-1.82267	-1.8443	-1.86614	-1.8882	-1.91047	-1.93296	-1.95568	-1.97862	-2.0018	-2.02521	-2.04886	-2.07275	-2.09688	-2.12127	-2.14591	-2.1708	-2.19596	-2.22138	-2.24707	-2.27304	-2.29928
5.12	-1.23936	-1.2557	-1.27218	-1.28879	-1.30554	-1.32243	-1.33946	-1.35664	-1.37397	-1.39144	-1.40907	-1.42686	-1.4448	-1.4629	-1.48116	-1.49959	-1.51819	-1.53696	-1.5559	-1.57502	-1.59432	-1.6138	-1.63346	-1.65331	-1.67335	-1.69359	-1.71402	-1.73465	-1.75549	-1.77653	-1.79778	-1.81924	-1.84092	-1.86282	-1.88494	-1.90729	-1.92987	-1.95268	-1.97574	-1.99903	-2.02256	-2.04635	-2.07039	-2.09469	-2.11924	-2.14407	-2.16916	-2.19452	-2.22017
5.2	-1.29464	-1.31184	-1.32919	-1.34668	-1.36432	-1.38212	-1.40007	-1.41818	-1.43645	-1.45488	-1.47348	-1.49224	-1.51118	-1.53028	-1.54957	-1.56903	-1.58868	-1.60851	-1.62853	-1.64874	-1.66914	-1.68975	-1.71055	-1.73155	-1.75277	-1.77419	-1.79583	-1.81768	-1.83976	-1.86206	-1.88458	-1.90734	-1.93033	-1.95357	-1.97704	-2.00076	-2.02474	-2.04896	-2.07345	-2.0982	-2.12321	-2.1485	-2.17406	-2.1999	-2.22603	-2.25245	-2.27916	-2.30617	-2.33348
5.28	-1.35615	-1.37422	-1.39245	-1.41083	-1.42936	-1.44807	-1.46693	-1.48596	-1.50516	-1.52454	-1.54409	-1.56382	-1.58373	-1.60382	-1.6241	-1.64457	-1.66523	-1.68609	-1.70715	-1.72841	-1.74988	-1.77156	-1.79345	-1.81556	-1.83789	-1.86044	-1.88321	-1.90622	-1.92946	-1.95294	-1.97666	-2.00063	-2.02485	-2.04932	-2.07405	-2.09904	-2.12429	-2.14982	-2.17562	-2.2017	-2.22807	-2.25472	-2.28166	-2.30891	-2.33645	-2.3643	-2.39247	-2.42095	-2.44975
5.36	-1.30436	-1.32188	-1.33955	-1.35738	-1.37536	-1.39351	-1.41182	-1.4303	-1.44895	-1.46777	-1.48676	-1.50593	-1.52528	-1.54482	-1.56455	-1.58446	-1.60457	-1.62487	-1.64537	-1.66608	-1.68699	-1.70812	-1.72945	-1.751	-1.77277	-1.79477	-1.81699	-1.83945	-1.86214	-1.88507	-1.90824	-1.93166	-1.95532	-1.97925	-2.00343	-2.02788	-2.05259	-2.07757	-2.10284	-2.12838	-2.15421	-2.18032	-2.20674	-2.23345	-2.26047	-2.2878	-2.31544	-2.3434	-2.37169
5.44	-1.39495	-1.41386	-1.43293	-1.45219	-1.47161	-1.49122	-1.51101	-1.53099	-1.55115	-1.57151	-1.59206	-1.61281	-1.63376	-1.65491	-1.67628	-1.69785	-1.71965	-1.74166	-1.76389	-1.78635	-1.80904	-1.83196	-1.85513	-1.87853	-1.90218	-1.92608	-1.95023	-1.97464	-1.99932	-2.02426	-2.04947	-2.07496	-2.10073	-2.12679	-2.15313	-2.17977	-2.20671	-2.23395	-2.26151	-2.28937	-2.31756	-2.34607	-2.37492	-2.4041	-2.43362	-2.46349	-2.49371	-2.52429	-2.55523
5.52	-1.38467	-1.40346	-1.42243	-1.44156	-1.46088	-1.48037	-1.50004	-1.5199	-1.53995	-1.56019	-1.58063	-1.60126	-1.6221	-1.64314	-1.66438	-1.68584	-1.70752	-1.72941	-1.75153	-1.77387	-1.79644	-1.81925	-1.8423	-1.86558	-1.88912	-1.9129	-1.93694	-1.96123	-1.98579	-2.01062	-2.03571	-2.06109	-2.08674	-2.11268	-2.13891	-2.16543	-2.19226	-2.21939	-2.24682	-2.27458	-2.30265	-2.33105	-2.35978	-2.38885	-2.41826	-2.44802	-2.47813	-2.5086	-2.53943
5.6	-1.42636	-1.44589	-1.46561	-1.48552	-1.50561	-1.5259	-1.54638	-1.56706	-1.58794	-1.60902	-1.63032	-1.65182	-1.67355	-1.69549	-1.71766	-1.74005	-1.76268	-1.78554	-1.80864	-1.83198	-1.85557	-1.87941	-1.90351	-1.92786	-1.95248	-1.97737	-2.00254	-2.02798	-2.0537	-2.07971	-2.10602	-2.13262	-2.15952	-2.18673	-2.21425	-2.2421	-2.27026	-2.29875	-2.32758	-2.35675	-2.38626	-2.41612	-2.44634	-2.47693	-2.50788	-2.53921	-2.57093	-2.60303	-2.63552
5.68	-1.48438	-1.50482	-1.52545	-1.54628	-1.56731	-1.58855	-1.60999	-1.63164	-1.65351	-1.6756	-1.69791	-1.72044	-1.74321	-1.76621	-1.78944	-1.81292	-1.83665	-1.86063	-1.88486	-1.90935	-1.9341	-1.95912	-1.98442	-2.00999	-2.03584	-2.06198	-2.08842	-2.11514	-2.14218	-2.16951	-2.19716	-2.22513	-2.25342	-2.28204	-2.31099	-2.34028	-2.36991	-2.3999	-2.43025	-2.46095	-2.49203	-2.52348	-2.55532	-2.58754	-2.62016	-2.65318	-2.68661	-2.72046	-2.75472
5.76	-1.45548	-1.47561	-1.49595	-1.51647	-1.5372	-1.55814	-1.57928	-1.60063	-1.6222	-1.64398	-1.66599	-1.68823	-1.71069	-1.73339	-1.75633	-1.77951	-1.80294	-1.82662	-1.85056	-1.87475	-1.89921	-1.92393	-1.94893	-1.97421	-1.99977	-2.02562	-2.05176	-2.0782	-2.10494	-2.13199	-2.15935	-2.18704	-2.21504	-2.24338	-2.27205	-2.30106	-2.33041	-2.36013	-2.3902	-2.42063	-2.45144	-2.48262	-2.51419	-2.54615	-2.5785	-2.61126	-2.64443	-2.67802	-2.71204
5.84	-1.51015	-1.53128	-1.55262	-1.57418	-1.59595	-1.61795	-1.64017	-1.66262	-1.68531	-1.70823	-1.7314	-1.75481	-1.77847	-1.80239	-1.82657	-1.85101	-1.87572	-1.90071	-1.92597	-1.95152	-1.97736	-2.00349	-2.02992	-2.05665	-2.08369	-2.11105	-2.13872	-2.16672	-2.19506	-2.22373	-2.25274	-2.2821	-2.31182	-2.3419	-2.37235	-2.40317	-2.43437	-2.46596	-2.49795	-2.53033	-2.56313	-2.59634	-2.62997	-2.66403	-2.69853	-2.73347	-2.76887	-2.80473	-2.84106
5.92	-1.60425	-1.62676	-1.64949	-1.67245	-1.69565	-1.71909	-1.74277	-1.76669	-1.79087	-1.8153	-1.83999	-1.86494	-1.89017	-1.91567	-1.94144	-1.96751	-1.99386	-2.0205	-2.04744	-2.07469	-2.10225	-2.13012	-2.15831	-2.18683	-2.21568	-2.24486	-2.2744	-2.30428	-2.33451	-2.36511	-2.39608	-2.42742	-2.45914	-2.49125	-2.52375	-2.55666	-2.58997	-2.6237	-2.65785	-2.69244	-2.72746	-2.76292	-2.79884	-2.83522	-2.87207	-2.9094	-2.94722	-2.98552	-3.02434
6	-1.50408	-1.52547	-1.5471	-1.56895	-1.59103	-1.61334	-1.6359	-1.65871	-1.68176	-1.70507	-1.72863	-1.75246	-1.77656	-1.80093	-1.82557	-1.8505	-1.87572	-1.90123	-1.92704	-1.95315	-1.97958	-2.00631	-2.03337	-2.06076	-2.08847	-2.11653	-2.14493	-2.17368	-2.20278	-2.23225	-2.26209	-2.29231	-2.32291	-2.35389	-2.38528	-2.41707	-2.44928	-2.4819	-2.51495	-2.54843	-2.58235	-2.61673	-2.65157	-2.68687	-2.72264	-2.75891	-2.79566	-2.83292	-2.87068
6.08	-1.66454	-1.68831	-1.71233	-1.73661	-1.76114	-1.78594	-1.81101	-1.83636	-1.86198	-1.88789	-1.91409	-1.94059	-1.96738	-1.99448	-2.02189	-2.04962	-2.07767	-2.10604	-2.13476	-2.16381	-2.19321	-2.22296	-2.25306	-2.28354	-2.31438	-2.34561	-2.37722	-2.40922	-2.44162	-2.47443	-2.50765	-2.54129	-2.57536	-2.60986	-2.64481	-2.68022	-2.71608	-2.75241	-2.78921	-2.82651	-2.86429	-2.90258	-2.94138	-2.98071	-3.02056	-3.06095	-3.10189	-3.1434	-3.18547
6.16	-1.60101	-1.62403	-1.6473	-1.67083	-1.69461	-1.71866	-1.74297	-1.76755	-1.79241	-1.81756	-1.84299	-1.86871	-1.89473	-1.92105	-1.94768	-1.97463	-2.0019	-2.02949	-2.05742	-2.08568	-2.11429	-2.14325	-2.17256	-2.20224	-2.23229	-2.26272	-2.29353	-2.32473	-2.35633	-2.38833	-2.42075	-2.45359	-2.48685	-2.52056	-2.5547	-2.5893	-2.62436	-2.65988	-2.69589	-2.73238	-2.76936	-2.80685	-2.84485	-2.88338	-2.92243	-2.96203	-3.00219	-3.0429	-3.08419
6.24	-1.61881	-1.64237	-1.66621	-1.6903	-1.71467	-1.73932	-1.76425	-1.78947	-1.81498	-1.8408	-1.86691	-1.89334	-1.92008	-1.94714	-1.97453	-2.00226	-2.03032	-2.05873	-2.08749	-2.11662	-2.14611	-2.17597	-2.20621	-2.23684	-2.26786	-2.29928	-2.33112	-2.36337	-2.39604	-2.42914	-2.46269	-2.49668	-2.53113	-2.56605	-2.60143	-2.63731	-2.67367	-2.71053	-2.74791	-2.7858	-2.82422	-2.86318	-2.9027	-2.94277	-2.98341	-3.02463	-3.06644	-3.10886	-3.15189
6.32	-1.71819	-1.74343	-1.76895	-1.79477	-1.82088	-1.8473	-1.87402	-1.90107	-1.92843	-1.95612	-1.98415	-2.01251	-2.04122	-2.07029	-2.09971	-2.1295	-2.15967	-2.19021	-2.22114	-2.25247	-2.28419	-2.31633	-2.34888	-2.38186	-2.41527	-2.44913	-2.48343	-2.51819	-2.55341	-2.58911	-2.6253	-2.66197	-2.69915	-2.73685	-2.77506	-2.8138	-2.85309	-2.89292	-2.93332	-2.97429	-3.01584	-3.05799	-3.10074	-3.14411	-3.18811	-3.23275	-3.27804	-3.32399	-3.37062
6.4	-1.66906	-1.69359	-1.71841	-1.74351	-1.76891	-1.7946	-1.82059	-1.84689	-1.87351	-1.90044	-1.92771	-1.9553	-1.98323	-2.01151	-2.04014	-2.06912	-2.09847	-2.1282	-2.1583	-2.18878	-2.21966	-2.25094	-2.28263	-2.31474	-2.34727	-2.38023	-2.41362	-2.44747	-2.48178	-2.51655	-2.55179	-2.58751	-2.62373	-2.66045	-2.69768	-2.73544	-2.77372	-2.81254	-2.85191	-2.89185	-2.93235	-2.97344	-3.01513	-3.05742	-3.10032	-3.14386	-3.18803	-3.23286	-3.27835
6.48	-1.70868	-1.73424	-1.76012	-1.7863	-1.8128	-1.83963	-1.86678	-1.89427	-1.92211	-1.95029	-1.97883	-2.00773	-2.037	-2.06665	-2.09668	-2.12711	-2.15793	-2.18916	-2.22081	-2.25288	-2.28538	-2.31832	-2.35171	-2.38555	-2.41986	-2.45465	-2.48992	-2.52568	-2.56194	-2.59872	-2.63602	-2.67385	-2.71222	-2.75115	-2.79064	-2.8307	-2.87135	-2.9126	-2.95446	-2.99694	-3.04005	-3.0838	-3.12822	-3.1733	-3.21907	-3.26554	-3.31272	-3.36062	-3.40926
6.56	-1.78849	-1.81513	-1.84208	-1.86936	-1.89696	-1.92489	-1.95316	-1.98178	-2.01075	-2.04008	-2.06978	-2.09985	-2.1303	-2.16113	-2.19236	-2.224	-2.25604	-2.2885	-2.32139	-2.35471	-2.38847	-2.42269	-2.45736	-2.4925	-2.52812	-2.56422	-2.60082	-2.63793	-2.67555	-2.71369	-2.75237	-2.79159	-2.83136	-2.8717	-2.91262	-2.95413	-2.99623	-3.03894	-3.08228	-3.12625	-3.17086	-3.21614	-3.26208	-3.30871	-3.35603	-3.40407	-3.45282	-3.50232	-3.55257
6.64	-1.71908	-1.74496	-1.77115	-1.79765	-1.82449	-1.85165	-1.87916	-1.90701	-1.93521	-1.96378	-1.99271	-2.02201	-2.05169	-2.08177	-2.11224	-2.14311	-2.17439	-2.2061	-2.23823	-2.2708	-2.30381	-2.33727	-2.3712	-2.4056	-2.44048	-2.47585	-2.51172	-2.5481	-2.585	-2.62242	-2.66039	-2.69891	-2.73799	-2.77764	-2.81787	-2.8587	-2.90013	-2.94219	-2.98487	-3.0282	-3.07218	-3.11684	-3.16217	-3.2082	-3.25494	-3.3024	-3.3506	-3.39956	-3.44928
6.72	-1.82736	-1.85523	-1.88345	-1.91202	-1.94096	-1.97026	-1.99994	-2.03001	-2.06046	-2.09132	-2.12258	-2.15426	-2.18636	-2.21889	-2.25187	-2.28529	-2.31917	-2.35352	-2.38834	-2.42365	-2.45945	-2.49576	-2.53258	-2.56993	-2.60781	-2.64624	-2.68522	-2.72477	-2.7649	-2.80562	-2.84694	-2.88887	-2.93143	-2.97463	-3.01848	-3.06299	-3.10818	-3.15406	-3.20064	-3.24794	-3.29597	-3.34474	-3.39428	-3.44459	-3.4957	-3.54761	-3.60035	-3.65393	-3.70836
6.8	-1.84023	-1.86802	-1.89616	-1.92464	-1.95347	-1.98266	-2.01222	-2.04215	-2.07246	-2.10316	-2.13426	-2.16576	-2.19768	-2.23001	-2.26277	-2.29597	-2.32962	-2.36371	-2.39827	-2.4333	-2.46881	-2.50482	-2.54132	-2.57833	-2.61586	-2.65392	-2.69251	-2.73166	-2.77137	-2.81165	-2.85252	-2.89397	-2.93604	-2.97872	-3.02203	-3.06598	-3.11059	-3.15586	-3.20181	-3.24846	-3.29581	-3.34389	-3.3927	-3.44226	-3.49258	-3.54369	-3.59558	-3.64829	-3.70183
6.88	-1.83089	-1.85932	-1.88812	-1.9173	-1.94687	-1.97682	-2.00718	-2.03796	-2.06914	-2.10076	-2.13281	-2.16531	-2.19825	-2.23166	-2.26555	-2.29991	-2.33476	-2.37012	-2.40599	-2.44237	-2.47929	-2.51676	-2.55477	-2.59335	-2.63251	-2.67226	-2.7126	-2.75356	-2.79515	-2.83737	-2.88024	-2.92377	-2.96799	-3.01289	-3.0585	-3.10483	-3.15189	-3.1997	-3.24828	-3.29764	-3.34779	-3.39876	-3.45055	-3.5032	-3.5567	-3.61109	-3.66638	-3.72259	-3.77974
6.96	-1.9616	-1.9918	-2.02239	-2.05337	-2.08475	-2.11654	-2.14875	-2.18138	-2.21445	-2.24796	-2.28192	-2.31634	-2.35123	-2.38659	-2.42245	-2.4588	-2.49567	-2.53304	-2.57095	-2.60939	-2.64839	-2.68794	-2.72806	-2.76877	-2.81007	-2.85197	-2.8945	-2.93765	-2.98144	-3.02589	-3.071	-3.1168	-3.16329	-3.21049	-3.25841	-3.30707	-3.35648	-3.40665	-3.45761	-3.50936	-3.56192	-3.61531	-3.66955	-3.72465	-3.78063	-3.83751	-3.8953	-3.95402	-4.01369
7.04	-1.91522	-1.94519	-1.97555	-2.00632	-2.03751	-2.06912	-2.10116	-2.13364	-2.16657	-2.19996	-2.23382	-2.26815	-2.30297	-2.33829	-2.37411	-2.41046	-2.44733	-2.48474	-2.5227	-2.56122	-2.60032	-2.63999	-2.68027	-2.72115	-2.76266	-2.8048	-2.84759	-2.89103	-2.93516	-2.97996	-3.02548	-3.0717	-3.11866	-3.16637	-3.21483	-3.26407	-3.31411	-3.36496	-3.41663	-3.46915	-3.52253	-3.57678	-3.63194	-3.68801	-3.74501	-3.80297	-3.8619	-3.92183	-3.98278
7.12	-1.97721	-2.00845	-2.04012	-2.07223	-2.10477	-2.13776	-2.17121	-2.20513	-2.23954	-2.27442	-2.30981	-2.34571	-2.38212	-2.41907	-2.45656	-2.4946	-2.5332	-2.57238	-2.61215	-2.65251	-2.69349	-2.73509	-2.77733	-2.82022	-2.86377	-2.90801	-2.95293	-2.99856	-3.04491	-3.09199	-3.13983	-3.18843	-3.23781	-3.28799	-3.33899	-3.39082	-3.4435	-3.49705	-3.55148	-3.60681	-3.66307	-3.72027	-3.77843	-3.83757	-3.89772	-3.95889	-4.0211	-4.08438	-4.14875
7.2	-2.00602	-2.03784	-2.07009	-2.10279	-2.13594	-2.16955	-2.20364	-2.2382	-2.27326	-2.30881	-2.34488	-2.38147	-2.4186	-2.45627	-2.49449	-2.53328	-2.57265	-2.61261	-2.65317	-2.69435	-2.73615	-2.7786	-2.8217	-2.86546	-2.90991	-2.95506	-3.00091	-3.04749	-3.09481	-3.14288	-3.19173	-3.24136	-3.29179	-3.34304	-3.39513	-3.44807	-3.50189	-3.55659	-3.61221	-3.66875	-3.72623	-3.78469	-3.84413	-3.90458	-3.96605	-4.02858	-4.09218	-4.15687	-4.22268
7.28	-1.97797	-2.00978	-2.04203	-2.07475	-2.10792	-2.14158	-2.17572	-2.21036	-2.24551	-2.28118	-2.31738	-2.35412	-2.39141	-2.42926	-2.46769	-2.50671	-2.54633	-2.58656	-2.62742	-2.66892	-2.71108	-2.7539	-2.7974	-2.84159	-2.8865	-2.93213	-2.97851	-3.02564	-3.07354	-3.12224	-3.17174	-3.22206	-3.27322	-3.32525	-3.37815	-3.43195	-3.48666	-3.54231	-3.59892	-3.6565	-3.71508	-3.77468	-3.83531	-3.89701	-3.9598	-4.0237	-4.08873	-4.15492	-4.22229
7.36	-2.06452	-2.09791	-2.13178	-2.16614	-2.20099	-2.23634	-2.27221	-2.30861	-2.34555	-2.38304	-2.42109	-2.45971	-2.49891	-2.53872	-2.57913	-2.62017	-2.66184	-2.70417	-2.74715	-2.79082	-2.83517	-2.88023	-2.92602	-2.97254	-3.01981	-3.06784	-3.11667	-3.16629	-3.21673	-3.268	-3.32013	-3.37313	-3.42702	-3.48181	-3.53753	-3.5942	-3.65184	-3.71046	-3.77009	-3.83075	-3.89246	-3.95525	-4.01914	-4.08414	-4.15029	-4.21761	-4.28612	-4.35586	-4.42684
7.44	-2.08532	-2.11908	-2.15333	-2.18806	-2.22331	-2.25906	-2.29534	-2.33215	-2.36951	-2.40743	-2.44592	-2.485	-2.52467	-2.56494	-2.60584	-2.64736	-2.68954	-2.73238	-2.77589	-2.82009	-2.86499	-2.91062	-2.95697	-3.00408	-3.05195	-3.10061	-3.15006	-3.20033	-3.25143	-3.30338	-3.35621	-3.40991	-3.46453	-3.52007	-3.57656	-3.63401	-3.69245	-3.7519	-3.81238	-3.87391	-3.93651	-4.00022	-4.06504	-4.13101	-4.19815	-4.26648	-4.33604	-4.40684	-4.47892
7.52	-2.08442	-2.1188	-2.15369	-2.1891	-2.22504	-2.26152	-2.29856	-2.33617	-2.37436	-2.41314	-2.45252	-2.49253	-2.53316	-2.57444	-2.61638	-2.65899	-2.70229	-2.7463	-2.79102	-2.83648	-2.88269	-2.92966	-2.97742	-3.02597	-3.07535	-3.12556	-3.17662	-3.22856	-3.28139	-3.33513	-3.3898	-3.44542	-3.50201	-3.5596	-3.6182	-3.67784	-3.73854	-3.80032	-3.86322	-3.92724	-3.99242	-4.05879	-4.12636	-4.19517	-4.26524	-4.3366	-4.40929	-4.48332	-4.55873
7.6	-2.17294	-2.20854	-2.24465	-2.2813	-2.31849	-2.35624	-2.39455	-2.43343	-2.47291	-2.51299	-2.55369	-2.59501	-2.63698	-2.6796	-2.72289	-2.76686	-2.81154	-2.85692	-2.90304	-2.9499	-2.99752	-3.04592	-3.09511	-3.1451	-3.19593	-3.2476	-3.30014	-3.35355	-3.40787	-3.46311	-3.51928	-3.57641	-3.63453	-3.69364	-3.75378	-3.81496	-3.87721	-3.94055	-4.005	-4.07058	-4.13733	-4.20526	-4.27441	-4.34479	-4.41644	-4.48937	-4.56363	-4.63923	-4.71621
7.68	-2.16385	-2.1997	-2.23608	-2.27302	-2.31051	-2.34858	-2.38723	-2.42649	-2.46635	-2.50684	-2.54796	-2.58974	-2.63218	-2.67531	-2.71913	-2.76366	-2.80892	-2.85492	-2.90168	-2.94922	-2.99755	-3.04669	-3.09665	-3.14747	-3.19914	-3.2517	-3.30517	-3.35955	-3.41488	-3.47117	-3.52845	-3.58674	-3.64605	-3.70642	-3.76786	-3.8304	-3.89406	-3.95887	-4.02486	-4.09204	-4.16046	-4.23012	-4.30107	-4.37332	-4.44692	-4.52188	-4.59825	-4.67604	-4.7553
7.76	-2.20127	-2.23819	-2.27567	-2.31373	-2.35238	-2.39163	-2.43149	-2.47198	-2.51312	-2.55492	-2.59738	-2.64053	-2.68438	-2.72895	-2.77425	-2.8203	-2.86711	-2.91471	-2.9631	-3.01231	-3.06235	-3.11324	-3.16501	-3.21766	-3.27123	-3.32572	-3.38116	-3.43758	-3.49498	-3.5534	-3.61286	-3.67337	-3.73497	-3.79767	-3.86151	-3.9265	-3.99267	-4.06004	-4.12865	-4.19853	-4.26969	-4.34216	-4.41599	-4.49119	-4.56779	-4.64584	-4.72535	-4.80637	-4.88892
7.84	-2.24264	-2.2799	-2.31772	-2.35612	-2.3951	-2.43467	-2.47486	-2.51567	-2.55712	-2.59922	-2.64198	-2.68542	-2.72956	-2.77441	-2.81998	-2.8663	-2.91337	-2.96121	-3.00985	-3.05929	-3.10956	-3.16067	-3.21264	-3.26549	-3.31924	-3.37391	-3.42952	-3.48609	-3.54364	-3.60218	-3.66176	-3.72238	-3.78406	-3.84684	-3.91073	-3.97577	-4.04197	-4.10935	-4.17796	-4.2478	-4.31892	-4.39133	-4.46507	-4.54017	-4.61665	-4.69454	-4.77388	-4.85469	-4.93701
7.92	-2.2459	-2.284	-2.3227	-2.36202	-2.40196	-2.44253	-2.48376	-2.52565	-2.56823	-2.6115	-2.65548	-2.7002	-2.74566	-2.79187	-2.83887	-2.88666	-2.93527	-2.98471	-3.035	-3.08615	-3.1382	-3.19116	-3.24504	-3.29987	-3.35568	-3.41248	-3.47029	-3.52914	-3.58906	-3.65006	-3.71217	-3.77541	-3.83981	-3.9054	-3.97221	-4.04025	-4.10956	-4.18017	-4.25211	-4.3254	-4.40008	-4.47618	-4.55373	-4.63276	-4.71331	-4.79541	-4.8791	-4.96441	-5.05138
8	-2.3458	-2.38547	-2.42576	-2.46667	-2.50824	-2.55045	-2.59335	-2.63692	-2.6812	-2.7262	-2.77193	-2.81842	-2.86567	-2.9137	-2.96253	-3.01218	-3.06267	-3.11401	-3.16623	-3.21934	-3.27336	-3.32831	-3.38422	-3.4411	-3.49898	-3.55787	-3.61781	-3.67881	-3.74089	-3.80409	-3.86842	-3.93391	-4.00059	-4.06847	-4.1376	-4.20799	-4.27968	-4.35269	-4.42705	-4.50279	-4.57994	-4.65853	-4.7386	-4.82018	-4.90329	-4.98798	-5.07428	-5.16222	-5.25184
8.08	-2.38103	-2.42169	-2.463	-2.50497	-2.54762	-2.59095	-2.63499	-2.67976	-2.72525	-2.7715	-2.81853	-2.86634	-2.91495	-2.96439	-3.01468	-3.06582	-3.11785	-3.17077	-3.22462	-3.27941	-3.33516	-3.39189	-3.44964	-3.50841	-3.56823	-3.62913	-3.69113	-3.75426	-3.81854	-3.88399	-3.95065	-4.01854	-4.08769	-4.15812	-4.22987	-4.30297	-4.37744	-4.45332	-4.53063	-4.60942	-4.68972	-4.77155	-4.85496	-4.93998	-5.02664	-5.11498	-5.20505	-5.29688	-5.3905
8.16	-2.38456	-2.42559	-2.46728	-2.50964	-2.5527	-2.59646	-2.64094	-2.68616	-2.73213	-2.77888	-2.82641	-2.87475	-2.92392	-2.97393	-3.0248	-3.07655	-3.12921	-3.18279	-3.23731	-3.2928	-3.34927	-3.40675	-3.46527	-3.52484	-3.58549	-3.64724	-3.71012	-3.77416	-3.83938	-3.9058	-3.97346	-4.04238	-4.1126	-4.18413	-4.25701	-4.33128	-4.40696	-4.48408	-4.56268	-4.6428	-4.72446	-4.8077	-4.89255	-4.97906	-5.06726	-5.15719	-5.24889	-5.34239	-5.43775
8.24	-2.47017	-2.51301	-2.55654	-2.60079	-2.64578	-2.6915	-2.738	-2.78527	-2.83335	-2.88224	-2.93197	-2.98256	-3.03402	-3.08638	-3.13965	-3.19386	-3.24903	-3.30517	-3.36232	-3.4205	-3.47972	-3.54002	-3.60142	-3.66393	-3.7276	-3.79243	-3.85847	-3.92574	-3.99426	-4.06407	-4.1352	-4.20767	-4.28151	-4.35676	-4.43345	-4.51162	-4.59129	-4.67249	-4.75528	-4.83968	-4.92572	-5.01345	-5.10291	-5.19413	-5.28715	-5.38202	-5.47878	-5.57746	-5.67812
8.32	-2.4604	-2.5032	-2.5467	-2.59091	-2.63586	-2.68156	-2.72803	-2.77528	-2.82334	-2.87222	-2.92193	-2.97251	-3.02396	-3.07631	-3.12958	-3.18379	-3.23897	-3.29512	-3.35228	-3.41047	-3.46971	-3.53003	-3.59145	-3.65399	-3.71768	-3.78256	-3.84863	-3.91594	-3.9845	-4.05436	-4.12553	-4.19804	-4.27194	-4.34725	-4.42399	-4.50221	-4.58194	-4.66321	-4.74605	-4.83051	-4.91661	-5.00441	-5.09392	-5.1852	-5.27828	-5.3732	-5.47	-5.56873	-5.66943
8.4	-2.54256	-2.58713	-2.63245	-2.67853	-2.72537	-2.77302	-2.82147	-2.87075	-2.92088	-2.97188	-3.02376	-3.07655	-3.13028	-3.18495	-3.24059	-3.29723	-3.35489	-3.41358	-3.47334	-3.53419	-3.59615	-3.65925	-3.72352	-3.78898	-3.85565	-3.92358	-3.99278	-4.06328	-4.13512	-4.20832	-4.28292	-4.35895	-4.43644	-4.51542	-4.59593	-4.678	-4.76168	-4.84698	-4.93396	-5.02265	-5.11309	-5.20532	-5.29938	-5.3953	-5.49314	-5.59294	-5.69473	-5.79857	-5.9045
8.48	-2.52845	-2.57274	-2.61775	-2.66352	-2.71005	-2.75737	-2.80549	-2.85443	-2.9042	-2.95484	-3.00636	-3.05877	-3.1121	-3.16637	-3.2216	-3.27781	-3.33503	-3.39327	-3.45257	-3.51294	-3.57441	-3.637	-3.70074	-3.76565	-3.83177	-3.89912	-3.96772	-4.03761	-4.10881	-4.18135	-4.25527	-4.33059	-4.40735	-4.48557	-4.5653	-4.64655	-4.72938	-4.81381	-4.89988	-4.98763	-5.07708	-5.16829	-5.26128	-5.3561	-5.45279	-5.55138	-5.65193	-5.75446	-5.85903
8.56	-2.6299	-2.67638	-2.72365	-2.77171	-2.8206	-2.87032	-2.9209	-2.97236	-3.02471	-3.07799	-3.1322	-3.18737	-3.24352	-3.30068	-3.35887	-3.41811	-3.47843	-3.53985	-3.60239	-3.66608	-3.73096	-3.79704	-3.86435	-3.93292	-4.00279	-4.07397	-4.1465	-4.22042	-4.29574	-4.37252	-4.45076	-4.53052	-4.61183	-4.69471	-4.77921	-4.86537	-4.95321	-5.04279	-5.13413	-5.22727	-5.32227	-5.41915	-5.51796	-5.61875	-5.72156	-5.82642	-5.93339	-6.04252	-6.15384
8.64	-2.60653	-2.65257	-2.69939	-2.747	-2.79542	-2.84467	-2.89476	-2.94572	-2.99756	-3.05031	-3.10399	-3.15861	-3.2142	-3.27078	-3.32838	-3.38701	-3.4467	-3.50748	-3.56936	-3.63238	-3.69656	-3.76193	-3.8285	-3.89632	-3.9654	-4.03578	-4.10749	-4.18055	-4.255	-4.33086	-4.40817	-4.48696	-4.56727	-4.64912	-4.73255	-4.8176	-4.9043	-4.99269	-5.08281	-5.17468	-5.26836	-5.36387	-5.46127	-5.56058	-5.66186	-5.76513	-5.87045	-5.97785	-6.08738
8.72	-2.73263	-2.78115	-2.83048	-2.88066	-2.9317	-2.98362	-3.03644	-3.09018	-3.14486	-3.2005	-3.25713	-3.31477	-3.37344	-3.43317	-3.49397	-3.55588	-3.61892	-3.68311	-3.74848	-3.81506	-3.88288	-3.95196	-4.02233	-4.09402	-4.16707	-4.24149	-4.31733	-4.39461	-4.47337	-4.55364	-4.63546	-4.71885	-4.80386	-4.89052	-4.97886	-5.06893	-5.16075	-5.25438	-5.34985	-5.44719	-5.54646	-5.64768	-5.75091	-5.85618	-5.96354	-6.07303	-6.1847	-6.29859	-6.41473
8.8	-2.69749	-2.74581	-2.79497	-2.84498	-2.89586	-2.94762	-3.0003	-3.05392	-3.10848	-3.16403	-3.22057	-3.27813	-3.33674	-3.39642	-3.45719	-3.51908	-3.58212	-3.64633	-3.71174	-3.77837	-3.84626	-3.91543	-3.98591	-4.05774	-4.13094	-4.20554	-4.28158	-4.35909	-4.4381	-4.51865	-4.60077	-4.6845	-4.76986	-4.85691	-4.94568	-5.0362	-5.12851	-5.22266	-5.31868	-5.41662	-5.51651	-5.6184	-5.72234	-5.82836	-5.93651	-6.04684	-6.15938	-6.27419	-6.39132
8.88	-2.82253	-2.87286	-2.92405	-2.97611	-3.02907	-3.08295	-3.13776	-3.19354	-3.2503	-3.30806	-3.36685	-3.42668	-3.4876	-3.54961	-3.61274	-3.67703	-3.74249	-3.80915	-3.87703	-3.94618	-4.0166	-4.08835	-4.16143	-4.23588	-4.31174	-4.38903	-4.46779	-4.54804	-4.62983	-4.71317	-4.79812	-4.8847	-4.97295	-5.0629	-5.15459	-5.24806	-5.34334	-5.44048	-5.53951	-5.64047	-5.7434	-5.84834	-5.95533	-6.06441	-6.17562	-6.28901	-6.4046	-6.52246	-6.64261
8.96	-2.8338	-2.88508	-2.93727	-2.99037	-3.04441	-3.09941	-3.15539	-3.21238	-3.2704	-3.32948	-3.38963	-3.45088	-3.51326	-3.5768	-3.64152	-3.70745	-3.77461	-3.84304	-3.91276	-3.98381	-4.05621	-4.13	-4.2052	-4.28185	-4.35999	-4.43964	-4.52084	-4.60362	-4.68803	-4.77409	-4.86184	-4.95133	-5.04259	-5.13566	-5.23058	-5.32738	-5.42612	-5.52683	-5.62956	-5.73434	-5.84123	-5.95025	-6.06147	-6.17493	-6.29066	-6.40872	-6.52914	-6.65198	-6.77728
9.04	-2.89699	-2.94921	-3.00234	-3.05639	-3.1114	-3.16737	-3.22433	-3.28231	-3.34132	-3.4014	-3.46256	-3.52484	-3.58825	-3.65282	-3.71859	-3.78557	-3.85379	-3.92328	-3.99408	-4.0662	-4.13968	-4.21456	-4.29085	-4.3686	-4.44783	-4.52858	-4.61089	-4.69478	-4.78029	-4.86745	-4.95631	-5.0469	-5.13925	-5.2334	-5.3294	-5.42728	-5.52707	-5.62883	-5.73258	-5.83838	-5.94625	-6.05625	-6.16841	-6.28277	-6.39937	-6.51826	-6.63948	-6.76306	-6.88906
9.12	-2.96203	-3.01591	-3.07074	-3.12654	-3.18332	-3.24113	-3.29997	-3.35988	-3.42087	-3.48297	-3.54621	-3.61062	-3.67621	-3.74302	-3.81108	-3.88041	-3.95105	-4.02301	-4.09634	-4.17106	-4.24721	-4.32481	-4.4039	-4.48452	-4.56669	-4.65045	-4.73584	-4.82289	-4.91164	-5.00212	-5.09437	-5.18844	-5.28435	-5.38215	-5.48188	-5.58358	-5.68728	-5.79304	-5.90088	-6.01086	-6.12301	-6.23738	-6.354	-6.47292	-6.59418	-6.71783	-6.84389	-6.97242	-7.10344
9.2	-2.98418	-3.03902	-3.09483	-3.15165	-3.20949	-3.26839	-3.32836	-3.38943	-3.45163	-3.51498	-3.57951	-3.64525	-3.71223	-3.78046	-3.85	-3.92085	-3.99306	-4.06665	-4.14166	-4.21812	-4.29606	-4.37552	-4.45652	-4.53911	-4.62332	-4.70919	-4.79675	-4.88605	-4.97711	-5.06998	-5.1647	-5.26131	-5.35985	-5.46035	-5.56288	-5.66745	-5.77413	-5.88294	-5.99394	-6.10717	-6.22266	-6.34048	-6.46065	-6.58323	-6.70826	-6.83578	-6.96582	-7.09845	-7.23368
9.28	-3.04459	-3.10052	-3.15744	-3.21538	-3.27437	-3.33443	-3.39558	-3.45785	-3.52126	-3.58585	-3.65163	-3.71864	-3.7869	-3.85644	-3.9273	-3.9995	-4.07306	-4.14804	-4.22444	-4.30231	-4.38169	-4.46259	-4.54506	-4.62914	-4.71485	-4.80223	-4.89132	-4.98216	-5.07478	-5.16922	-5.26553	-5.36373	-5.46387	-5.56599	-5.67013	-5.77632	-5.88462	-5.99506	-6.10768	-6.22252	-6.33963	-6.45904	-6.5808	-6.70494	-6.83151	-6.96053	-7.09205	-7.22611	-7.36273
9.36	-3.07709	-3.1342	-3.19235	-3.25156	-3.31185	-3.37326	-3.4358	-3.49951	-3.5644	-3.63051	-3.69787	-3.76651	-3.83645	-3.90772	-3.98036	-4.0544	-4.12986	-4.20679	-4.28521	-4.36516	-4.44667	-4.52978	-4.61452	-4.70093	-4.78906	-4.87892	-4.97057	-5.06404	-5.15938	-5.25661	-5.35579	-5.45695	-5.56013	-5.66538	-5.77274	-5.88225	-5.99395	-6.10789	-6.22411	-6.34264	-6.46355	-6.58686	-6.71261	-6.84085	-6.97163	-7.10496	-7.2409	-7.37948	-7.52073
9.44	-3.09601	-3.15333	-3.21168	-3.2711	-3.33159	-3.39319	-3.45593	-3.51982	-3.58491	-3.6512	-3.71874	-3.78755	-3.85765	-3.92909	-4.00188	-4.07606	-4.15167	-4.22872	-4.30727	-4.38733	-4.46894	-4.55214	-4.63696	-4.72344	-4.81161	-4.90151	-4.99318	-5.08665	-5.18196	-5.27915	-5.37826	-5.47933	-5.5824	-5.6875	-5.79468	-5.90398	-6.01544	-6.12909	-6.24498	-6.36315	-6.48364	-6.60647	-6.7317	-6.85936	-6.98948	-7.1221	-7.25724	-7.39494	-7.53522
9.52	-3.1506	-3.20964	-3.26976	-3.331	-3.39337	-3.45691	-3.52163	-3.58757	-3.65476	-3.72322	-3.79299	-3.86409	-3.93656	-4.01042	-4.08571	-4.16246	-4.24071	-4.32048	-4.40182	-4.48475	-4.56932	-4.65556	-4.7435	-4.83318	-4.92465	-5.01794	-5.11308	-5.21013	-5.30911	-5.41008	-5.51306	-5.6181	-5.72525	-5.83454	-5.94602	-6.05972	-6.1757	-6.29399	-6.41462	-6.53766	-6.66312	-6.79105	-6.9215	-7.05449	-7.19006	-7.32824	-7.46907	-7.61256	-7.75874
9.6	-3.13526	-3.19403	-3.25388	-3.31484	-3.37692	-3.44017	-3.5046	-3.57024	-3.63712	-3.70527	-3.77472	-3.84549	-3.91763	-3.99115	-4.0661	-4.1425	-4.22038	-4.29979	-4.38075	-4.4633	-4.54748	-4.63331	-4.72084	-4.8101	-4.90114	-4.99398	-5.08867	-5.18525	-5.28375	-5.38422	-5.48669	-5.59121	-5.69781	-5.80655	-5.91745	-6.03055	-6.14591	-6.26355	-6.38353	-6.50587	-6.63061	-6.7578	-6.88747	-7.01965	-7.15437	-7.29167	-7.43158	-7.5741	-7.71928
9.68	-3.21695	-3.27765	-3.33947	-3.40245	-3.4666	-3.53196	-3.59855	-3.66641	-3.73556	-3.80603	-3.87785	-3.95106	-4.02568	-4.10175	-4.1793	-4.25836	-4.33897	-4.42117	-4.50498	-4.59044	-4.6776	-4.76648	-4.85713	-4.94957	-5.04386	-5.14004	-5.23812	-5.33817	-5.44022	-5.54431	-5.65048	-5.75877	-5.86922	-5.98187	-6.09677	-6.21395	-6.33345	-6.45532	-6.57958	-6.70629	-6.83547	-6.96716	-7.10139	-7.23819	-7.37759	-7.51962	-7.66429	-7.81163	-7.96163
9.76	-3.20298	-3.2633	-3.32473	-3.3873	-3.45104	-3.51598	-3.58214	-3.64954	-3.71823	-3.78822	-3.85956	-3.93226	-4.00637	-4.0819	-4.1589	-4.2374	-4.31743	-4.39902	-4.48221	-4.56704	-4.65354	-4.74175	-4.83169	-4.92342	-5.01697	-5.11237	-5.20967	-5.3089	-5.4101	-5.51332	-5.61858	-5.72594	-5.83542	-5.94708	-6.06094	-6.17705	-6.29544	-6.41616	-6.53924	-6.66471	-6.79261	-6.92297	-7.05583	-7.1912	-7.32911	-7.4696	-7.61266	-7.75833	-7.9066
9.84	-3.28094	-3.3432	-3.40662	-3.47123	-3.53706	-3.60413	-3.67246	-3.7421	-3.81307	-3.88541	-3.95913	-4.03428	-4.11088	-4.18897	-4.26859	-4.34976	-4.43251	-4.5169	-4.60294	-4.69068	-4.78015	-4.87139	-4.96444	-5.05932	-5.1561	-5.25479	-5.35544	-5.45808	-5.56277	-5.66952	-5.77839	-5.88942	-6.00263	-6.11808	-6.23578	-6.3558	-6.47815	-6.60287	-6.73	-6.85957	-6.99161	-7.12614	-7.26319	-7.40278	-7.54493	-7.68964	-7.83693	-7.98681	-8.13925
9.92	-3.27946	-3.34184	-3.40539	-3.47013	-3.5361	-3.60333	-3.67183	-3.74165	-3.81281	-3.88535	-3.95929	-4.03467	-4.11151	-4.18987	-4.26976	-4.35122	-4.43429	-4.519	-4.60539	-4.6935	-4.78336	-4.87501	-4.96849	-5.06384	-5.16109	-5.26029	-5.36148	-5.46469	-5.56997	-5.67735	-5.78688	-5.89859	-6.01253	-6.12874	-6.24724	-6.36809	-6.49132	-6.61697	-6.74506	-6.87564	-7.00873	-7.14436	-7.28256	-7.42335	-7.56675	-7.71277	-7.86143	-8.01271	-8.16663
10	-3.34874	-3.41278	-3.47802	-3.54449	-3.61222	-3.68124	-3.75159	-3.82328	-3.89636	-3.97085	-4.04678	-4.12419	-4.20312	-4.28358	-4.36563	-4.44929	-4.53459	-4.62158	-4.71029	-4.80076	-4.89302	-4.98712	-5.08308	-5.18095	-5.28077	-5.38256	-5.48639	-5.59227	-5.70025	-5.81038	-5.92268	-6.03719	-6.15396	-6.27301	-6.39439	-6.51812	-6.64425	-6.7728	-6.9038	-7.03728	-7.17327	-7.31177	-7.45282	-7.59642	-7.74258	-7.89131	-8.04259	-8.19642	-8.35278
10.08	-3.33454	-3.39877	-3.46422	-3.53092	-3.59891	-3.66822	-3.73887	-3.8109	-3.88434	-3.95922	-4.03558	-4.11345	-4.19287	-4.27386	-4.35647	-4.44073	-4.52668	-4.61436	-4.7038	-4.79504	-4.88813	-4.9831	-5.07999	-5.17884	-5.27969	-5.38259	-5.48758	-5.59469	-5.70396	-5.81545	-5.92919	-6.04522	-6.16357	-6.2843	-6.40744	-6.53303	-6.6611	-6.79168	-6.92482	-7.06054	-7.19887	-7.33983	-7.48345	-7.62973	-7.77869	-7.93034	-8.08468	-8.24168	-8.40134
10.16	-3.41286	-3.47883	-3.54607	-3.61459	-3.68443	-3.75563	-3.82821	-3.9022	-3.97765	-4.05457	-4.133	-4.21299	-4.29456	-4.37775	-4.46259	-4.54912	-4.63739	-4.72742	-4.81925	-4.91292	-5.00848	-5.10595	-5.20539	-5.30682	-5.4103	-5.51585	-5.62352	-5.73335	-5.84538	-5.95965	-6.07619	-6.19505	-6.31627	-6.43987	-6.5659	-6.69438	-6.82535	-6.95885	-7.09489	-7.2335	-7.37469	-7.5185	-7.66492	-7.81396	-7.96562	-8.1199	-8.27677	-8.43621	-8.59819
10.24	-3.39988	-3.4666	-3.53464	-3.60402	-3.67476	-3.74691	-3.8205	-3.89555	-3.97211	-4.05021	-4.12989	-4.21118	-4.29411	-4.37874	-4.46508	-4.5532	-4.64311	-4.73487	-4.82851	-4.92407	-5.0216	-5.12114	-5.22273	-5.32641	-5.43223	-5.54022	-5.65043	-5.76291	-5.87769	-5.99482	-6.11434	-6.23629	-6.36071	-6.48764	-6.61712	-6.74918	-6.88385	-7.02118	-7.16117	-7.30387	-7.44929	-7.59745	-7.74835	-7.90201	-8.05841	-8.21755	-8.3794	-8.54393	-8.7111
10.32	-3.45356	-3.52129	-3.59034	-3.66074	-3.73253	-3.80573	-3.88039	-3.95654	-4.03421	-4.11343	-4.19425	-4.27669	-4.3608	-4.44661	-4.53416	-4.6235	-4.71465	-4.80766	-4.90257	-4.99942	-5.09825	-5.1991	-5.30202	-5.40704	-5.51421	-5.62357	-5.73516	-5.84903	-5.96521	-6.08375	-6.20469	-6.32806	-6.4539	-6.58226	-6.71317	-6.84665	-6.98275	-7.12148	-7.26288	-7.40696	-7.55374	-7.70324	-7.85545	-8.01037	-8.168	-8.32832	-8.49129	-8.65687	-8.82501
10.4	-3.43314	-3.5016	-3.57143	-3.64267	-3.71534	-3.78948	-3.86514	-3.94233	-4.0211	-4.10149	-4.18352	-4.26726	-4.35272	-4.43995	-4.52899	-4.61988	-4.71267	-4.80738	-4.90408	-5.00279	-5.10357	-5.20645	-5.31148	-5.4187	-5.52817	-5.63991	-5.75398	-5.87042	-5.98927	-6.11057	-6.23437	-6.36071	-6.48963	-6.62116	-6.75534	-6.8922	-7.03178	-7.1741	-7.31919	-7.46706	-7.61772	-7.7712	-7.92747	-8.08654	-8.24839	-8.413	-8.58031	-8.75028	-8.92284
10.48	-3.47926	-3.54874	-3.61962	-3.69193	-3.7657	-3.84097	-3.91778	-3.99615	-4.07613	-4.15775	-4.24106	-4.32609	-4.41288	-4.50147	-4.5919	-4.68422	-4.77847	-4.87469	-4.97292	-5.0732	-5.17559	-5.28012	-5.38684	-5.49579	-5.60702	-5.72057	-5.8365	-5.95483	-6.07562	-6.1989	-6.32473	-6.45314	-6.58417	-6.71786	-6.85424	-6.99335	-7.13521	-7.27986	-7.42731	-7.57758	-7.73069	-7.88662	-8.0454	-8.20699	-8.37138	-8.53853	-8.70839	-8.88091	-9.056
10.56	-3.48028	-3.55095	-3.62308	-3.69669	-3.77183	-3.84853	-3.92684	-4.00679	-4.08842	-4.17176	-4.25687	-4.34379	-4.43255	-4.5232	-4.61578	-4.71034	-4.80692	-4.90557	-5.00634	-5.10927	-5.21441	-5.3218	-5.4315	-5.54355	-5.658	-5.77491	-5.89431	-6.01625	-6.14079	-6.26797	-6.39783	-6.53042	-6.66578	-6.80395	-6.94497	-7.08888	-7.2357	-7.38546	-7.53819	-7.69391	-7.85261	-8.01432	-8.17901	-8.34667	-8.51728	-8.69079	-8.86714	-9.04626	-9.22805
10.64	-3.47904	-3.54971	-3.62183	-3.69544	-3.77058	-3.84728	-3.92558	-4.00552	-4.08714	-4.17048	-4.25557	-4.34247	-4.43122	-4.52185	-4.61441	-4.70894	-4.8055	-4.90411	-5.00484	-5.10773	-5.21282	-5.32016	-5.42979	-5.54177	-5.65615	-5.77296	-5.89226	-6.01409	-6.13851	-6.26555	-6.39525	-6.52767	-6.66284	-6.8008	-6.94159	-7.08523	-7.23177	-7.38121	-7.5336	-7.68892	-7.8472	-8.00844	-8.17262	-8.33971	-8.5097	-8.68252	-8.85812	-9.03642	-9.21731
10.72	-3.52512	-3.59783	-3.67206	-3.74786	-3.82528	-3.90434	-3.9851	-4.06758	-4.15184	-4.23792	-4.32586	-4.41571	-4.5075	-4.6013	-4.69715	-4.79509	-4.89517	-4.99744	-5.10196	-5.20877	-5.31792	-5.42947	-5.54347	-5.65996	-5.779	-5.90065	-6.02494	-6.15194	-6.2817	-6.41426	-6.54967	-6.68797	-6.82922	-6.97345	-7.1207	-7.27101	-7.42441	-7.58091	-7.74055	-7.90333	-8.06925	-8.23832	-8.4105	-8.58578	-8.7641	-8.9454	-9.12961	-9.3166	-9.50626
10.8	-3.45852	-3.53	-3.60299	-3.67753	-3.75365	-3.83139	-3.9108	-3.99192	-4.07478	-4.15944	-4.24593	-4.3343	-4.42459	-4.51685	-4.61113	-4.70747	-4.80593	-4.90654	-5.00936	-5.11444	-5.22184	-5.33159	-5.44375	-5.55838	-5.67552	-5.79522	-5.91754	-6.04253	-6.17024	-6.30071	-6.43399	-6.57014	-6.70919	-6.85119	-6.99618	-7.1442	-7.29527	-7.44942	-7.60668	-7.76706	-7.93058	-8.09722	-8.26697	-8.43982	-8.61573	-8.79464	-8.97649	-9.16117	-9.34858
10.88	-3.54294	-3.61713	-3.69292	-3.77034	-3.84944	-3.93027	-4.01286	-4.09725	-4.18351	-4.27166	-4.36176	-4.45385	-4.54799	-4.64421	-4.74258	-4.84314	-4.94595	-5.05105	-5.1585	-5.26835	-5.38065	-5.49547	-5.61285	-5.73285	-5.85552	-5.98091	-6.10909	-6.2401	-6.37399	-6.51082	-6.65063	-6.79347	-6.93939	-7.08842	-7.2406	-7.39597	-7.55455	-7.71636	-7.88142	-8.04972	-8.22127	-8.39604	-8.574	-8.75511	-8.93929	-9.12646	-9.3165	-9.50928	-9.70463
10.96	-3.4773	-3.55019	-3.62466	-3.70073	-3.77846	-3.85789	-3.93906	-4.022	-4.10678	-4.19343	-4.28199	-4.37253	-4.46507	-4.55969	-4.65641	-4.7553	-4.85641	-4.95978	-5.06547	-5.17354	-5.28404	-5.39702	-5.51254	-5.63065	-5.75141	-5.87488	-6.0011	-6.13014	-6.26205	-6.39687	-6.53467	-6.67549	-6.81939	-6.9664	-7.11657	-7.26993	-7.42653	-7.58639	-7.74953	-7.91596	-8.0857	-8.25873	-8.43505	-8.61461	-8.79737	-8.98327	-9.17222	-9.3641	-9.55878
11.04	-3.52245	-3.59705	-3.67328	-3.75117	-3.83078	-3.91214	-3.99531	-4.08031	-4.16721	-4.25604	-4.34687	-4.43972	-4.53466	-4.63173	-4.73099	-4.83248	-4.93626	-5.04238	-5.1509	-5.26187	-5.37534	-5.49138	-5.61002	-5.73134	-5.85537	-5.98219	-6.11184	-6.24437	-6.37984	-6.5183	-6.65979	-6.80436	-6.95205	-7.10291	-7.25696	-7.41424	-7.57477	-7.73857	-7.90565	-8.07599	-8.2496	-8.42644	-8.60648	-8.78965	-8.97587	-9.16505	-9.35704	-9.5517	-9.74883
11.12	-3.50177	-3.57653	-3.65295	-3.73107	-3.81093	-3.89257	-3.97605	-4.0614	-4.14868	-4.23794	-4.32922	-4.42257	-4.51805	-4.61571	-4.7156	-4.81778	-4.9223	-5.02922	-5.13859	-5.25047	-5.36492	-5.482	-5.60176	-5.72427	-5.84958	-5.97774	-6.10883	-6.24289	-6.37998	-6.52016	-6.66348	-6.80999	-6.95974	-7.11278	-7.26913	-7.42885	-7.59196	-7.75848	-7.92843	-8.10182	-8.27863	-8.45884	-8.64243	-8.82933	-9.01948	-9.21278	-9.40909	-9.60827	-9.81011
11.2	-3.51218	-3.58778	-3.66508	-3.74412	-3.82494	-3.90758	-3.99211	-4.07855	-4.16697	-4.25742	-4.34994	-4.44459	-4.54142	-4.64049	-4.74185	-4.84555	-4.95166	-5.06024	-5.17133	-5.28501	-5.40132	-5.52034	-5.64211	-5.76671	-5.8942	-6.02462	-6.15805	-6.29455	-6.43416	-6.57696	-6.72299	-6.8723	-7.02496	-7.18099	-7.34045	-7.50337	-7.66978	-7.8397	-8.01315	-8.19012	-8.37062	-8.5546	-8.74204	-8.93287	-9.12701	-9.32434	-9.52472	-9.72799	-9.93391
11.28	-3.49713	-3.57329	-3.65117	-3.73083	-3.81231	-3.89566	-3.98092	-4.06816	-4.15742	-4.24875	-4.3422	-4.43783	-4.5357	-4.63586	-4.73836	-4.84327	-4.95064	-5.06054	-5.17302	-5.28815	-5.40599	-5.52659	-5.65003	-5.77636	-5.90565	-6.03795	-6.17334	-6.31188	-6.45361	-6.59861	-6.74692	-6.89861	-7.05371	-7.21228	-7.37436	-7.53999	-7.70919	-7.88198	-8.05838	-8.23838	-8.42196	-8.60911	-8.79976	-8.99385	-9.19128	-9.39192	-9.59562	-9.80218	-10.0114
11.36	-3.53368	-3.61125	-3.69061	-3.7718	-3.85488	-3.9399	-4.0269	-4.11594	-4.20707	-4.30035	-4.39583	-4.49357	-4.59364	-4.69608	-4.80096	-4.90834	-5.01829	-5.13086	-5.24612	-5.36414	-5.48498	-5.60871	-5.7354	-5.86511	-5.99791	-6.13386	-6.27304	-6.4155	-6.56132	-6.71054	-6.86325	-7.01948	-7.1793	-7.34276	-7.50989	-7.68073	-7.85533	-8.03368	-8.21581	-8.4017	-8.59135	-8.7847	-8.98169	-9.18226	-9.38626	-9.59357	-9.80399	-10.0173	-10.2332
11.44	-3.50541	-3.58321	-3.66283	-3.74431	-3.82772	-3.91309	-4.00049	-4.08996	-4.18157	-4.27537	-4.37141	-4.46976	-4.57048	-4.67362	-4.77926	-4.88746	-4.99827	-5.11177	-5.22802	-5.3471	-5.46906	-5.59398	-5.72194	-5.85299	-5.98721	-6.12467	-6.26544	-6.40959	-6.55719	-6.7083	-6.86299	-7.02132	-7.18335	-7.34913	-7.51871	-7.69214	-7.86944	-8.05064	-8.23576	-8.4248	-8.61774	-8.81454	-9.01515	-9.21948	-9.42743	-9.63884	-9.85354	-10.0713	-10.2918
11.52	-3.54617	-3.6258	-3.70734	-3.79082	-3.8763	-3.96384	-4.05349	-4.14532	-4.23938	-4.33573	-4.43443	-4.53555	-4.63915	-4.7453	-4.85406	-4.96551	-5.0797	-5.19672	-5.31664	-5.43952	-5.56545	-5.69449	-5.82672	-5.96221	-6.10105	-6.2433	-6.38904	-6.53835	-6.69129	-6.84794	-7.00836	-7.17262	-7.34079	-7.5129	-7.68901	-7.86917	-8.0534	-8.24171	-8.43413	-8.63062	-8.83117	-9.03571	-9.24416	-9.45642	-9.67232	-9.89167	-10.1142	-10.3397	-10.5677
11.6	-3.52351	-3.60315	-3.6847	-3.76821	-3.85375	-3.94136	-4.03111	-4.12305	-4.21724	-4.31376	-4.41265	-4.51399	-4.61784	-4.72427	-4.83335	-4.94514	-5.05972	-5.17717	-5.29756	-5.42096	-5.54744	-5.6771	-5.81	-5.94622	-6.08585	-6.22895	-6.37562	-6.52593	-6.67995	-6.83777	-6.99945	-7.16507	-7.33469	-7.50838	-7.6862	-7.86818	-8.05437	-8.2448	-8.43949	-8.63843	-8.84161	-9.04897	-9.26047	-9.47598	-9.69538	-9.91849	-10.1451	-10.3748	-10.6074
11.68	-3.5469	-3.62812	-3.71133	-3.79659	-3.88395	-3.97348	-4.06522	-4.15926	-4.25565	-4.35445	-4.45574	-4.55959	-4.66605	-4.77521	-4.88714	-5.00192	-5.11961	-5.2403	-5.36406	-5.49099	-5.62114	-5.75462	-5.8915	-6.03186	-6.17579	-6.32337	-6.47469	-6.62982	-6.78884	-6.95184	-7.11889	-7.29005	-7.4654	-7.645	-7.8289	-8.01714	-8.20975	-8.40676	-8.60815	-8.81392	-9.02401	-9.23837	-9.45687	-9.67938	-9.9057	-10.1356	-10.3688	-10.6048	-10.8432
11.76	-3.53297	-3.6141	-3.69722	-3.7824	-3.86969	-3.95916	-4.05086	-4.14487	-4.24124	-4.34004	-4.44134	-4.54521	-4.65173	-4.76097	-4.87299	-4.98789	-5.10573	-5.2266	-5.35058	-5.47775	-5.6082	-5.74201	-5.87927	-6.02006	-6.16448	-6.3126	-6.46453	-6.62034	-6.78013	-6.94398	-7.11197	-7.28418	-7.46069	-7.64157	-7.82688	-8.01668	-8.21101	-8.40991	-8.6134	-8.82147	-9.03409	-9.25123	-9.47279	-9.69866	-9.92867	-10.1626	-10.4002	-10.641	-10.8847
11.84	-3.54368	-3.6261	-3.7106	-3.79722	-3.88604	-3.9771	-4.07049	-4.16626	-4.26449	-4.36524	-4.4686	-4.57462	-4.68339	-4.79499	-4.9095	-5.02699	-5.14755	-5.27127	-5.39822	-5.5285	-5.6622	-5.79941	-5.94021	-6.0847	-6.23297	-6.38511	-6.54122	-6.70139	-6.8657	-7.03425	-7.20711	-7.38438	-7.56611	-7.7524	-7.94328	-8.13882	-8.33906	-8.544	-8.75366	-8.96802	-9.18702	-9.41059	-9.63861	-9.8709	-10.1073	-10.3474	-10.5909	-10.8374	-11.0862
11.92	-3.53991	-3.6219	-3.70593	-3.79207	-3.88038	-3.97092	-4.06375	-4.15894	-4.25657	-4.35669	-4.45938	-4.56471	-4.67277	-4.78362	-4.89734	-5.01402	-5.13373	-5.25656	-5.3826	-5.51193	-5.64464	-5.78081	-5.92055	-6.06393	-6.21106	-6.36202	-6.5169	-6.6758	-6.83881	-7.00601	-7.17748	-7.35332	-7.5336	-7.71839	-7.90775	-8.10173	-8.30038	-8.50373	-8.71178	-8.92453	-9.14192	-9.3639	-9.59036	-9.82115	-10.0561	-10.2948	-10.5371	-10.7825	-11.0305
12	-3.55636	-3.64002	-3.72583	-3.81384	-3.90413	-3.99675	-4.09179	-4.18932	-4.2894	-4.39212	-4.49755	-4.60577	-4.71686	-4.83092	-4.94802	-5.06826	-5.19172	-5.3185	-5.44869	-5.58239	-5.71969	-5.86071	-6.00553	-6.15426	-6.30701	-6.46387	-6.62496	-6.79038	-6.96023	-7.1346	-7.31361	-7.49735	-7.6859	-7.87934	-8.07776	-8.28122	-8.48977	-8.70343	-8.92223	-9.14614	-9.37513	-9.60911	-9.84795	-10.0915	-10.3394	-10.5915	-10.8472	-11.1062	-11.3676
12.08	-3.55557	-3.63917	-3.72491	-3.81285	-3.90305	-3.99559	-4.09053	-4.18794	-4.28791	-4.39049	-4.49578	-4.60385	-4.71477	-4.82864	-4.94555	-5.06557	-5.1888	-5.31532	-5.44524	-5.57865	-5.71564	-5.85631	-6.00077	-6.1491	-6.30143	-6.45784	-6.61844	-6.78333	-6.95262	-7.1264	-7.30477	-7.48782	-7.67563	-7.8683	-8.06589	-8.26847	-8.47607	-8.68874	-8.90647	-9.12927	-9.35707	-9.5898	-9.82733	-10.0695	-10.316	-10.5666	-10.8208	-11.0781	-11.3379
12.16	-3.55083	-3.63584	-3.72308	-3.81263	-3.90456	-3.99893	-4.09583	-4.19534	-4.29753	-4.40248	-4.51029	-4.62104	-4.73482	-4.85172	-4.97183	-5.09527	-5.22211	-5.35248	-5.48646	-5.62418	-5.76574	-5.91124	-6.06082	-6.21457	-6.37263	-6.5351	-6.70211	-6.87378	-7.05022	-7.23156	-7.41792	-7.60939	-7.80611	-8.00815	-8.21563	-8.42861	-8.64717	-8.87136	-9.10119	-9.33667	-9.57775	-9.82436	-10.0764	-10.3335	-10.5956	-10.8623	-11.1329	-11.4071	-11.6838
12.24	-3.57329	-3.65864	-3.74623	-3.83611	-3.92837	-4.02307	-4.12029	-4.22011	-4.32261	-4.42786	-4.53596	-4.64698	-4.76102	-4.87817	-4.99852	-5.12216	-5.24919	-5.37972	-5.51384	-5.65167	-5.7933	-5.93884	-6.08841	-6.24212	-6.40007	-6.56239	-6.72919	-6.90057	-7.07666	-7.25756	-7.44338	-7.63423	-7.8302	-8.03138	-8.23785	-8.44968	-8.66692	-8.8896	-9.11772	-9.35126	-9.59016	-9.83431	-10.0835	-10.3376	-10.5963	-10.859	-11.1254	-11.3948	-11.6663
12.32	-3.50083	-3.5865	-3.67449	-3.76489	-3.85778	-3.95322	-4.05131	-4.15213	-4.25576	-4.36231	-4.47186	-4.5845	-4.70035	-4.8195	-4.94206	-5.06814	-5.19785	-5.3313	-5.46862	-5.60993	-5.75535	-5.90502	-6.05906	-6.21761	-6.38081	-6.54881	-6.72173	-6.89974	-7.08298	-7.27158	-7.46571	-7.66551	-7.87111	-8.08266	-8.30029	-8.52411	-8.75425	-8.99078	-9.23378	-9.48328	-9.73929	-10.0018	-10.2706	-10.5456	-10.8266	-11.1131	-11.4046	-11.7006	-12
12.4	-3.58088	-3.66735	-3.75613	-3.84729	-3.94089	-4.03702	-4.13575	-4.23716	-4.34135	-4.44839	-4.55837	-4.67138	-4.78753	-4.90689	-5.02958	-5.1557	-5.28534	-5.41861	-5.55563	-5.6965	-5.84134	-5.99026	-6.14338	-6.30082	-6.4627	-6.62915	-6.80027	-6.9762	-7.15705	-7.34295	-7.534	-7.73031	-7.932	-8.13915	-8.35184	-8.57014	-8.79411	-9.02376	-9.25908	-9.50005	-9.74658	-9.99851	-10.2557	-10.5177	-10.7843	-11.055	-11.3291	-11.6058	-11.8842
12.48	-3.53472	-3.62291	-3.71356	-3.80677	-3.90261	-4.00117	-4.10255	-4.20684	-4.31414	-4.42455	-4.53816	-4.6551	-4.77547	-4.89938	-5.02696	-5.15832	-5.29361	-5.43293	-5.57644	-5.72427	-5.87656	-6.03347	-6.19513	-6.36172	-6.53339	-6.7103	-6.89263	-7.08054	-7.2742	-7.47379	-7.67949	-7.89146	-8.10988	-8.33492	-8.56673	-8.80547	-9.05127	-9.30423	-9.56444	-9.83196	-10.1068	-10.3888	-10.678	-10.974	-11.2766	-11.5851	-11.899	-12.2174	-12.5389
12.56	-3.57218	-3.66018	-3.75061	-3.84354	-3.93905	-4.03722	-4.13815	-4.24192	-4.34862	-4.45835	-4.57121	-4.6873	-4.80673	-4.92961	-5.05604	-5.18614	-5.32003	-5.45783	-5.59968	-5.74568	-5.89599	-6.05073	-6.21004	-6.37407	-6.54296	-6.71684	-6.89589	-7.08023	-7.27003	-7.46542	-7.66657	-7.8736	-8.08667	-8.3059	-8.53141	-8.76331	-9.00167	-9.24657	-9.49803	-9.75604	-10.0205	-10.2914	-10.5684	-10.8513	-11.1396	-11.4328	-11.7301	-12.0305	-12.3331
12.64	-3.60208	-3.69315	-3.78682	-3.88317	-3.9823	-4.08429	-4.18925	-4.29728	-4.40848	-4.52296	-4.64083	-4.76221	-4.88721	-5.01597	-5.14861	-5.28526	-5.42605	-5.57114	-5.72066	-5.87477	-6.03362	-6.19737	-6.36618	-6.54023	-6.71969	-6.90472	-7.09552	-7.29227	-7.49515	-7.70434	-7.92003	-8.14241	-8.37165	-8.60792	-8.85138	-9.10217	-9.36042	-9.6262	-9.89958	-10.1806	-10.469	-10.7649	-11.0679	-11.3776	-11.6935	-12.0148	-12.3405	-12.6692	-12.9994
12.72	-3.55061	-3.63978	-3.73147	-3.82578	-3.92277	-4.02256	-4.12522	-4.23086	-4.33958	-4.45148	-4.56668	-4.68527	-4.80738	-4.93313	-5.06263	-5.19603	-5.33344	-5.47501	-5.62086	-5.77116	-5.92605	-6.08567	-6.25019	-6.41977	-6.59457	-6.77477	-6.96053	-7.15203	-7.34945	-7.55297	-7.76276	-7.97899	-8.20185	-8.43149	-8.66807	-8.91173	-9.1626	-9.42077	-9.6863	-9.95921	-10.2395	-10.5269	-10.8215	-11.1227	-11.4301	-11.7432	-12.0611	-12.3826	-12.7064
12.8	-3.69126	-3.78541	-3.88229	-3.98198	-4.08458	-4.1902	-4.29893	-4.41089	-4.52618	-4.64494	-4.76726	-4.89328	-5.02313	-5.15694	-5.29484	-5.43699	-5.58352	-5.7346	-5.89037	-6.051	-6.21666	-6.38752	-6.56376	-6.74555	-6.93309	-7.12657	-7.32618	-7.53212	-7.74458	-7.96376	-8.18985	-8.42305	-8.66355	-8.9115	-9.16707	-9.43039	-9.70155	-9.98061	-10.2676	-10.5624	-10.8648	-11.1747	-11.4915	-11.8147	-12.1434	-12.4765	-12.8126	-13.1497	-13.4856
12.88	-3.61853	-3.71196	-3.80814	-3.90717	-4.00914	-4.11416	-4.22233	-4.33378	-4.44861	-4.56694	-4.68891	-4.81464	-4.94426	-5.07792	-5.21576	-5.35792	-5.50458	-5.65588	-5.81199	-5.97309	-6.13937	-6.31099	-6.48816	-6.67108	-6.85995	-7.05498	-7.25638	-7.46438	-7.6792	-7.90107	-8.13023	-8.36689	-8.61129	-8.86365	-9.12417	-9.39305	-9.67046	-9.95653	-10.2514	-10.5549	-10.8672	-11.1881	-11.5172	-11.854	-12.198	-12.5479	-12.9026	-13.2602	-13.6184
12.96	-3.72887	-3.82416	-3.92221	-4.02313	-4.12701	-4.23395	-4.34407	-4.45746	-4.57426	-4.69457	-4.81851	-4.94622	-5.07783	-5.21348	-5.35329	-5.49743	-5.64604	-5.79927	-5.95729	-6.12027	-6.28837	-6.46177	-6.64066	-6.82521	-7.01562	-7.21208	-7.41478	-7.62393	-7.83971	-8.06234	-8.292	-8.52887	-8.77315	-9.02497	-9.2845	-9.55183	-9.82705	-10.1102	-10.4012	-10.6999	-11.0062	-11.3196	-11.6396	-11.9655	-12.2962	-12.6305	-12.9666	-13.3025	-13.6354
13.04	-3.75283	-3.85053	-3.95114	-4.05475	-4.16147	-4.27141	-4.38468	-4.50142	-4.62173	-4.74574	-4.8736	-5.00543	-5.14139	-5.28161	-5.42625	-5.57547	-5.72944	-5.88833	-6.05231	-6.22157	-6.39629	-6.57668	-6.76292	-6.95523	-7.15383	-7.35892	-7.57072	-7.78947	-8.01539	-8.24869	-8.48961	-8.73836	-8.99514	-9.26015	-9.53354	-9.81545	-10.106	-10.4051	-10.7129	-11.0291	-11.3534	-11.6855	-12.0246	-12.3698	-12.7199	-13.0732	-13.4275	-13.78	-14.1275
13.12	-3.76326	-3.86094	-3.96152	-4.06512	-4.17183	-4.28179	-4.39509	-4.51187	-4.63225	-4.75636	-4.88434	-5.01632	-5.15246	-5.29291	-5.43783	-5.58738	-5.74174	-5.90107	-6.06558	-6.23544	-6.41085	-6.59203	-6.77918	-6.97252	-7.17229	-7.3787	-7.59201	-7.81245	-8.04028	-8.27573	-8.51907	-8.77053	-9.03036	-9.29879	-9.57602	-9.86223	-10.1576	-10.4621	-10.7759	-11.0988	-11.4307	-11.7711	-12.1196	-12.4751	-12.8366	-13.2023	-13.5702	-13.9375	-14.3006
13.2	-3.87677	-3.97817	-4.0826	-4.19017	-4.30097	-4.41514	-4.53279	-4.65404	-4.77903	-4.90788	-5.04073	-5.17774	-5.31904	-5.46479	-5.61515	-5.77029	-5.93037	-6.09557	-6.26608	-6.44208	-6.62377	-6.81134	-7.00499	-7.20495	-7.41141	-7.62459	-7.84471	-8.07199	-8.30663	-8.54885	-8.79885	-9.0568	-9.32288	-9.59722	-9.8799	-10.171	-10.4704	-10.7782	-11.0939	-11.4173	-11.7477	-12.0845	-12.4264	-12.7721	-13.1197	-13.4668	-13.8104	-14.1469	-14.472
13.28	-3.88903	-3.99098	-4.09601	-4.20423	-4.31576	-4.43072	-4.54924	-4.67145	-4.79749	-4.9275	-5.06162	-5.20001	-5.34284	-5.49026	-5.64244	-5.79958	-5.96185	-6.12945	-6.30259	-6.48146	-6.66629	-6.85731	-7.05474	-7.25882	-7.46982	-7.68797	-7.91353	-8.14678	-8.38798	-8.6374	-8.89531	-9.16195	-9.43759	-9.72243	-10.0167	-10.3205	-10.6339	-10.957	-11.2897	-11.6317	-11.9825	-12.3416	-12.7078	-13.0798	-13.4558	-13.8332	-14.2087	-14.5784	-14.9371
13.36	-4.0433	-4.14979	-4.25948	-4.37249	-4.48893	-4.60894	-4.73263	-4.86014	-4.9916	-5.12717	-5.26697	-5.41118	-5.55994	-5.71342	-5.87179	-6.03521	-6.20388	-6.37798	-6.55769	-6.74322	-6.93477	-7.13254	-7.33674	-7.54759	-7.7653	-7.99009	-8.22216	-8.46173	-8.70898	-8.96412	-9.2273	-9.49866	-9.7783	-10.0663	-10.3626	-10.6671	-10.9796	-11.2998	-11.6271	-11.9609	-12.3	-12.6432	-12.9886	-13.334	-13.6766	-14.0129	-14.3389	-14.6496	-14.9396
13.44	-3.99262	-4.09913	-4.20895	-4.32218	-4.43898	-4.55945	-4.68376	-4.81204	-4.94445	-5.08115	-5.22229	-5.36806	-5.51862	-5.67418	-5.83492	-6.00105	-6.17278	-6.35033	-6.53393	-6.72382	-6.92025	-7.12349	-7.33379	-7.55145	-7.77674	-8.00997	-8.25143	-8.50145	-8.76033	-9.02839	-9.30594	-9.59328	-9.89069	-10.1984	-10.5167	-10.8457	-11.1854	-11.5358	-11.8966	-12.2675	-12.6476	-13.0359	-13.4308	-13.83	-14.2306	-14.6287	-15.0192	-15.3961	-15.7517
13.52	-4.22199	-4.33321	-4.44778	-4.56582	-4.68746	-4.81281	-4.94201	-5.07521	-5.21254	-5.35416	-5.5002	-5.65084	-5.80623	-5.96655	-6.13196	-6.30265	-6.47881	-6.66061	-6.84825	-7.04194	-7.24187	-7.44824	-7.66126	-7.88115	-8.10808	-8.34228	-8.58391	-8.83316	-9.09019	-9.35512	-9.62806	-9.90904	-10.1981	-10.495	-10.7998	-11.1119	-11.4311	-11.7565	-12.0873	-12.4222	-12.7596	-13.0975	-13.4333	-13.7639	-14.0855	-14.3938	-14.6837	-14.9497	-15.186
13.6	-4.18036	-4.29269	-4.40852	-4.52797	-4.6512	-4.77833	-4.90952	-5.04493	-5.1847	-5.32901	-5.47804	-5.63195	-5.79095	-5.95522	-6.12496	-6.3004	-6.48175	-6.66923	-6.86308	-7.06355	-7.27089	-7.48536	-7.70722	-7.93675	-8.17422	-8.41992	-8.67412	-8.9371	-9.20913	-9.49045	-9.78129	-10.0818	-10.3923	-10.7126	-11.0428	-11.3828	-11.7322	-12.0905	-12.4569	-12.8301	-13.2085	-13.5899	-13.9714	-14.3491	-14.7185	-15.0737	-15.408	-15.7138	-15.9828
13.68	-4.38695	-4.50409	-4.62483	-4.7493	-4.87762	-5.00995	-5.14642	-5.28719	-5.43241	-5.58225	-5.73687	-5.89645	-6.06117	-6.23121	-6.40677	-6.58804	-6.77522	-6.96853	-7.16818	-7.37437	-7.58734	-7.8073	-8.03448	-8.26908	-8.51133	-8.76142	-9.01954	-9.28586	-9.5605	-9.84356	-10.1351	-10.435	-10.7433	-11.0596	-11.3835	-11.7145	-12.0517	-12.3939	-12.7397	-13.087	-13.4333	-13.7757	-14.1101	-14.4322	-14.7368	-15.018	-15.2695	-15.4851	-15.6587
13.76	-4.36373	-4.48181	-4.6036	-4.72922	-4.85883	-4.99257	-5.1306	-5.27308	-5.42018	-5.57207	-5.72894	-5.89097	-6.05836	-6.23131	-6.41004	-6.59475	-6.78568	-6.98306	-7.18712	-7.39811	-7.61628	-7.84189	-8.07519	-8.31643	-8.56589	-8.82379	-9.09038	-9.36588	-9.65047	-9.94432	-10.2475	-10.5601	-10.8819	-11.2129	-11.5526	-11.9006	-12.2558	-12.6171	-12.983	-13.3511	-13.7189	-14.0826	-14.438	-14.7797	-15.1016	-15.3968	-15.6577	-15.877	-16.0475
13.84	-4.52832	-4.65036	-4.77618	-4.90593	-5.03975	-5.17778	-5.32018	-5.46712	-5.61875	-5.77525	-5.9368	-6.10358	-6.27578	-6.45359	-6.63722	-6.82688	-7.02277	-7.22512	-7.43413	-7.65004	-7.87307	-8.10343	-8.34135	-8.58703	-8.84066	-9.10244	-9.37251	-9.65098	-9.93793	-10.2334	-10.5372	-10.8493	-11.1692	-11.4966	-11.8307	-12.1704	-12.5146	-12.8613	-13.2085	-13.5533	-13.8922	-14.2211	-14.5352	-14.8288	-15.0958	-15.33	-15.525	-15.6753	-15.7761
13.92	-4.57278	-4.69727	-4.82567	-4.95814	-5.09483	-5.2359	-5.3815	-5.53182	-5.68702	-5.84728	-6.01281	-6.18379	-6.36042	-6.54293	-6.73151	-6.9264	-7.12781	-7.336	-7.55118	-7.7736	-8.0035	-8.24113	-8.4867	-8.74046	-9.00261	-9.27334	-9.55282	-9.84116	-10.1384	-10.4446	-10.7597	-11.0833	-11.4151	-11.7545	-12.1006	-12.4522	-12.8077	-13.1651	-13.5216	-13.8738	-14.2177	-14.5482	-14.8597	-15.1457	-15.3994	-15.6138	-15.7825	-15.9002	-15.9629
14	-4.69301	-4.82093	-4.95286	-5.08895	-5.22935	-5.37422	-5.52373	-5.67804	-5.83733	-6.00179	-6.17159	-6.34694	-6.52803	-6.71507	-6.90826	-7.10783	-7.31398	-7.52695	-7.74694	-7.97419	-8.2089	-8.45129	-8.70156	-8.95989	-9.22644	-9.50133	-9.78465	-10.0764	-10.3766	-10.685	-11.0014	-11.3253	-11.6562	-11.993	-12.3346	-12.6793	-13.0252	-13.3696	-13.7093	-14.0404	-14.3583	-14.6577	-14.9326	-15.1769	-15.3843	-15.5489	-15.6658	-15.7316	-15.7445
14.08	-4.76862	-4.8997	-5.03494	-5.17451	-5.31857	-5.46727	-5.62081	-5.77936	-5.9431	-6.11223	-6.28694	-6.46746	-6.65398	-6.84673	-7.04593	-7.25181	-7.4646	-7.68454	-7.91186	-8.1468	-8.3896	-8.64046	-8.8996	-9.16721	-9.44344	-9.72842	-10.0222	-10.3248	-10.6361	-10.9559	-11.2838	-11.6192	-11.9614	-12.3091	-12.6608	-13.0145	-13.3678	-13.7172	-14.0589	-14.3882	-14.6996	-14.9868	-15.2433	-15.4623	-15.6373	-15.763	-15.8353	-15.8522	-15.8139
14.16	-4.84547	-4.97832	-5.11535	-5.25671	-5.40257	-5.55308	-5.70841	-5.86874	-6.03424	-6.20511	-6.38154	-6.56371	-6.75183	-6.9461	-7.14673	-7.35394	-7.56793	-7.7889	-8.01708	-8.25265	-8.49582	-8.74674	-9.00559	-9.27248	-9.5475	-9.83069	-10.122	-10.4213	-10.7285	-11.043	-11.3644	-11.6918	-12.0244	-12.3605	-12.6986	-13.0363	-13.3709	-13.6989	-14.0162	-14.3182	-14.5996	-14.8546	-15.0774	-15.2621	-15.4037	-15.4979	-15.5423	-15.536	-15.48
14.24	-4.95559	-5.09283	-5.23445	-5.38063	-5.53153	-5.68733	-5.84821	-6.01435	-6.18596	-6.36323	-6.54637	-6.7356	-6.93113	-7.13319	-7.342	-7.55779	-7.7808	-8.01125	-8.24938	-8.4954	-8.74953	-9.01195	-9.28282	-9.56229	-9.85044	-10.1473	-10.4527	-10.7667	-11.0888	-11.4186	-11.7553	-12.0981	-12.4454	-12.7957	-13.1466	-13.4953	-13.8382	-14.1711	-14.4889	-14.7858	-15.0557	-15.2919	-15.4878	-15.6378	-15.737	-15.7826	-15.7735	-15.7109	-15.5982
14.32	-5.01642	-5.15543	-5.29885	-5.44684	-5.59955	-5.75717	-5.91986	-6.0878	-6.26119	-6.4402	-6.62504	-6.8159	-7.01299	-7.2165	-7.42664	-7.64362	-7.86763	-8.09887	-8.33752	-8.58375	-8.83771	-9.09952	-9.36927	-9.647	-9.93268	-10.2262	-10.5274	-10.8358	-11.1511	-11.4724	-11.7989	-12.1292	-12.4618	-12.7946	-13.125	-13.4499	-13.7656	-14.0677	-14.3513	-14.6111	-14.8413	-15.0365	-15.1913	-15.3016	-15.3643	-15.378	-15.3429	-15.2612	-15.1362
14.4	-5.11733	-5.26002	-5.40728	-5.55929	-5.7162	-5.87821	-6.0455	-6.21827	-6.3967	-6.58101	-6.77141	-6.96809	-7.1713	-7.38123	-7.59812	-7.82218	-8.05364	-8.29271	-8.53958	-8.79445	-9.05749	-9.32883	-9.60857	-9.89676	-10.1934	-10.4983	-10.8112	-11.1319	-11.4597	-11.7938	-12.1331	-12.4762	-12.8211	-13.1655	-13.5063	-13.8399	-14.162	-14.4675	-14.7507	-15.0055	-15.2257	-15.4052	-15.5388	-15.6225	-15.654	-15.6329	-15.5609	-15.4414	-15.2793
14.48	-5.20915	-5.35598	-5.50754	-5.66401	-5.82555	-5.99235	-6.16461	-6.34251	-6.52625	-6.71603	-6.91206	-7.11454	-7.3237	-7.53972	-7.76284	-7.99323	-8.23111	-8.47664	-8.73	-8.99132	-9.26071	-9.53822	-9.82385	-10.1175	-10.4191	-10.7282	-11.0445	-11.3672	-11.6954	-12.0281	-12.3635	-12.6998	-13.0344	-13.3643	-13.6858	-13.9946	-14.2858	-14.5539	-14.7932	-14.9978	-15.1624	-15.2824	-15.3542	-15.3762	-15.3484	-15.2726	-15.1523	-14.9919	-14.7971
14.56	-5.28151	-5.43011	-5.5835	-5.74185	-5.90534	-6.07417	-6.24852	-6.42859	-6.61458	-6.80671	-7.00518	-7.2102	-7.422	-7.64079	-7.86678	-8.10019	-8.34121	-8.59004	-8.84685	-9.11178	-9.38495	-9.66643	-9.95621	-10.2542	-10.5603	-10.8742	-11.1953	-11.523	-11.8565	-12.1944	-12.5351	-12.8765	-13.2161	-13.5506	-13.8761	-14.1881	-14.4814	-14.7503	-14.9887	-15.1907	-15.3506	-15.4638	-15.527	-15.5387	-15.4993	-15.4112	-15.2781	-15.1052	-14.8983
14.64	-5.38604	-5.53967	-5.69828	-5.86203	-6.03112	-6.20572	-6.38604	-6.57227	-6.76461	-6.96325	-7.1684	-7.38026	-7.59904	-7.82493	-8.05811	-8.29876	-8.54705	-8.8031	-9.06702	-9.33888	-9.61868	-9.90636	-10.2018	-10.5047	-10.8146	-11.1311	-11.4532	-11.7799	-12.1098	-12.4412	-12.7717	-13.0987	-13.4188	-13.7281	-14.0221	-14.2956	-14.5434	-14.7599	-14.9396	-15.0778	-15.1707	-15.2159	-15.2127	-15.1619	-15.0661	-14.9292	-14.7562	-14.5522	-14.323
14.72	-5.45538	-5.61043	-5.7705	-5.93577	-6.10642	-6.28265	-6.46465	-6.65262	-6.84677	-7.0473	-7.25442	-7.46834	-7.68927	-7.9174	-8.15293	-8.39605	-8.64691	-8.90568	-9.17244	-9.44728	-9.73021	-10.0212	-10.32	-10.6265	-10.9401	-11.2604	-11.5865	-11.9172	-12.2512	-12.5865	-12.9209	-13.2514	-13.5746	-13.8864	-14.1821	-14.4564	-14.7036	-14.918	-15.094	-15.2269	-15.3129	-15.3497	-15.3368	-15.2756	-15.1689	-15.021	-14.8372	-14.6231	-14.3844
14.8	-5.57719	-5.73859	-5.90526	-6.07738	-6.25515	-6.43876	-6.6284	-6.82427	-7.02658	-7.23552	-7.4513	-7.6741	-7.90412	-8.14152	-8.38649	-8.63914	-8.8996	-9.16793	-9.44416	-9.72824	-10.02	-10.3194	-10.6258	-10.9388	-11.2577	-11.5815	-11.9089	-12.2383	-12.5675	-12.894	-13.2147	-13.5259	-13.8234	-14.1022	-14.3573	-14.583	-14.7742	-14.9257	-15.0336	-15.0951	-15.1087	-15.075	-14.9958	-14.8746	-14.7158	-14.5247	-14.3066	-14.0668	-13.8104
14.88	-5.635	-5.7971	-5.96448	-6.13734	-6.31587	-6.50026	-6.69071	-6.88742	-7.0906	-7.30046	-7.5172	-7.74101	-7.9721	-8.21065	-8.45682	-8.71076	-8.9726	-9.24242	-9.52023	-9.80603	-10.0997	-10.401	-10.7095	-11.0249	-11.3462	-11.6727	-12.0029	-12.3352	-12.6674	-12.9971	-13.321	-13.6353	-13.9357	-14.2172	-14.4744	-14.7017	-14.8936	-15.045	-15.1518	-15.211	-15.2213	-15.1834	-15.0992	-14.9724	-14.8077	-14.6105	-14.3862	-14.1404	-13.8783
14.96	-5.78408	-5.95288	-6.1272	-6.30722	-6.49313	-6.68512	-6.88339	-7.08814	-7.29955	-7.51782	-7.74313	-7.97564	-8.21553	-8.46292	-8.71794	-8.98065	-9.25109	-9.52923	-9.81497	-10.1081	-10.4083	-10.7152	-11.028	-11.3459	-11.6677	-11.992	-12.317	-12.6402	-12.9589	-13.2697	-13.5688	-13.8518	-14.1136	-14.3492	-14.5534	-14.7211	-14.8481	-14.9311	-14.9681	-14.9587	-14.904	-14.8067	-14.6705	-14.5001	-14.3005	-14.077	-13.8346	-13.5779	-13.311
15.04	-5.83394	-6.00493	-6.18157	-6.36405	-6.55257	-6.74733	-6.94853	-7.15639	-7.37111	-7.59289	-7.82192	-8.0584	-8.30249	-8.55435	-8.81411	-9.08186	-9.35764	-9.64143	-9.93314	-10.2326	-10.5394	-10.8532	-11.1732	-11.4985	-11.8279	-12.1599	-12.4924	-12.823	-13.1486	-13.4656	-13.7697	-14.0562	-14.3197	-14.5548	-14.7558	-14.9175	-15.0355	-15.1067	-15.1293	-15.1035	-15.0309	-14.9149	-14.76	-14.5713	-14.3544	-14.1147	-13.8576	-13.5876	-13.3091
15.12	-5.93832	-6.11356	-6.29455	-6.48147	-6.67453	-6.87392	-7.07983	-7.29245	-7.51196	-7.73856	-7.9724	-8.21364	-8.4624	-8.7188	-8.98288	-9.25468	-9.53413	-9.82112	-10.1154	-10.4167	-10.7243	-11.0377	-11.3559	-11.6777	-12.0015	-12.3253	-12.6467	-12.9629	-13.2703	-13.5649	-13.8422	-14.0973	-14.3251	-14.5203	-14.6783	-14.7949	-14.8673	-14.8937	-14.8742	-14.8103	-14.7049	-14.5618	-14.3859	-14.1822	-13.9559	-13.7118	-13.4544	-13.1878	-12.9153
15.2	-6.00393	-6.18243	-6.36684	-6.55734	-6.75413	-6.95742	-7.1674	-7.38427	-7.60821	-7.8394	-8.07801	-8.32419	-8.57806	-8.83971	-9.10919	-9.38648	-9.67152	-9.96412	-10.264	-10.5707	-10.8837	-11.2021	-11.5248	-11.8505	-12.1772	-12.5029	-12.8247	-13.1394	-13.4431	-13.7316	-13.9998	-14.2426	-14.4547	-14.631	-14.7669	-14.8589	-14.9048	-14.9037	-14.8567	-14.7661	-14.6357	-14.4699	-14.274	-14.0532	-13.8126	-13.557	-13.2906	-13.0173	-12.7401
15.28	-6.08324	-6.26506	-6.45289	-6.64694	-6.84739	-7.05444	-7.2683	-7.48915	-7.71716	-7.95252	-8.19538	-8.44586	-8.70408	-8.9701	-9.24392	-9.5255	-9.8147	-10.1113	-10.4149	-10.725	-11.0408	-11.3614	-11.6855	-12.0115	-12.3373	-12.6605	-12.9779	-13.2861	-13.5808	-13.8575	-14.1111	-14.3363	-14.5279	-14.6811	-14.792	-14.8578	-14.877	-14.85	-14.7784	-14.6655	-14.5154	-14.333	-14.1236	-13.8923	-13.6441	-13.3834	-13.114	-12.8396	-12.5627
15.36	-6.12924	-6.31295	-6.50271	-6.69871	-6.90113	-7.11016	-7.32599	-7.54879	-7.77873	-8.01596	-8.26061	-8.51278	-8.77254	-9.03992	-9.31487	-9.59728	-9.88695	-10.1836	-10.4866	-10.7955	-11.1094	-11.4271	-11.7471	-12.0678	-12.3867	-12.7013	-13.0084	-13.304	-13.5841	-13.8439	-14.0785	-14.2828	-14.4522	-14.5825	-14.6703	-14.7136	-14.7119	-14.6662	-14.5786	-14.4527	-14.2928	-14.1037	-13.8905	-13.6578	-13.4104	-13.1522	-12.8869	-12.6174	-12.3464
15.44	-6.22573	-6.41321	-6.6069	-6.80697	-7.01362	-7.22704	-7.44743	-7.67494	-7.90976	-8.15202	-8.40186	-8.65936	-8.92457	-9.19751	-9.4781	-9.7662	-10.0616	-10.3638	-10.6723	-10.9864	-11.3051	-11.627	-11.9506	-12.2738	-12.5941	-12.9085	-13.2134	-13.5047	-13.7778	-14.0278	-14.2496	-14.438	-14.5885	-14.6973	-14.7615	-14.7801	-14.7531	-14.6824	-14.5711	-14.4232	-14.2437	-14.0374	-13.8096	-13.5649	-13.3078	-13.0421	-12.7712	-12.4978	-12.2243
15.52	-6.28637	-6.47722	-6.67439	-6.87807	-7.08845	-7.30571	-7.53004	-7.7616	-8.00055	-8.24702	-8.50112	-8.76291	-9.03242	-9.3096	-9.59434	-9.88644	-10.1856	-10.4912	-10.8027	-11.1193	-11.4396	-11.7623	-12.0854	-12.4067	-12.7234	-13.0321	-13.3291	-13.6098	-13.8697	-14.1035	-14.3062	-14.4731	-14.5998	-14.6834	-14.7218	-14.7147	-14.6632	-14.5699	-14.4384	-14.2733	-14.0794	-13.8619	-13.6256	-13.3751	-13.1144	-12.8471	-12.5762	-12.3042	-12.033
15.6	-6.35114	-6.54418	-6.74357	-6.9495	-7.16217	-7.38173	-7.60837	-7.84224	-8.08348	-8.33219	-8.58846	-8.85233	-9.12377	-9.40271	-9.68898	-9.98229	-10.2822	-10.5883	-10.8996	-11.2151	-11.5337	-11.8535	-12.1726	-12.4884	-12.798	-13.0978	-13.3838	-13.6516	-13.8963	-14.1131	-14.297	-14.4436	-14.5494	-14.6117	-14.6295	-14.6031	-14.5341	-14.4256	-14.2815	-14.1064	-13.9051	-13.6827	-13.4436	-13.1921	-12.9321	-12.6666	-12.3985	-12.1301	-11.8631
15.68	-6.42632	-6.62398	-6.82823	-7.03925	-7.25724	-7.48237	-7.71483	-7.95476	-8.20231	-8.45759	-8.72067	-8.99158	-9.27029	-9.55668	-9.85054	-10.1516	-10.4593	-10.7729	-11.0917	-11.4145	-11.7396	-12.0654	-12.3893	-12.7086	-13.0199	-13.3193	-13.6023	-13.8641	-14.0995	-14.3034	-14.4708	-14.5975	-14.6803	-14.7174	-14.7085	-14.6547	-14.5588	-14.4245	-14.2565	-14.0599	-13.8397	-13.601	-13.3483	-13.0857	-12.8167	-12.5444	-12.2712	-11.9992	-11.7299
15.76	-6.45691	-6.6548	-6.85918	-7.07022	-7.28811	-7.51301	-7.74506	-7.9844	-8.23113	-8.48532	-8.74701	-9.01617	-9.29271	-9.57646	-9.86714	-10.1643	-10.4674	-10.7758	-11.0882	-11.4035	-11.7201	-12.0359	-12.3486	-12.6551	-12.952	-13.2356	-13.5014	-13.7448	-13.961	-14.1453	-14.2934	-14.4018	-14.4679	-14.4904	-14.4696	-14.4069	-14.3052	-14.1682	-14.0002	-13.8059	-13.5902	-13.3575	-13.1121	-12.8575	-12.5972	-12.3337	-12.0695	-11.8064	-11.5459
15.84	-6.56524	-6.77004	-6.98169	-7.20041	-7.42636	-7.65974	-7.9007	-8.14939	-8.40593	-8.67039	-8.9428	-9.22315	-9.51133	-9.80712	-10.1102	-10.4201	-10.7362	-11.0575	-11.3828	-11.7108	-12.0393	-12.3661	-12.6883	-13.0024	-13.3044	-13.5898	-13.8536	-14.0906	-14.2954	-14.4631	-14.5894	-14.6711	-14.7063	-14.6949	-14.6382	-14.5389	-14.4011	-14.2296	-14.0296	-13.8062	-13.5645	-13.3091	-13.0442	-12.7733	-12.4993	-12.2248	-11.9517	-11.6817	-11.4159
15.92	-6.54821	-6.75104	-6.96055	-7.17691	-7.4003	-7.63087	-7.86875	-8.11406	-8.36689	-8.62727	-8.8952	-9.1706	-9.45333	-9.74311	-10.0396	-10.3422	-10.6502	-10.9626	-11.2783	-11.5955	-11.9125	-12.2269	-12.5357	-12.8356	-13.1228	-13.3931	-13.6418	-13.864	-14.055	-14.2103	-14.3262	-14.4	-14.4302	-14.4166	-14.3607	-14.2651	-14.1332	-13.9696	-13.779	-13.566	-13.3353	-13.0912	-12.8376	-12.5776	-12.3143	-12.0498	-11.7863	-11.5252	-11.2678
16	-6.71837	-6.92895	-7.14652	-7.37128	-7.60339	-7.84302	-8.0903	-8.34534	-8.60822	-8.87896	-9.15752	-9.4438	-9.73759	-10.0386	-10.3462	-10.6599	-10.9787	-11.3015	-11.6268	-11.9526	-12.2767	-12.5962	-12.9077	-13.2074	-13.4908	-13.7531	-13.9891	-14.1937	-14.3621	-14.4899	-14.5741	-14.6128	-14.6056	-14.5537	-14.4599	-14.3278	-14.1621	-13.9677	-13.7498	-13.5134	-13.263	-13.0026	-12.7359	-12.4657	-12.1947	-11.9247	-11.6575	-11.3942	-11.1359
16.08	-6.65876	-6.86885	-7.08594	-7.31023	-7.54187	-7.78103	-8.02782	-8.28236	-8.5447	-8.81486	-9.09279	-9.37836	-9.67133	-9.97135	-10.2779	-10.5903	-10.9076	-11.2285	-11.5516	-11.8748	-12.1958	-12.5117	-12.819	-13.1139	-13.3919	-13.6481	-13.8774	-14.0749	-14.2358	-14.3562	-14.433	-14.4648	-14.4513	-14.394	-14.2956	-14.16	-13.9918	-13.796	-13.5776	-13.3413	-13.0917	-12.8327	-12.5677	-12.2996	-12.0308	-11.7632	-11.4985	-11.2378	-10.9821
16.16	-6.82362	-7.03934	-7.26224	-7.49251	-7.73031	-7.97579	-8.22908	-8.49025	-8.75935	-9.03637	-9.32122	-9.61373	-9.9136	-10.2204	-10.5335	-10.8521	-11.175	-11.5009	-11.828	-12.154	-12.4762	-12.7914	-13.0958	-13.3849	-13.6541	-13.8981	-14.1118	-14.2901	-14.4286	-14.5237	-14.5733	-14.5767	-14.5346	-14.4496	-14.3251	-14.1657	-13.9764	-13.7624	-13.5287	-13.28	-13.0206	-12.7541	-12.4837	-12.2119	-11.9409	-11.6724	-11.4077	-11.1478	-10.8935
16.24	-6.78166	-6.99809	-7.22178	-7.4529	-7.69162	-7.93807	-8.19237	-8.4546	-8.7248	-9.00292	-9.28886	-9.58241	-9.88325	-10.1909	-10.5047	-10.8237	-11.1468	-11.4724	-11.7987	-12.1232	-12.4432	-12.7553	-13.0554	-13.3392	-13.6017	-13.8378	-14.0422	-14.2101	-14.3373	-14.4205	-14.4579	-14.4493	-14.396	-14.3005	-14.1669	-13.9998	-13.8041	-13.5852	-13.3479	-13.0968	-12.8361	-12.5691	-12.2989	-12.0281	-11.7585	-11.4917	-11.2291	-10.9715	-10.7197
16.32	-6.92846	-7.14891	-7.37669	-7.61196	-7.85487	-8.10555	-8.3641	-8.63056	-8.90495	-9.18719	-9.47713	-9.77451	-10.0789	-10.3898	-10.7064	-11.0276	-11.3521	-11.6784	-12.0041	-12.3268	-12.6433	-12.9501	-13.2428	-13.5169	-13.7673	-13.9887	-14.1762	-14.3251	-14.4317	-14.4934	-14.5091	-14.4793	-14.4059	-14.2923	-14.1426	-13.9619	-13.7551	-13.5274	-13.2836	-13.028	-12.7644	-12.496	-12.2257	-11.9555	-11.6875	-11.4228	-11.1627	-10.908	-10.6593
16.4	-6.90119	-7.12421	-7.35478	-7.59308	-7.83927	-8.09348	-8.35582	-8.62636	-8.90509	-9.19195	-9.48679	-9.78932	-10.0991	-10.4156	-10.7379	-11.065	-11.3954	-11.7274	-12.0585	-12.3862	-12.707	-13.0169	-13.3116	-13.5859	-13.8345	-14.0519	-14.233	-14.3729	-14.4681	-14.5162	-14.5168	-14.4707	-14.3805	-14.2501	-14.0844	-13.8885	-13.6679	-13.4279	-13.1732	-12.9083	-12.6368	-12.3619	-12.0862	-11.8118	-11.5404	-11.2732	-11.0113	-10.7553	-10.5059
16.48	-7.02578	-7.25139	-7.48451	-7.72532	-7.97396	-8.23053	-8.49512	-8.76775	-9.04838	-9.33691	-9.63311	-9.93663	-10.247	-10.5635	-10.8851	-11.2108	-11.5388	-11.8672	-12.1936	-12.515	-12.8279	-13.1282	-13.4112	-13.6721	-13.9054	-14.106	-14.2689	-14.39	-14.4662	-14.496	-14.4794	-14.4179	-14.3146	-14.1734	-13.9994	-13.7976	-13.5734	-13.3316	-13.0768	-12.8131	-12.5438	-12.272	-11.9999	-11.7296	-11.4625	-11.1998	-10.9424	-10.691	-10.4461
16.56	-7.0156	-7.24465	-7.48148	-7.72628	-7.9792	-8.24036	-8.50986	-8.78771	-9.0739	-9.3683	-9.67069	-9.9807	-10.2978	-10.6212	-10.95	-11.2828	-11.6179	-11.9531	-12.2858	-12.6128	-12.9302	-13.2335	-13.5179	-13.7777	-14.0075	-14.2016	-14.3551	-14.4639	-14.5252	-14.5379	-14.5025	-14.4215	-14.2985	-14.1383	-13.9462	-13.7278	-13.4886	-13.2337	-12.9675	-12.6941	-12.4168	-12.1383	-11.8608	-11.5862	-11.3158	-11.0507	-10.7916	-10.5391	-10.2936
16.64	-7.06913	-7.29868	-7.53598	-7.7812	-8.0345	-8.29599	-8.56575	-8.84379	-9.13008	-9.42448	-9.72675	-10.0365	-10.3532	-10.676	-11.0039	-11.3356	-11.6693	-12.0028	-12.3333	-12.6578	-12.9721	-13.272	-13.5524	-13.8079	-14.0328	-14.2219	-14.3701	-14.4737	-14.53	-14.538	-14.4986	-14.4141	-14.2883	-14.1259	-13.9324	-13.7132	-13.4737	-13.2188	-12.9531	-12.6804	-12.4039	-12.1264	-11.85	-11.5766	-11.3073	-11.0433	-10.7853	-10.5339	-10.2894
16.72	-7.11012	-7.34295	-7.5837	-7.83256	-8.08968	-8.35517	-8.62911	-8.91151	-9.20232	-9.50137	-9.8084	-10.123	-10.4445	-10.7721	-11.1047	-11.4407	-11.7783	-12.115	-12.448	-12.7737	-13.0879	-13.3859	-13.6623	-13.9115	-14.1277	-14.3054	-14.4399	-14.5276	-14.5663	-14.5558	-14.4975	-14.3945	-14.2511	-14.0726	-13.8646	-13.6328	-13.3826	-13.1188	-12.8459	-12.5675	-12.2867	-12.0061	-11.7275	-11.4527	-11.1828	-10.9187	-10.6611	-10.4105	-10.1671
16.8	-7.17645	-7.4122	-7.65603	-7.90812	-8.16862	-8.43765	-8.71529	-9.00153	-9.29631	-9.59947	-9.91069	-10.2295	-10.5553	-10.887	-11.2236	-11.5633	-11.9041	-12.2435	-12.5783	-12.9046	-13.2181	-13.5136	-13.7855	-14.0279	-14.235	-14.4012	-14.5219	-14.5939	-14.6156	-14.5873	-14.511	-14.3905	-14.2307	-14.0371	-13.8157	-13.5722	-13.3121	-13.0401	-12.7604	-12.4767	-12.1917	-11.9079	-11.6271	-11.3507	-11.0799	-10.8154	-10.5578	-10.3075	-10.0647
16.88	-7.22331	-7.45941	-7.70353	-7.95583	-8.21646	-8.4855	-8.76302	-9.04901	-9.34337	-9.64589	-9.95625	-10.2739	-10.5983	-10.9282	-11.2626	-11.5996	-11.9373	-12.2729	-12.6032	-12.9245	-13.2322	-13.5214	-13.7863	-14.0214	-14.2209	-14.3794	-14.4928	-14.558	-14.5737	-14.5404	-14.4604	-14.3373	-14.1761	-13.9822	-13.7613	-13.5191	-13.2609	-12.9912	-12.7141	-12.4331	-12.151	-11.8701	-11.5921	-11.3185	-11.0503	-10.7884	-10.5332	-10.2852	-10.0446
16.96	-7.31102	-7.55291	-7.80314	-8.06189	-8.3293	-8.60548	-8.89047	-9.18425	-9.4867	-9.79759	-10.1165	-10.4429	-10.7759	-11.1145	-11.4571	-11.8018	-12.1463	-12.4874	-12.8215	-13.1443	-13.4506	-13.735	-13.9912	-14.2131	-14.3948	-14.5313	-14.6185	-14.6543	-14.6385	-14.5727	-14.4604	-14.3064	-14.1164	-13.8966	-13.6529	-13.3912	-13.1164	-12.8332	-12.5452	-12.2557	-11.9671	-11.6813	-11.4	-11.1243	-10.8551	-10.593	-10.3383	-10.0913	-9.85214
17.04	-7.38449	-7.62747	-7.87874	-8.13847	-8.40678	-8.68377	-8.96945	-9.26379	-9.56662	-9.87769	-10.1966	-10.5226	-10.855	-11.1924	-11.5334	-11.876	-12.2177	-12.5553	-12.8851	-13.2028	-13.5031	-13.7805	-14.029	-14.2426	-14.4155	-14.5429	-14.6214	-14.649	-14.6257	-14.5536	-14.4363	-14.2785	-14.086	-13.8648	-13.6208	-13.3595	-13.0858	-12.8042	-12.5182	-12.2308	-11.9445	-11.6613	-11.3824	-11.1092	-10.8424	-10.5825	-10.33	-10.0852	-9.8481
17.12	-7.43872	-7.68759	-7.94512	-8.21151	-8.48689	-8.77135	-9.06492	-9.36754	-9.67904	-9.99911	-10.3273	-10.6628	-11.0047	-11.3516	-11.7017	-12.0528	-12.402	-12.7457	-13.0797	-13.3988	-13.6975	-13.9694	-14.208	-14.4069	-14.5603	-14.6638	-14.7144	-14.7112	-14.6555	-14.5506	-14.4013	-14.2134	-13.9933	-13.7475	-13.4822	-13.2027	-12.9139	-12.6199	-12.3241	-12.0291	-11.737	-11.4496	-11.1679	-10.8929	-10.6253	-10.3654	-10.1136	-9.86987	-9.63432
17.2	-7.53406	-7.78256	-8.03955	-8.30519	-8.5796	-8.86284	-9.15491	-9.45573	-9.76508	-10.0826	-10.4078	-10.7399	-11.0778	-11.4201	-11.7651	-12.1104	-12.453	-12.7895	-13.1156	-13.4263	-13.716	-13.9788	-14.2083	-14.3985	-14.544	-14.6406	-14.6857	-14.6787	-14.6209	-14.5155	-14.3672	-14.1815	-13.9647	-13.723	-13.462	-13.1872	-12.9032	-12.6139	-12.3226	-12.0318	-11.7438	-11.46	-11.1817	-10.9099	-10.6451	-10.3879	-10.1384	-9.89678	-9.66313
17.28	-7.62702	-7.88593	-8.15403	-8.43152	-8.71854	-9.01518	-9.32144	-9.63725	-9.96237	-10.2964	-10.6388	-10.9886	-11.3445	-11.705	-12.0678	-12.4302	-12.7886	-13.1385	-13.475	-13.7919	-14.0826	-14.3399	-14.5566	-14.7262	-14.8433	-14.9043	-14.9079	-14.855	-14.7491	-14.5953	-14.4002	-14.1707	-13.9139	-13.6366	-13.3447	-13.0435	-12.7374	-12.4299	-12.1237	-11.8212	-11.524	-11.2332	-10.9499	-10.6746	-10.4077	-10.1494	-9.8997	-9.65872	-9.42631
17.36	-7.6721	-7.92802	-8.19282	-8.46666	-8.74964	-9.04183	-9.3432	-9.65361	-9.97281	-10.3003	-10.6356	-10.9776	-11.3251	-11.6764	-12.0293	-12.3811	-12.7283	-13.0667	-13.3914	-13.6966	-13.976	-14.223	-14.4309	-14.5937	-14.7063	-14.7656	-14.7702	-14.721	-14.6211	-14.4752	-14.2892	-14.0695	-13.823	-13.5557	-13.2736	-12.9816	-12.6839	-12.3842	-12.085	-11.7888	-11.4972	-11.2114	-10.9325	-10.661	-10.3974	-10.1421	-9.895	-9.65625	-9.42578
17.44	-7.8597	-8.13201	-8.4143	-8.70681	-9.0097	-9.32307	-9.64694	-9.98118	-10.3255	-10.6795	-11.0423	-11.4129	-11.7896	-12.1703	-12.5523	-12.9318	-13.3044	-13.6645	-14.0055	-14.3198	-14.5993	-14.8356	-15.0209	-15.1486	-15.2144	-15.2164	-15.156	-15.0372	-14.8661	-14.6504	-14.3985	-14.1184	-13.8178	-13.5032	-13.1805	-12.8542	-12.528	-12.2048	-11.8868	-11.5755	-11.2721	-10.9774	-10.6918	-10.4157	-10.1492	-9.89215	-9.64458	-9.40629	-9.17704
17.52	-7.83718	-8.10528	-8.38298	-8.67044	-8.96779	-9.27507	-9.59223	-9.91909	-10.2553	-10.6003	-10.9533	-11.313	-11.6778	-12.0456	-12.4136	-12.7781	-13.1349	-13.4785	-13.8027	-14.1007	-14.3648	-14.5875	-14.7619	-14.882	-14.944	-14.9465	-14.8904	-14.7795	-14.6191	-14.4162	-14.1783	-13.9127	-13.6266	-13.3261	-13.0167	-12.7028	-12.388	-12.0753	-11.7667	-11.464	-11.1683	-10.8804	-10.6011	-10.3306	-10.069	-9.81649	-9.57295	-9.33828	-9.11229
17.6	-8.07483	-8.35925	-8.65426	-8.96005	-9.27677	-9.60448	-9.94312	-10.2925	-10.652	-11.0212	-11.3987	-11.7832	-12.1724	-12.5635	-12.9529	-13.3357	-13.7061	-14.0572	-14.3809	-14.6684	-14.9108	-15.0996	-15.2277	-15.2904	-15.2862	-15.2166	-15.0862	-14.9019	-14.6723	-14.4061	-14.1121	-13.7983	-13.4716	-13.1379	-12.8016	-12.4667	-12.1357	-11.8109	-11.4938	-11.1854	-10.8863	-10.5971	-10.3178	-10.0486	-9.78942	-9.54003	-9.30026	-9.06982	-8.84844
17.68	-7.98243	-8.26404	-8.55627	-8.85935	-9.17346	-9.4987	-9.83504	-10.1823	-10.5402	-10.908	-11.2847	-11.669	-12.0588	-12.4515	-12.8436	-13.2305	-13.6065	-13.9649	-14.2977	-14.596	-14.8506	-15.0528	-15.1948	-15.2712	-15.2796	-15.2211	-15.0996	-14.9221	-14.6967	-14.4328	-14.1392	-13.8243	-13.4954	-13.1585	-12.8185	-12.4795	-12.1442	-11.8151	-11.4936	-11.1808	-10.8776	-10.5843	-10.3013	-10.0284	-9.76576	-9.51311	-9.27025	-9.03692	-8.81282
17.76	-8.15264	-8.43857	-8.7349	-9.04177	-9.35926	-9.68734	-10.0258	-10.3743	-10.7323	-11.0987	-11.4723	-11.8512	-12.2329	-12.6143	-12.9912	-13.3585	-13.7101	-14.0387	-14.3364	-14.5947	-14.8054	-14.9609	-15.0558	-15.087	-15.0542	-14.9604	-14.8109	-14.6128	-14.3744	-14.1042	-13.8099	-13.4989	-13.1774	-12.8505	-12.5223	-12.196	-11.8742	-11.5587	-11.2508	-10.9515	-10.6612	-10.3805	-10.1095	-9.84811	-9.59638	-9.35412	-9.12111	-8.89711	-8.68185
17.84	-8.19529	-8.49145	-8.7992	-9.11881	-9.45048	-9.79431	-10.1503	-10.5181	-10.8974	-11.2873	-11.6864	-12.0931	-12.5046	-12.9174	-13.327	-13.7272	-14.1108	-14.4689	-14.7916	-15.0681	-15.288	-15.4421	-15.5239	-15.5304	-15.4627	-15.3258	-15.1278	-14.8786	-14.589	-14.2693	-13.9287	-13.5753	-13.2155	-12.8546	-12.4965	-12.1441	-11.7995	-11.4643	-11.1395	-10.8255	-10.5227	-10.2312	-9.95096	-9.68177	-9.42338	-9.17548	-8.93773	-8.70977	-8.49121
17.92	-8.22855	-8.51904	-8.82022	-9.13226	-9.45522	-9.78904	-10.1335	-10.4882	-10.8525	-11.2253	-11.6052	-11.99	-12.377	-12.7627	-13.1425	-13.5108	-13.8607	-14.1845	-14.4734	-14.7188	-14.9119	-15.0458	-15.1154	-15.1188	-15.0569	-14.934	-14.7568	-14.5332	-14.2722	-13.9825	-13.672	-13.3477	-13.0155	-12.6804	-12.346	-12.0152	-11.6903	-11.3728	-11.0639	-10.7642	-10.4743	-10.1944	-9.92447	-9.66458	-9.41455	-9.17415	-8.94316	-8.72127	-8.50818
18	-8.35867	-8.66308	-8.97927	-9.30745	-9.64775	-10.0001	-10.3644	-10.7401	-11.1265	-11.5223	-11.9259	-12.3347	-12.7453	-13.1534	-13.5531	-13.9374	-14.2978	-14.6246	-14.9071	-15.1351	-15.2991	-15.3922	-15.4109	-15.3556	-15.2307	-15.0437	-14.8042	-14.5228	-14.2097	-13.8744	-13.525	-13.1682	-12.8093	-12.4526	-12.1011	-11.757	-11.422	-11.0971	-10.7829	-10.4798	-10.1879	-9.90724	-9.63762	-9.3788	-9.13048	-8.89234	-8.66402	-8.44514	-8.23533
[truncated: 352 more columns]

## Sheet: Fig.3d-g
Fig. 3d				Fig. 3e				Fig. 3f				Fig. 3g
Frequency (GHz)	tanε	tanμ		Frequency (GHz)	tanε	tanμ		Frequency (GHz)	tanε	tanμ		Frequency (GHz)	CuHT-FCIP-EP-S1	CuHT-FCIP-EP-S2	CuHT-FCIP-EP-S3	CuHT-EP	FCIP-EP
2	0.2256	0.11425		2	0.19212	0.14448		2	0.22478	0.22641		2	0.10181	0.33073	0.66945	0.15118	0.2147
2.08	0.22711	0.12001		2.08	0.19325	0.15132		2.08	0.22596	0.23425		2.08	0.1058	0.34653	0.72902	0.15781	0.22311
2.16	0.22855	0.12555		2.16	0.19432	0.15796		2.16	0.22706	0.24195		2.16	0.10972	0.36277	0.78228	0.16454	0.23141
2.24	0.2299	0.13088		2.24	0.19532	0.16439		2.24	0.22809	0.24952		2.24	0.11358	0.37946	0.82925	0.17138	0.2396
2.32	0.23117	0.136		2.32	0.19625	0.17061		2.32	0.22903	0.25696		2.32	0.11738	0.39658	0.86993	0.17832	0.24768
2.4	0.23236	0.14091		2.4	0.19711	0.17661		2.4	0.22989	0.26426		2.4	0.12112	0.41415	0.9043	0.18536	0.25565
2.48	0.23344	0.1456		2.48	0.19788	0.18238		2.48	0.23062	0.27142		2.48	0.12479	0.43215	0.93238	0.19251	0.26352
2.56	0.23451	0.15008		2.56	0.19861	0.18793		2.56	0.23139	0.27844		2.56	0.1284	0.45059	0.95417	0.19976	0.27127
2.64	0.23547	0.15433		2.64	0.19928	0.19325		2.64	0.23203	0.28534		2.64	0.13195	0.46947	0.96965	0.20712	0.27892
2.72	0.23624	0.15838		2.72	0.19979	0.19832		2.72	0.23252	0.29209		2.72	0.13544	0.48879	0.97884	0.21458	0.28646
2.8	0.23708	0.1622		2.8	0.20038	0.20316		2.8	0.23311	0.29871		2.8	0.13887	0.50856	0.98173	0.22214	0.29389
2.88	0.23729	0.16676		2.88	0.2005	0.20814		2.88	0.23316	0.3059		2.88	0.14218	0.52898	0.97522	0.22979	0.30108
2.96	0.23848	0.17027		2.96	0.20135	0.21288		2.96	0.23399	0.31232		2.96	0.1456	0.5496	0.95852	0.23754	0.30825
3.04	0.23858	0.173		3.04	0.20134	0.2156		3.04	0.23406	0.31788		3.04	0.14904	0.57215	0.93937	0.24542	0.31549
3.12	0.23924	0.17786		3.12	0.20164	0.22181		3.12	0.23448	0.32574		3.12	0.152	0.59267	0.90929	0.25332	0.32218
3.2	0.23965	0.1777		3.2	0.20169	0.22266		3.2	0.23463	0.32938		3.2	0.1551	0.61494	0.8817	0.2614	0.32899
3.28	0.24002	0.18394		3.28	0.20187	0.22899		3.28	0.235	0.33821		3.28	0.15816	0.63714	0.84509	0.26961	0.33581
3.36	0.24044	0.18327		3.36	0.20187	0.23038		3.36	0.23505	0.3416		3.36	0.16123	0.65953	0.8126	0.27789	0.3426
3.44	0.24099	0.18783		3.44	0.20228	0.23501		3.44	0.23555	0.34916		3.44	0.16419	0.68226	0.7747	0.28631	0.34941
3.52	0.24098	0.18892		3.52	0.20213	0.23749		3.52	0.23555	0.35421		3.52	0.16699	0.70435	0.74216	0.29485	0.35636
3.6	0.24135	0.18989		3.6	0.20237	0.24014		3.6	0.23581	0.35922		3.6	0.16963	0.72679	0.70894	0.30349	0.36326
3.68	0.24143	0.19027		3.68	0.20244	0.24186		3.68	0.23593	0.36347		3.68	0.17271	0.75085	0.67934	0.31234	0.37044
3.76	0.24113	0.19253		3.76	0.20231	0.24561		3.76	0.23584	0.36944		3.76	0.17533	0.772	0.649	0.32119	0.37716
3.84	0.24137	0.19075		3.84	0.20244	0.24596		3.84	0.23608	0.37163		3.84	0.17835	0.79729	0.62253	0.33026	0.38402
3.92	0.24122	0.1941		3.92	0.2024	0.25056		3.92	0.23626	0.37829		3.92	0.18112	0.8182	0.59507	0.33954	0.39142
4	0.24066	0.19126		4	0.20191	0.2503		4	0.23606	0.37993		4	0.1841	0.84322	0.5726	0.34894	0.3981
4.08	0.24121	0.19372		4.08	0.2025	0.25403		4.08	0.23662	0.3855		4.08	0.18697	0.863	0.54808	0.35845	0.40599
4.16	0.24006	0.19454		4.16	0.2016	0.25599		4.16	0.23596	0.38964		4.16	0.19003	0.88423	0.52739	0.36821	0.41367
4.24	0.24043	0.19377		4.24	0.20196	0.25724		4.24	0.23635	0.3923		4.24	0.19285	0.90481	0.50729	0.37783	0.42109
4.32	0.23991	0.19538		4.32	0.20162	0.25982		4.32	0.23606	0.39644		4.32	0.1963	0.92321	0.48817	0.38814	0.43019
4.4	0.23989	0.19529		4.4	0.20163	0.26162		4.4	0.23613	0.39939		4.4	0.19951	0.94053	0.47041	0.39822	0.43814
4.48	0.23943	0.19357		4.48	0.20142	0.26159		4.48	0.23576	0.40082		4.48	0.20292	0.95812	0.4543	0.40873	0.44685
4.56	0.23958	0.19514		4.56	0.20159	0.26436		4.56	0.23591	0.40468		4.56	0.20698	0.97116	0.43731	0.41973	0.45713
4.64	0.23917	0.19392		4.64	0.20127	0.26453		4.64	0.23564	0.40649		4.64	0.21021	0.98328	0.42341	0.43056	0.46597
4.72	0.23989	0.19439		4.72	0.20172	0.26603		4.72	0.23595	0.40917		4.72	0.21435	0.99217	0.40857	0.44215	0.47685
4.8	0.23967	0.19434		4.8	0.20154	0.26678		4.8	0.23592	0.41152		4.8	0.21817	0.99832	0.3956	0.45411	0.48775
4.88	0.24042	0.19442		4.88	0.20215	0.26764		4.88	0.2365	0.41369		4.88	0.22233	1.00245	0.3823	0.46621	0.49865
4.96	0.24045	0.19582		4.96	0.20213	0.26933		4.96	0.23665	0.41656		4.96	0.22673	1.00123	0.37018	0.47907	0.51095
5.04	0.24095	0.19701		5.04	0.2026	0.27073		5.04	0.23717	0.41946		5.04	0.23069	0.99759	0.35919	0.49182	0.52305
5.12	0.24125	0.19724		5.12	0.2028	0.27155		5.12	0.2375	0.42167		5.12	0.23472	0.99142	0.34849	0.50521	0.53536
5.2	0.24177	0.19858		5.2	0.20321	0.27356		5.2	0.23778	0.42434		5.2	0.23916	0.98098	0.339	0.51907	0.54952
5.28	0.24197	0.1981		5.28	0.20345	0.27375		5.28	0.2381	0.42571		5.28	0.24339	0.96987	0.32956	0.5335	0.56299
5.36	0.24244	0.19908		5.36	0.20395	0.27529		5.36	0.23846	0.42793		5.36	0.24809	0.95375	0.32097	0.54861	0.5779
5.44	0.24301	0.1987		5.44	0.2044	0.27579		5.44	0.23909	0.42908		5.44	0.25286	0.93822	0.31327	0.56441	0.59324
5.52	0.24332	0.19967		5.52	0.20475	0.2775		5.52	0.23924	0.43177		5.52	0.25721	0.91832	0.30565	0.58077	0.60852
5.6	0.24414	0.19864		5.6	0.20532	0.27751		5.6	0.24001	0.43173		5.6	0.26277	0.8993	0.2987	0.59836	0.62503
5.68	0.24498	0.20096		5.68	0.20613	0.27983		5.68	0.24052	0.43484		5.68	0.26754	0.8753	0.29239	0.61617	0.64159
5.76	0.24554	0.19965		5.76	0.2064	0.27967		5.76	0.24099	0.43432		5.76	0.27327	0.85384	0.28607	0.63533	0.65842
5.84	0.24686	0.19947		5.84	0.20745	0.2805		5.84	0.24174	0.43468		5.84	0.27885	0.83008	0.28082	0.65538	0.67658
5.92	0.24742	0.1999		5.92	0.20789	0.28172		5.92	0.24212	0.43559		5.92	0.28446	0.8067	0.27538	0.6759	0.69446
6	0.24821	0.19799		6	0.20838	0.2813		6	0.24246	0.43414		6	0.29059	0.78367	0.27046	0.69809	0.713
6.08	0.24887	0.1979		6.08	0.20899	0.28177		6.08	0.24294	0.43444		6.08	0.29612	0.76253	0.26633	0.72069	0.73249
6.16	0.24953	0.19671		6.16	0.20945	0.28189		6.16	0.24284	0.43376		6.16	0.30213	0.73919	0.26199	0.74536	0.75285
6.24	0.25055	0.19547		6.24	0.21023	0.28135		6.24	0.24356	0.43321		6.24	0.30755	0.71893	0.25871	0.77015	0.77265
6.32	0.25146	0.19501		6.32	0.2111	0.28109		6.32	0.2437	0.43287		6.32	0.31338	0.6984	0.25553	0.79707	0.79378
6.4	0.25232	0.19403		6.4	0.21165	0.28098		6.4	0.24409	0.43253		6.4	0.31913	0.67779	0.25278	0.82474	0.81461
6.48	0.25347	0.19407		6.48	0.21257	0.28108		6.48	0.24457	0.43282		6.48	0.32516	0.6584	0.2508	0.85329	0.83603
6.56	0.25432	0.19408		6.56	0.21307	0.2815		6.56	0.24465	0.43306		6.56	0.33139	0.6383	0.24882	0.88389	0.85852
6.64	0.25584	0.19279		6.64	0.214	0.28129		6.64	0.24498	0.43236		6.64	0.33759	0.62011	0.24759	0.91466	0.88063
6.72	0.25697	0.19257		6.72	0.2148	0.28108		6.72	0.2453	0.43271		6.72	0.34376	0.60266	0.24655	0.94766	0.90291
6.8	0.25793	0.19286		6.8	0.21524	0.28213		6.8	0.24491	0.43322		6.8	0.35068	0.5837	0.24605	0.98229	0.92793
6.88	0.25956	0.19092		6.88	0.21634	0.2806		6.88	0.24535	0.4322		6.88	0.35723	0.56838	0.24566	1.01808	0.95091
6.96	0.26025	0.19201		6.96	0.2169	0.28133		6.96	0.24497	0.43385		6.96	0.36424	0.55101	0.24582	1.05604	0.97631
7.04	0.26156	0.19104		7.04	0.2176	0.28107		7.04	0.24486	0.4335		7.04	0.37148	0.53556	0.24622	1.09346	1.00072
7.12	0.26273	0.19029		7.12	0.21861	0.27995		7.12	0.24471	0.43374		7.12	0.37832	0.52123	0.24674	1.13401	1.0262
7.2	0.26367	0.19022		7.2	0.2193	0.28014		7.2	0.24464	0.43401		7.2	0.38575	0.50542	0.24735	1.17363	1.05215
7.28	0.26485	0.18946		7.28	0.22011	0.27979		7.28	0.24445	0.43413		7.28	0.39247	0.49237	0.2482	1.21151	1.07542
7.36	0.26582	0.18889		7.36	0.22078	0.27964		7.36	0.24414	0.43405		7.36	0.40005	0.47844	0.24916	1.25362	1.10351
7.44	0.26658	0.18972		7.44	0.2213	0.28067		7.44	0.24382	0.43553		7.44	0.4068	0.46538	0.25049	1.29325	1.12738
7.52	0.26701	0.18896		7.52	0.22155	0.28029		7.52	0.2432	0.43576		7.52	0.41416	0.45384	0.25185	1.33697	1.15574
7.6	0.26757	0.18913		7.6	0.22202	0.28066		7.6	0.24255	0.43647		7.6	0.42152	0.44144	0.25339	1.37596	1.18015
7.68	0.26765	0.19009		7.68	0.2221	0.28141		7.68	0.2421	0.43871		7.68	0.42882	0.43053	0.25557	1.42151	1.21154
7.76	0.26842	0.18941		7.76	0.22269	0.28123		7.76	0.24132	0.43896		7.76	0.43587	0.41984	0.25713	1.45453	1.23362
7.84	0.26874	0.1915		7.84	0.22312	0.28236		7.84	0.24122	0.44222		7.84	0.44334	0.40913	0.25984	1.49893	1.26798
7.92	0.26929	0.19202		7.92	0.22378	0.28284		7.92	0.24059	0.44385		7.92	0.44998	0.39961	0.26186	1.53169	1.2896
8	0.26925	0.19399		8	0.22396	0.28412		8	0.23992	0.44694		8	0.45734	0.38991	0.26438	1.56758	1.32126
8.08	0.2699	0.19524		8.08	0.22468	0.28479		8.08	0.23978	0.44931		8.08	0.46449	0.38086	0.26694	1.60361	1.35025
8.16	0.26977	0.19666		8.16	0.22493	0.28597		8.16	0.23879	0.45189		8.16	0.47107	0.3726	0.26913	1.63089	1.37564
8.24	0.27046	0.19819		8.24	0.22572	0.28701		8.24	0.23869	0.45451		8.24	0.47835	0.36435	0.27187	1.65814	1.40606
8.32	0.27047	0.20044		8.32	0.22599	0.28869		8.32	0.2382	0.45814		8.32	0.4847	0.35683	0.27434	1.68374	1.43431
8.4	0.27058	0.20231		8.4	0.22621	0.29058		8.4	0.23757	0.46113		8.4	0.49147	0.3496	0.27682	1.70042	1.45862
8.48	0.27102	0.20499		8.48	0.22677	0.29257		8.48	0.2378	0.46535		8.48	0.49832	0.34281	0.27963	1.7198	1.4916
8.56	0.27077	0.20775		8.56	0.22678	0.29509		8.56	0.23745	0.46954		8.56	0.50486	0.33648	0.28215	1.7318	1.51497
8.64	0.27161	0.21008		8.64	0.22756	0.29733		8.64	0.23809	0.47276		8.64	0.51249	0.33019	0.28512	1.73634	1.5491
8.72	0.27149	0.21332		8.72	0.22786	0.30007		8.72	0.23853	0.47777		8.72	0.51849	0.3248	0.28762	1.74228	1.57664
8.8	0.27205	0.21597		8.8	0.22841	0.30311		8.8	0.23927	0.48122		8.8	0.52553	0.31941	0.29029	1.7353	1.6057
8.88	0.27265	0.2189		8.88	0.22902	0.30608		8.88	0.24036	0.4854		8.88	0.53209	0.31457	0.29297	1.72884	1.63483
8.96	0.27306	0.22176		8.96	0.22957	0.30898		8.96	0.24141	0.48926		8.96	0.53939	0.3098	0.2958	1.71939	1.66678
9.04	0.27349	0.22387		9.04	0.23013	0.31132		9.04	0.2425	0.49236		9.04	0.54599	0.30547	0.2982	1.70362	1.69139
9.12	0.27416	0.22607		9.12	0.23094	0.31359		9.12	0.2438	0.49546		9.12	0.55329	0.30114	0.30091	1.68746	1.72147
9.2	0.27481	0.22777		9.2	0.23167	0.31556		9.2	0.24518	0.49797		9.2	0.55963	0.29717	0.30309	1.66326	1.74206
9.28	0.27578	0.22951		9.28	0.23273	0.31746		9.28	0.24686	0.50043		9.28	0.5666	0.29344	0.30559	1.64017	1.76721
9.36	0.27685	0.23065		9.36	0.23381	0.3192		9.36	0.24842	0.50239		9.36	0.57214	0.29009	0.30738	1.60646	1.78155
9.44	0.27769	0.23193		9.44	0.2348	0.32062		9.44	0.24994	0.50464		9.44	0.57809	0.28697	0.30952	1.58277	1.80266
9.52	0.27899	0.23246		9.52	0.23609	0.32187		9.52	0.25175	0.50584		9.52	0.58327	0.28411	0.31105	1.54486	1.80985
9.6	0.27963	0.23363		9.6	0.23688	0.32337		9.6	0.25319	0.50806		9.6	0.58878	0.28147	0.31288	1.51493	1.82519
9.68	0.28117	0.23312		9.68	0.23831	0.32371		9.68	0.25544	0.50814		9.68	0.59418	0.27889	0.31432	1.48029	1.83063
9.76	0.28217	0.2339		9.76	0.23952	0.32513		9.76	0.25702	0.50985		9.76	0.59894	0.27673	0.3157	1.44068	1.83412
9.84	0.28374	0.2331		9.84	0.24096	0.32521		9.84	0.25935	0.50951		9.84	0.60511	0.27432	0.31723	1.40602	1.83953
9.92	0.28503	0.23265		9.92	0.2423	0.32561		9.92	0.26099	0.50973		9.92	0.6101	0.27229	0.3184	1.36971	1.83818
10	0.28648	0.23216		10	0.24363	0.32608		10	0.26316	0.50957		10	0.61677	0.27018	0.3199	1.33105	1.83477
10.08	0.28815	0.23004		10.08	0.24529	0.32483		10.08	0.26493	0.50778		10.08	0.62338	0.26798	0.32129	1.30039	1.83769
10.16	0.28954	0.22863		10.16	0.24658	0.32434		10.16	0.26687	0.50628		10.16	0.63068	0.26586	0.32272	1.2632	1.82752
10.24	0.2908	0.22602		10.24	0.24783	0.32258		10.24	0.26833	0.5035		10.24	0.63865	0.26358	0.32425	1.23038	1.83034
10.32	0.29198	0.22359		10.32	0.24894	0.32102		10.32	0.26987	0.50084		10.32	0.64607	0.26148	0.32548	1.20072	1.82116
10.4	0.29334	0.22054		10.4	0.25026	0.31867		10.4	0.27126	0.49708		10.4	0.65433	0.25925	0.32689	1.16802	1.81694
10.48	0.29454	0.21682		10.48	0.25141	0.31577		10.48	0.27266	0.49297		10.48	0.66236	0.25698	0.32799	1.14193	1.81148
10.56	0.29584	0.21267		10.56	0.25276	0.31225		10.56	0.27366	0.48812		10.56	0.67066	0.25473	0.32918	1.1145	1.80437
10.64	0.2972	0.20856		10.64	0.25402	0.30884		10.64	0.27506	0.48351		10.64	0.67848	0.25248	0.32997	1.08949	1.79451
10.72	0.29877	0.20381		10.72	0.25551	0.30461		10.72	0.27597	0.47832		10.72	0.68652	0.25028	0.33089	1.0663	1.78652
10.8	0.30005	0.19925		10.8	0.2566	0.30057		10.8	0.27728	0.47321		10.8	0.69475	0.24795	0.33152	1.04282	1.77316
10.88	0.30161	0.19434		10.88	0.25797	0.29619		10.88	0.27817	0.46797		10.88	0.70322	0.2459	0.33234	1.02088	1.76197
10.96	0.30259	0.18939		10.96	0.25867	0.29167		10.96	0.2794	0.46255		10.96	0.71212	0.24354	0.33283	1.00021	1.7478
11.04	0.3035	0.18461		11.04	0.25933	0.28729		11.04	0.27987	0.45751		11.04	0.7212	0.24156	0.33359	0.97962	1.73367
11.12	0.30418	0.17928		11.12	0.25968	0.28228		11.12	0.28121	0.45162		11.12	0.73208	0.23905	0.33421	0.95929	1.71995
11.2	0.30441	0.17457		11.2	0.25977	0.27774		11.2	0.28138	0.44666		11.2	0.7417	0.23708	0.33485	0.93913	1.70307
11.28	0.30467	0.1696		11.28	0.25986	0.27284		11.28	0.28259	0.44114		11.28	0.75302	0.23461	0.33537	0.91921	1.68815
11.36	0.3038	0.16535		11.36	0.25913	0.26832		11.36	0.28189	0.43676		11.36	0.76312	0.23249	0.33584	0.89911	1.6705
11.44	0.30325	0.16061		11.44	0.25853	0.26332		11.44	0.28215	0.43164		11.44	0.77575	0.22993	0.33643	0.87893	1.65414
11.52	0.30184	0.15695		11.52	0.25754	0.25902		11.52	0.28107	0.42807		11.52	0.78631	0.22786	0.33672	0.85845	1.63317
11.6	0.30014	0.15232		11.6	0.25599	0.25373		11.6	0.28058	0.4233		11.6	0.80125	0.2251	0.33744	0.83834	1.61489
11.68	0.29871	0.14858		11.68	0.2549	0.24916		11.68	0.27924	0.41972		11.68	0.81199	0.22287	0.33761	0.81863	1.59237
11.76	0.29662	0.14452		11.76	0.25289	0.24423		11.76	0.27839	0.4157		11.76	0.82785	0.22012	0.33815	0.79832	1.57035
11.84	0.29413	0.14087		11.84	0.25071	0.23965		11.84	0.27647	0.41238		11.84	0.84052	0.21763	0.33839	0.78029	1.54925
11.92	0.2921	0.13755		11.92	0.24865	0.23531		11.92	0.27545	0.40916		11.92	0.85633	0.21525	0.33871	0.76064	1.52437
12	0.28948	0.13373		12	0.24609	0.2306		12	0.27338	0.40568		12	0.87064	0.21268	0.33894	0.74467	1.50276
12.08	0.28734	0.13079		12.08	0.24375	0.22669		12.08	0.27177	0.40321		12.08	0.88564	0.21055	0.33909	0.72704	1.47789
12.16	0.28494	0.12672		12.16	0.24126	0.22167		12.16	0.26955	0.39925		12.16	0.90251	0.20837	0.33941	0.7118	1.45425
12.24	0.28249	0.12384		12.24	0.23868	0.21765		12.24	0.26739	0.39674		12.24	0.91907	0.20639	0.33961	0.6969	1.42986
12.32	0.28052	0.12056		12.32	0.23657	0.21338		12.32	0.26478	0.3935		12.32	0.93506	0.20503	0.33977	0.68229	1.40258
12.4	0.27803	0.11776		12.4	0.23404	0.20927		12.4	0.26225	0.39072		12.4	0.95394	0.20348	0.34014	0.6687	1.37642
12.48	0.27642	0.11523		12.48	0.23231	0.2056		12.48	0.25949	0.38785		12.48	0.9699	0.20283	0.34036	0.65598	1.34785
12.56	0.27417	0.11274		12.56	0.23004	0.20176		12.56	0.25658	0.38518		12.56	0.98947	0.20186	0.34075	0.64394	1.32007
12.64	0.27288	0.11139		12.64	0.22854	0.19923		12.64	0.25338	0.3835		12.64	1.00418	0.20199	0.34091	0.63295	1.29073
12.72	0.27108	0.1093		12.72	0.22649	0.19583		12.72	0.25012	0.38087		12.72	1.02403	0.20182	0.34132	0.62175	1.26217
12.8	0.26984	0.10918		12.8	0.22509	0.19445		12.8	0.24629	0.38051		12.8	1.03793	0.20275	0.34142	0.61192	1.23208
12.88	0.26794	0.10886		12.88	0.22293	0.19283		12.88	0.24241	0.3798		12.88	1.05499	0.20348	0.34159	0.60179	1.20495
12.96	0.26662	0.11003		12.96	0.22145	0.19272		12.96	0.2381	0.3809		12.96	1.0677	0.20529	0.34159	0.59143	1.17549
13.04	0.26501	0.11112		13.04	0.21958	0.19268		13.04	0.23404	0.38171		13.04	1.08204	0.2071	0.34155	0.58074	1.14888
13.12	0.26367	0.11364		13.12	0.21822	0.19398		13.12	0.22984	0.38418		13.12	1.09226	0.20979	0.34128	0.56929	1.12016
13.2	0.26211	0.11565		13.2	0.21646	0.19498		13.2	0.2259	0.38593		13.2	1.10385	0.21233	0.34102	0.55822	1.09585
13.28	0.26091	0.11952		13.28	0.21537	0.19794		13.28	0.22188	0.38979		13.28	1.1095	0.21589	0.34032	0.54567	1.06809
13.36	0.25907	0.12266		13.36	0.21349	0.20029		13.36	0.21796	0.39266		13.36	1.11867	0.21935	0.33975	0.53305	1.04415
13.44	0.25747	0.12733		13.44	0.21209	0.20423		13.44	0.2141	0.39711		13.44	1.12109	0.2233	0.33872	0.52062	1.01918
13.52	0.25559	0.13174		13.52	0.21018	0.20804		13.52	0.21025	0.40113		13.52	1.12607	0.22752	0.33785	0.50736	0.99528
13.6	0.25398	0.13654		13.6	0.20863	0.21244		13.6	0.20675	0.40553		13.6	1.12571	0.2317	0.33655	0.49552	0.97373
13.68	0.25224	0.14176		13.68	0.20685	0.21723		13.68	0.20309	0.41049		13.68	1.12645	0.2363	0.33544	0.48148	0.95032
13.76	0.25097	0.14625		13.76	0.20549	0.22142		13.76	0.20014	0.41407		13.76	1.12551	0.24076	0.33413	0.46911	0.92996
13.84	0.24932	0.15161		13.84	0.2038	0.22641		13.84	0.19652	0.41916		13.84	1.12259	0.24535	0.3328	0.45602	0.90844
13.92	0.24904	0.15617		13.92	0.20319	0.231		13.92	0.19439	0.42264		13.92	1.11805	0.2501	0.33128	0.44308	0.88636
14	0.24772	0.16072		14	0.20184	0.2352		14	0.19126	0.42666		14	1.11418	0.25441	0.33012	0.43141	0.86724
14.08	0.24858	0.16487		14.08	0.20216	0.23953		14.08	0.19028	0.42957		14.08	1.10629	0.25915	0.3285	0.4194	0.84491
14.16	0.2481	0.1686		14.16	0.20144	0.24314		14.16	0.18807	0.43257		14.16	1.10122	0.2633	0.32732	0.40911	0.82603
14.24	0.2495	0.17247		14.24	0.20221	0.24732		14.24	0.18768	0.43525		14.24	1.09148	0.26793	0.32575	0.39841	0.80434
14.32	0.24972	0.1752		14.32	0.20213	0.25014		14.32	0.18661	0.43668		14.32	1.08627	0.27192	0.32467	0.38901	0.78591
14.4	0.25115	0.17865		14.4	0.203	0.254		14.4	0.187	0.43913		14.4	1.07585	0.27634	0.32322	0.37986	0.76592
14.48	0.2521	0.18107		14.48	0.20347	0.25678		14.48	0.18758	0.43995		14.48	1.06818	0.2804	0.32196	0.37108	0.74773
14.56	0.25348	0.18377		14.56	0.2043	0.25996		14.56	0.18914	0.44129		14.56	1.05825	0.28481	0.32057	0.36269	0.72864
14.64	0.25489	0.18579		14.64	0.20506	0.26263		14.64	0.19113	0.44127		14.64	1.04884	0.28889	0.31915	0.35463	0.71061
14.72	0.25624	0.18814		14.72	0.20592	0.26547		14.72	0.19394	0.44182		14.72	1.0385	0.29308	0.31773	0.34701	0.69254
14.8	0.25761	0.18991		14.8	0.20675	0.26782		14.8	0.1969	0.44144		14.8	1.02859	0.29726	0.31631	0.33954	0.6746
14.88	0.25936	0.19185		14.88	0.20806	0.27022		14.88	0.20077	0.44125		14.88	1.01766	0.30136	0.31489	0.33238	0.65658
14.96	0.26081	0.19309		14.96	0.20912	0.2718		14.96	0.20415	0.44031		14.96	1.00804	0.30558	0.31349	0.32558	0.63877
15.04	0.2626	0.19488		15.04	0.21072	0.2738		15.04	0.20851	0.43979		15.04	0.99664	0.3093	0.31209	0.31951	0.62168
15.12	0.26446	0.19565		15.12	0.2123	0.2748		15.12	0.21209	0.4383		15.12	0.98677	0.31338	0.31089	0.3136	0.60493
15.2	0.26659	0.19664		15.2	0.21421	0.27588		15.2	0.21677	0.43701		15.2	0.97602	0.31675	0.30945	0.30808	0.58871
15.28	0.26872	0.19712		15.28	0.21611	0.27662		15.28	0.22005	0.43551		15.28	0.96619	0.32036	0.30849	0.30316	0.57375
15.36	0.27135	0.19719		15.36	0.21825	0.27711		15.36	0.22453	0.43337		15.36	0.95631	0.32353	0.30713	0.29832	0.55912
15.44	0.27362	0.19707		15.44	0.22019	0.27722		15.44	0.2274	0.43155		15.44	0.94728	0.32671	0.30633	0.29403	0.54597
15.52	0.27653	0.19627		15.52	0.22237	0.277		15.52	0.23174	0.42876		15.52	0.93812	0.32961	0.30508	0.2898	0.5333
15.6	0.27863	0.19581		15.6	0.22411	0.27681		15.6	0.23428	0.42693		15.6	0.92974	0.33251	0.30434	0.28609	0.52192
15.68	0.28135	0.19437		15.68	0.22592	0.27617		15.68	0.23811	0.42383		15.68	0.92177	0.3352	0.30317	0.28245	0.51087
15.76	0.28295	0.19369		15.76	0.2273	0.27572		15.76	0.23978	0.42203		15.76	0.91453	0.33793	0.30246	0.27932	0.50088
15.84	0.28527	0.19207		15.84	0.22899	0.27467		15.84	0.24289	0.41933		15.84	0.90712	0.34067	0.30146	0.27611	0.49127
15.92	0.28672	0.19086		15.92	0.23035	0.27354		15.92	0.24442	0.41708		15.92	0.90066	0.34339	0.30066	0.27312	0.48218
16	0.28879	0.18886		16	0.23206	0.27188		16	0.24724	0.4145		16	0.89457	0.3461	0.2998	0.26999	0.47355
16.08	0.29007	0.18719		16.08	0.2336	0.26997		16.08	0.24921	0.41192		16.08	0.88868	0.34896	0.29882	0.26686	0.46488
16.16	0.29152	0.18529		16.16	0.23506	0.26801		16.16	0.25156	0.40977		16.16	0.88399	0.35146	0.298	0.26394	0.45714
16.24	0.29227	0.18373		16.24	0.23631	0.26605		16.24	0.2532	0.40774		16.24	0.87876	0.354	0.29699	0.261	0.44935
16.32	0.29265	0.18253		16.32	0.23707	0.26435		16.32	0.25482	0.40673		16.32	0.87488	0.35636	0.2963	0.25826	0.44255
16.4	0.29299	0.18097		16.4	0.23808	0.26212		16.4	0.25647	0.40504		16.4	0.87027	0.35888	0.2954	0.25549	0.43577
16.48	0.29258	0.18047		16.48	0.23841	0.26073		16.48	0.25774	0.40523		16.48	0.86646	0.36101	0.29474	0.2528	0.42976
16.56	0.29237	0.17903		16.56	0.23904	0.25831		16.56	0.25892	0.40423		16.56	0.86238	0.36355	0.29403	0.25007	0.42372
16.64	0.29122	0.17921		16.64	0.23887	0.25737		16.64	0.26001	0.40548		16.64	0.85825	0.36538	0.2934	0.24732	0.41817
16.72	0.29035	0.17821		16.72	0.23903	0.25518		16.72	0.26036	0.40555		16.72	0.8544	0.36799	0.29289	0.2445	0.41238
16.8	0.28837	0.17847		16.8	0.2383	0.25417		16.8	0.26073	0.40727		16.8	0.85068	0.36992	0.29227	0.24162	0.40722
16.88	0.28717	0.17816		16.88	0.23826	0.25269		16.88	0.26056	0.40847		16.88	0.84575	0.37277	0.29194	0.23863	0.40179
16.96	0.28503	0.17771		16.96	0.23723	0.25106		16.96	0.26066	0.40945		16.96	0.84187	0.37544	0.29118	0.23524	0.3964
17.04	0.28343	0.17766		17.04	0.23682	0.24966		17.04	0.26022	0.41095		17.04	0.83649	0.37837	0.29081	0.23197	0.39084
17.12	0.28125	0.17692		17.12	0.23538	0.24803		17.12	0.26021	0.41158		17.12	0.83189	0.3815	0.28992	0.22829	0.38525
17.2	0.27895	0.17713		17.2	0.23407	0.24705		17.2	0.2586	0.41338		17.2	0.82667	0.38466	0.2894	0.22484	0.37972
17.28	0.27675	0.17701		17.28	0.23249	0.24588		17.28	0.2573	0.41424		17.28	0.82136	0.38763	0.28853	0.22152	0.37373
17.36	0.27429	0.17689		17.36	0.2307	0.24474		17.36	0.25562	0.41499		17.36	0.81588	0.39067	0.28759	0.21817	0.36761
17.44	0.27171	0.17679		17.44	0.22851	0.24364		17.44	0.25358	0.41567		17.44	0.81022	0.39378	0.28658	0.21477	0.36137
17.52	0.269	0.17671		17.52	0.22625	0.24257		17.52	0.25118	0.41625		17.52	0.80439	0.39695	0.28551	0.21134	0.35501
17.6	0.2662	0.17663		17.6	0.22368	0.24151		17.6	0.24846	0.41674		17.6	0.79838	0.4002	0.28436	0.20786	0.34853
17.68	0.26338	0.17656		17.68	0.22114	0.24051		17.68	0.2456	0.41714		17.68	0.7922	0.40352	0.28314	0.20435	0.34192
17.76	0.26051	0.17651		17.76	0.2185	0.23952		17.76	0.24253	0.41744		17.76	0.78585	0.40691	0.28185	0.20079	0.33519
17.84	0.25758	0.17648		17.84	0.21574	0.23857		17.84	0.23924	0.41766		17.84	0.77932	0.41036	0.28049	0.1972	0.32834
17.92	0.25459	0.17645		17.92	0.21288	0.23766		17.92	0.23573	0.41777		17.92	0.77261	0.41389	0.27907	0.19357	0.32136
18	0.25156	0.17645		18	0.20991	0.23676		18	0.23201	0.41779		18	0.76574	0.41749	0.27757	0.18989	0.31427

## Sheet: Fig.4
Fig. 4b					Fig. 4d			Fig. 4e			Fig. 4f			Fig. 4g
Frequency (GHz)	CuHT-FCIP-EP-S1	CuHT-FCIP-EP-S2	CuHT-FCIP-EP-S3		Real Part of Z	Imaginary Part of Z		Real Part of Z	Imaginary Part of Z		Real Part of Z	Imaginary Part of Z		Real Part of Z	Imaginary Part of Z
2	0.06091	0.1177	0.18732		1.18414	-0.1194		0.91963	-0.42466		0.33638	-0.20501		0.3244	1.00532
7.434	0.11792	0.15794	0.0792		1.10774	-0.20339		0.8451	-0.42743		0.31837	-0.18745		0.34767	1.02588
18.302	0.20896	0.14929	0.02385		1.02612	-0.26477		0.77761	-0.42295		0.30243	-0.16953		0.37434	1.04801
21	0.22937	0.13905	0.01612		0.94517	-0.30647		0.71697	-0.41311		0.28842	-0.15149		0.40449	1.07141
25.18	0.25485	0.12069	0.00856		0.86861	-0.33219		0.66275	-0.39943		0.27619	-0.13348		0.43826	1.09571
30.5	0.27872	0.09798	0.00382		0.79842	-0.34556		0.61444	-0.38307		0.26558	-0.11565		0.47585	1.12047
40	0.31176	0.06654	0.000921389		0.7354	-0.34968		0.57144	-0.36491		0.25645	-0.09812		0.51745	1.14517
					0.6796	-0.34705		0.53319	-0.34563		0.24865	-0.08096		0.56326	1.16922
					0.63066	-0.33955		0.49916	-0.32571		0.24204	-0.06423		0.61345	1.19195
					0.58802	-0.32855		0.46886	-0.30553		0.2365	-0.04797		0.66812	1.21257
					0.55101	-0.31498		0.44185	-0.28534		0.23191	-0.03221		0.72728	1.23023
					0.51892	-0.29948		0.41774	-0.26533		0.22818	-0.01695		0.79082	1.24398
					0.49098	-0.28249		0.39619	-0.24564		0.22519	-0.00221		0.85842	1.25282
					0.46644	-0.26433		0.37689	-0.22635		0.22288	0.01201		0.92959	1.25574
					0.44457	-0.24532		0.35959	-0.20752		0.22116	0.02574		1.00358	1.25174
					0.42472	-0.22584		0.34405	-0.18918		0.21996	0.03897		1.07936	1.23993
					0.4064	-0.20628		0.33008	-0.17136		0.21924	0.05173		1.15569	1.21959
					0.38932	-0.18701		0.31751	-0.15405		0.21893	0.06403		1.23107	1.19025
					0.37332	-0.16833		0.30617	-0.13725		0.21898	0.07589		1.30385	1.15179
					0.35837	-0.15042		0.29595	-0.12096		0.21937	0.08733		1.37232	1.10448
					0.34445	-0.13335		0.28672	-0.10516		0.22004	0.09837		1.4348	1.049
					0.33158	-0.11713		0.27838	-0.08982		0.22098	0.10902		1.48979	0.98643
					0.31972	-0.1017		0.27085	-0.07495		0.22215	0.11931		1.53604	0.91821
					0.30884	-0.08699		0.26405	-0.0605		0.22352	0.12926		1.57267	0.84603
					0.29889	-0.07292		0.25791	-0.04647		0.22509	0.13887		1.59919	0.7717
					0.2898	-0.05942		0.25237	-0.03283		0.22682	0.14818		1.61547	0.69706
					0.2815	-0.04644		0.24737	-0.01956		0.22871	0.15719		1.62172	0.62382
					0.27392	-0.0339		0.24287	-0.00665		0.23074	0.16593		1.61829	0.55348
					0.26701	-0.02176		0.23883	0.00592		0.2329	0.17439		1.60552	0.48712
					0.2607	-0.00998		0.2352	0.01818		0.23518	0.18261		1.58355	0.42509
					0.25493	0.00147		0.23197	0.03014		0.23757	0.19059		1.5526	0.36617
					0.24967	0.01262		0.22908	0.04182		0.24006	0.19834		1.51482	0.30715
					0.24486	0.0235		0.22653	0.05322		0.24265	0.20588		1.47707	0.24639
					0.24046	0.03413		0.22429	0.06438		0.24533	0.21321		1.44532	0.18965
					0.23645	0.04454		0.22232	0.07529		0.24811	0.22034		1.41714	0.14313
					0.23279	0.05474		0.22063	0.08598		0.25096	0.22728		1.38823	0.10658
					0.22944	0.06474		0.21919	0.09646		0.25391	0.23405		1.35735	0.07748
					0.2264	0.07456		0.21798	0.10673		0.25694	0.24064		1.32495	0.05392
					0.22363	0.08421		0.21699	0.11682		0.26005	0.24706		1.29176	0.0348
					0.22111	0.09371		0.21621	0.12672		0.26324	0.25332		1.25842	0.01945
					0.21884	0.10306		0.21562	0.13646		0.26651	0.25941		1.22538	0.00736
					0.21678	0.11228		0.21523	0.14603		0.26987	0.26535		1.19298	-0.00185
					0.21494	0.12137		0.21501	0.15545		0.27331	0.27114		1.16143	-0.0085
					0.21329	0.13034		0.21497	0.16473		0.27684	0.27677		1.13088	-0.01288
					0.21182	0.13921		0.2151	0.17387		0.28046	0.28225		1.10143	-0.01525
					0.21053	0.14797		0.21538	0.18288		0.28416	0.28758		1.07315	-0.01584
					0.20941	0.15664		0.21582	0.19177		0.28795	0.29275		1.04605	-0.01485
					0.20844	0.16522		0.2164	0.20055		0.29183	0.29777		1.02015	-0.01247
					0.20763	0.17371		0.21713	0.20921		0.29581	0.30262		0.99543	-0.00885
					0.20696	0.18214		0.21801	0.21778		0.29988	0.30731		0.9719	-0.00413
					0.20642	0.19049		0.21902	0.22624		0.30404	0.31182		0.94951	0.00154
					0.20603	0.19877		0.22017	0.23461		0.3083	0.31616		0.92824	0.00807
					0.20576	0.207		0.22146	0.24288		0.31264	0.32031		0.90806	0.01535
					0.20561	0.21517		0.22288	0.25108		0.31708	0.32427		0.88894	0.02329
					0.20559	0.22329		0.22443	0.25919		0.32161	0.32802		0.87085	0.03181
					0.20569	0.23136		0.22611	0.26722		0.32622	0.33155		0.85374	0.04084
					0.2059	0.23938		0.22793	0.27517		0.3309	0.33486		0.83759	0.05033
					0.20623	0.24737		0.22988	0.28306		0.33566	0.33793		0.82236	0.06022
					0.20667	0.25533		0.23196	0.29087		0.34048	0.34074		0.80803	0.07046
					0.20722	0.26325		0.23417	0.29861		0.34534	0.34329		0.79457	0.08101
					0.20788	0.27115		0.23652	0.30629		0.35023	0.34556		0.78194	0.09182
					0.20866	0.27902		0.239	0.31389		0.35514	0.34755		0.77012	0.10287
					0.20954	0.28687		0.24163	0.32144		0.36005	0.34923		0.7591	0.11413
					0.21054	0.2947		0.24439	0.32891		0.36493	0.3506		0.74883	0.12556
					0.21164	0.30251		0.24729	0.33633		0.36976	0.35166		0.73931	0.13715
					0.21286	0.31031		0.25034	0.34367		0.3745	0.35239		0.73051	0.14887
					0.2142	0.31811		0.25353	0.35095		0.37914	0.3528		0.72242	0.1607
					0.21564	0.32589		0.25688	0.35816		0.38363	0.35289		0.71501	0.17262
					0.21721	0.33367		0.26038	0.36531		0.38795	0.35267		0.70827	0.18462
					0.2189	0.34145		0.26403	0.37237		0.39206	0.35215		0.70219	0.19668
					0.22071	0.34923		0.26784	0.37936		0.39592	0.35134		0.69674	0.20879
					0.22264	0.357		0.27182	0.38627		0.39952	0.35027		0.69192	0.22092
					0.22471	0.36478		0.27597	0.3931		0.40281	0.34897		0.6877	0.23308
					0.22692	0.37257		0.28028	0.39984		0.40577	0.34746		0.68409	0.24525
					0.22926	0.38036		0.28477	0.40648		0.40838	0.34579		0.68106	0.25741
					0.23175	0.38815		0.28943	0.41301		0.41062	0.34399		0.6786	0.26955
					0.23439	0.39596		0.29428	0.41944		0.41249	0.34211		0.67671	0.28167
					0.23719	0.40377		0.2993	0.42575		0.41397	0.34018		0.67537	0.29375
					0.24016	0.41158		0.30452	0.43193		0.41507	0.33826		0.67457	0.30579
					0.2433	0.4194		0.30992	0.43797		0.4158	0.33638		0.6743	0.31776
					0.24663	0.42722		0.31551	0.44387		0.41618	0.33458		0.67455	0.32967
					0.25014	0.43504		0.3213	0.4496		0.41621	0.33291		0.67531	0.34149
					0.25387	0.44286		0.32727	0.45516		0.41593	0.3314		0.67657	0.35323
					0.2578	0.45067		0.33343	0.46053		0.41537	0.33007		0.67832	0.36487
					0.26196	0.45847		0.33979	0.4657		0.41454	0.32895		0.68055	0.3764
					0.26636	0.46624		0.34633	0.47065		0.4135	0.32805		0.68325	0.3878
					0.271	0.47399		0.35305	0.47536		0.41226	0.3274		0.68642	0.39908
					0.27592	0.48169		0.35994	0.47982		0.41087	0.32699		0.69004	0.41021
					0.2811	0.48933		0.36701	0.48401		0.40935	0.32684		0.6941	0.4212
					0.28658	0.4969		0.37423	0.48792		0.40773	0.32694		0.6986	0.43202
					0.29237	0.50438		0.3816	0.49151		0.40605	0.32729		0.70352	0.44267
					0.29847	0.51175		0.38909	0.49478		0.40433	0.32788		0.70886	0.45314
					0.3049	0.51897		0.39671	0.4977		0.40259	0.32871		0.7146	0.46341
					0.31166	0.52603		0.40442	0.50026		0.40085	0.32976		0.72074	0.47349
					0.31878	0.53289		0.4122	0.50245		0.39914	0.33102		0.72726	0.48335
					0.32624	0.53952		0.42003	0.50423		0.39746	0.33248		0.73416	0.49299
					0.33405	0.54586		0.42789	0.50561		0.39584	0.33412		0.74142	0.5024
					0.34221	0.55188		0.43573	0.50657		0.39428	0.33594		0.74904	0.51157
					0.3507	0.55754		0.44354	0.5071		0.39279	0.33791		0.75701	0.52048
					0.35951	0.56278		0.45127	0.50719		0.39138	0.34003		0.7653	0.52914
					0.3686	0.56756		0.45888	0.50684		0.39005	0.34228		0.77393	0.53753
					0.37794	0.57184		0.46635	0.50606		0.38882	0.34465		0.78286	0.54564
					0.38748	0.57555		0.47362	0.50484		0.38767	0.34713		0.7921	0.55346
					0.39717	0.57868		0.48067	0.5032		0.38662	0.3497		0.80163	0.56099
					0.40694	0.5812		0.48745	0.50116		0.38567	0.35236		0.81143	0.56822
					0.41672	0.58307		0.49392	0.49873		0.38481	0.3551		0.82151	0.57513
					0.42643	0.58431		0.50005	0.49594		0.38404	0.35791		0.83184	0.58173
					0.436	0.58491		0.50579	0.49281		0.38337	0.36077		0.84242	0.588
					0.44534	0.5849		0.51113	0.48938		0.38278	0.36369		0.85323	0.59394
					0.45439	0.58433		0.51603	0.48569		0.38229	0.36666		0.86427	0.59954
					0.46309	0.58323		0.52046	0.48178		0.38189	0.36967		0.87551	0.60479
					0.47139	0.58167		0.52442	0.47769		0.38156	0.37272		0.88695	0.60969
					0.47924	0.57973		0.52789	0.47347		0.38133	0.3758		0.89858	0.61422
					0.48664	0.57746		0.53085	0.46917		0.38117	0.3789		0.91038	0.6184
					0.49358	0.57494		0.53331	0.46482		0.38109	0.38203		0.92234	0.6222
					0.50006	0.57223		0.53527	0.46049		0.38109	0.38518		0.93446	0.62563
					0.50611	0.56939		0.53675	0.45621		0.38116	0.38835		0.9467	0.62868
					0.51174	0.56645		0.53774	0.45202		0.38129	0.39153		0.95908	0.63134
					0.51701	0.56347		0.53828	0.44797		0.3815	0.39472		0.97156	0.63361
					0.52193	0.56044		0.53838	0.4441		0.38177	0.39792		0.98414	0.63549
					0.52655	0.5574		0.53808	0.44044		0.38211	0.40114		0.99681	0.63696
					0.53089	0.55434		0.53739	0.43701		0.3825	0.40436		1.00954	0.63804
					0.53498	0.55125		0.53635	0.43385		0.38296	0.40759		1.02234	0.63871
					0.53882	0.54813		0.53499	0.43097		0.38347	0.41082		1.03518	0.63896
					0.54244	0.54496		0.53335	0.42839		0.38403	0.41406		1.04805	0.63881
					0.54584	0.54174		0.53146	0.42613		0.38464	0.4173		1.06094	0.63823
					0.549	0.53844		0.52935	0.4242		0.38531	0.42054		1.07383	0.63724
					0.55192	0.53505		0.52705	0.42259		0.38602	0.42379		1.0867	0.63583
					0.55458	0.53158		0.5246	0.42132		0.38678	0.42704		1.09955	0.63399
					0.55696	0.52802		0.52203	0.42038		0.38759	0.43029		1.11236	0.63172
					0.55903	0.52438		0.51935	0.41976		0.38844	0.43355		1.1251	0.62903
					0.56078	0.52066		0.51661	0.41947		0.38933	0.43681		1.13777	0.6259
					0.56217	0.51689		0.51382	0.41949		0.39026	0.44007		1.15035	0.62235
					0.56318	0.51309		0.51101	0.41982		0.39122	0.44333		1.16282	0.61837
					0.56379	0.50929		0.5082	0.42045		0.39223	0.4466		1.17515	0.61395
					0.564	0.50553		0.5054	0.42135		0.39327	0.44987		1.18734	0.60911
					0.56379	0.50184		0.50263	0.42253		0.39434	0.45314		1.19937	0.60384
					0.56315	0.49828		0.49991	0.42397		0.39545	0.45641		1.2112	0.59814
					0.5621	0.49487		0.49725	0.42566		0.39659	0.45969		1.22283	0.59202
					0.56064	0.49167		0.49467	0.42757		0.39776	0.46297		1.23423	0.58549
					0.55879	0.48871		0.49216	0.42971		0.39896	0.46626		1.24538	0.57854
					0.55658	0.48603		0.48974	0.43205		0.40018	0.46955		1.25626	0.57119
					0.55402	0.48368		0.48742	0.43459		0.40143	0.47285		1.26685	0.56344
					0.55117	0.48167		0.4852	0.43731		0.40271	0.47614		1.27711	0.55531
					0.54805	0.48003		0.48309	0.4402		0.40402	0.47945		1.28704	0.5468
					0.5447	0.47879		0.48108	0.44325		0.40534	0.48276		1.2966	0.53794
					0.54116	0.47796		0.47919	0.44644		0.40669	0.48607		1.30577	0.52873
					0.53748	0.47755		0.47742	0.44978		0.40807	0.4894		1.31453	0.5192
					0.53369	0.47755		0.47576	0.45324		0.40946	0.49272		1.32286	0.50937
					0.52984	0.47797		0.47422	0.45682		0.41087	0.49606		1.33073	0.49925
					0.52597	0.4788		0.4728	0.46051		0.41231	0.49939		1.33813	0.48888
					0.5221	0.48004		0.47149	0.4643		0.41376	0.50274		1.34504	0.47828
					0.51827	0.48165		0.4703	0.46818		0.41523	0.50609		1.35144	0.46749
					0.51451	0.48364		0.46923	0.47215		0.41671	0.50945		1.35732	0.45653
					0.51084	0.48598		0.46827	0.4762		0.41822	0.51282		1.36266	0.44543
					0.50729	0.48865		0.46743	0.48032		0.41973	0.51619		1.36745	0.43425
					0.50388	0.49163		0.4667	0.4845		0.42127	0.51957		1.37169	0.423
					0.50062	0.4949		0.46608	0.48875		0.42282	0.52296		1.37538	0.41173
					0.49753	0.49844		0.46556	0.49306		0.42438	0.52635		1.37851	0.40049
					0.49462	0.50222		0.46516	0.49741		0.42595	0.52975		1.3811	0.3893
					0.49189	0.50623		0.46486	0.50182		0.42754	0.53316		1.38314	0.37821
					0.48935	0.51043		0.46466	0.50626		0.42914	0.53657		1.38466	0.36726
					0.48701	0.51483		0.46457	0.51075		0.43075	0.53999		1.38566	0.35648
					0.48486	0.51938		0.46457	0.51527		0.43238	0.54342		1.38618	0.34592
					0.48292	0.52408		0.46468	0.51982		0.43401	0.54686		1.38623	0.33559
					0.48117	0.52892		0.46488	0.5244		0.43566	0.5503		1.38583	0.32555
					0.47962	0.53386		0.46517	0.52901		0.43732	0.55375		1.38503	0.3158
					0.47826	0.53891		0.46555	0.53364		0.43899	0.55721		1.38385	0.30638
					0.47709	0.54405		0.46603	0.53829		0.44066	0.56067		1.38232	0.29731
					0.47611	0.54926		0.46659	0.54297		0.44235	0.56414		1.38049	0.2886
					0.47531	0.55453		0.46724	0.54765		0.44405	0.56761		1.37838	0.28027
					0.4747	0.55985		0.46797	0.55236		0.44576	0.5711		1.37604	0.27232
					0.47425	0.56522		0.46879	0.55708		0.44747	0.57459		1.3735	0.26476
					0.47398	0.57062		0.46969	0.56181		0.4492	0.57808		1.37079	0.2576
					0.47386	0.57604		0.47067	0.56655		0.45093	0.58158		1.36796	0.25082
					0.47391	0.58149		0.47173	0.5713		0.45268	0.58509		1.36504	0.24443
					0.47411	0.58695		0.47286	0.57606		0.45443	0.5886		1.36205	0.23841
					0.47446	0.59241		0.47408	0.58082		0.45619	0.59212		1.35903	0.23275
					0.47494	0.59787		0.47537	0.58559		0.45796	0.59565		1.35601	0.22744
					0.47557	0.60333		0.47673	0.59037		0.45975	0.59918		1.353	0.22246
					0.47633	0.60878		0.47816	0.59514		0.46154	0.60271		1.35003	0.21779
					0.47722	0.61422		0.47967	0.59992		0.46333	0.60626		1.34713	0.21343
					0.47824	0.61963		0.48125	0.60471		0.46514	0.6098		1.34431	0.20934
					0.47937	0.62503		0.4829	0.60949		0.46696	0.61336		1.34157	0.2055
					0.48061	0.63041		0.48462	0.61427		0.46879	0.61692		1.33895	0.20191
					0.48197	0.63575		0.48641	0.61906		0.47063	0.62048		1.33643	0.19853
					0.48344	0.64107		0.48827	0.62384		0.47248	0.62405		1.33404	0.19535
					0.485	0.64635		0.49019	0.62862		0.47433	0.62763		1.33178	0.19235
					0.48667	0.6516		0.49219	0.6334		0.4762	0.63121		1.32965	0.1895
					0.48843	0.65681		0.49425	0.63817		0.47808	0.6348		1.32765	0.1868
					0.49028	0.66198		0.49637	0.64294		0.47997	0.63839		1.32579	0.18422
					0.49222	0.66711		0.49856	0.64771		0.48187	0.64199		1.32406	0.18176
					0.49424	0.67219		0.50082	0.65247		0.48378	0.64559		1.32247	0.17938
					0.49635	0.67722		0.50314	0.65722		0.4857	0.6492		1.321	0.17709
					0.49854	0.6822		0.50553	0.66197		0.48763	0.65281		1.31966	0.17486
					0.5008	0.68713		0.50798	0.66672		0.48957	0.65643		1.31845	0.17268
					0.50313	0.692		0.51049	0.67145		0.49153	0.66006		1.31735	0.17055
					0.50553	0.69682		0.51308	0.67618		0.4935	0.66369		1.31636	0.16845
					0.50799	0.70157		0.51572	0.68089		0.49548	0.66733		1.31548	0.16637
					0.51052	0.70625		0.51843	0.6856		0.49747	0.67097		1.3147	0.16431
					0.5131	0.71087		0.52121	0.6903		0.49947	0.67462		1.31402	0.16225
					0.51575	0.7154		0.52405	0.69498		0.50149	0.67827		1.31342	0.1602
					0.51844	0.71986		0.52695	0.69965		0.50352	0.68194		1.31291	0.15814
					0.52118	0.72423		0.52992	0.70431		0.50557	0.6856		1.31247	0.15607
					0.52396	0.72851		0.53296	0.70896		0.50762	0.68927		1.3121	0.15399
					0.52678	0.73269		0.53606	0.71358		0.50969	0.69295		1.3118	0.15189
					0.52963	0.73675		0.53922	0.7182		0.51178	0.69664		1.31156	0.14976
					0.53251	0.74069		0.54246	0.72279		0.51388	0.70033		1.31137	0.14761
					0.5354	0.7445		0.54576	0.72737		0.51599	0.70403		1.31123	0.14544
					0.53831	0.74816		0.54912	0.73192		0.51812	0.70773		1.31113	0.14323
					0.54121	0.75166		0.55255	0.73646		0.52027	0.71145		1.31107	0.14099
					0.5441	0.75496		0.55605	0.74097		0.52243	0.71516		1.31104	0.13872
					0.54695	0.75805		0.55962	0.74546		0.5246	0.71889		1.31104	0.13641
					0.54975	0.76089		0.56325	0.74992		0.52679	0.72262		1.31107	0.13407
					0.55248	0.76345		0.56695	0.75435		0.529	0.72636		1.31111	0.1317
					0.55508	0.76567		0.57072	0.75875		0.53122	0.7301		1.31116	0.12929
					0.55751	0.76748		0.57456	0.76312		0.53346	0.73386		1.31123	0.12684
					0.55971	0.76881		0.57846	0.76745		0.53572	0.73762		1.3113	0.12436
					0.56158	0.76955		0.58243	0.77175		0.538	0.74139		1.31138	0.12185
					0.56298	0.76956		0.58647	0.77601		0.54029	0.74516		1.31146	0.1193
					0.56369	0.76865		0.59058	0.78023		0.5426	0.74895		1.31153	0.11671
					0.56338	0.76656		0.59475	0.7844		0.54492	0.75274		1.3116	0.11409
					0.56152	0.76296		0.599	0.78853		0.54727	0.75654		1.31166	0.11144
					0.55717	0.7574		0.6033	0.79261		0.54963	0.76034		1.31171	0.10876
					0.54866	0.74934		0.60768	0.79663		0.55202	0.76416		1.31174	0.10605
					0.53275	0.73844		0.61211	0.8006		0.55442	0.76798		1.31176	0.1033
					0.50297	0.72586		0.61662	0.80451		0.55684	0.77182		1.31175	0.10053
					0.44696	0.72008		0.62118	0.80835		0.55928	0.77566		1.31173	0.09773
					0.35405	0.75725		0.6258	0.81213		0.56174	0.77951		1.31168	0.0949
					0.28995	0.90121		0.63048	0.81584		0.56422	0.78336		1.3116	0.09205
					0.37729	1.0467		0.63522	0.81948		0.56672	0.78723		1.3115	0.08918
					0.49472	1.07212		0.64001	0.82304		0.56925	0.7911		1.31137	0.08628
					0.56343	1.05163		0.64486	0.82652		0.57179	0.79499		1.31121	0.08335
					0.60035	1.02872		0.64975	0.82991		0.57435	0.79888		1.31101	0.08041
					0.62207	1.01115		0.65468	0.83322		0.57694	0.80279		1.31078	0.07745
					0.63647	0.99865		0.65965	0.83643		0.57955	0.8067		1.31052	0.07447
					0.64708	0.98995		0.66466	0.83955		0.58218	0.81062		1.31022	0.07148
					0.65562	0.984		0.6697	0.84257		0.58483	0.81455		1.30988	0.06846
					0.66296	0.98003		0.67476	0.84549		0.5875	0.81849		1.3095	0.06544
					0.66957	0.97752		0.67984	0.8483		0.5902	0.82244		1.30908	0.0624
					0.67574	0.97611		0.68494	0.85101		0.59292	0.8264		1.30862	0.05935
					0.68164	0.97554		0.69004	0.8536		0.59567	0.83037		1.30812	0.05629
					0.68735	0.97561		0.69513	0.85609		0.59844	0.83435		1.30757	0.05323
					0.69295	0.97618		0.70021	0.85846		0.60123	0.83834		1.30698	0.05015
					0.6985	0.97716		0.70528	0.86072		0.60405	0.84234		1.30634	0.04708
					0.704	0.97846		0.71032	0.86287		0.60689	0.84636		1.30566	0.04399
					0.7095	0.98001		0.71532	0.86491		0.60976	0.85038		1.30493	0.04091
					0.715	0.98177		0.72027	0.86683		0.61265	0.85441		1.30415	0.03782
					0.72052	0.9837		0.72518	0.86865		0.61557	0.85845		1.30333	0.03474
					0.72606	0.98577		0.73001	0.87037		0.61851	0.8625		1.30245	0.03166
					0.73162	0.98794		0.73477	0.87199		0.62149	0.86657		1.30153	0.02858
					0.73723	0.9902		0.73945	0.87352		0.62448	0.87064		1.30056	0.0255
					0.74287	0.99252		0.74404	0.87496		0.62751	0.87473		1.29953	0.02244
					0.74855	0.99489		0.74853	0.87633		0.63056	0.87883		1.29846	0.01938
					0.75427	0.99731		0.7529	0.87762		0.63364	0.88293		1.29733	0.01633
					0.76003	0.99974		0.75717	0.87886		0.63675	0.88705		1.29616	0.01329
					0.76584	1.00219		0.76131	0.88005		0.63989	0.89118		1.29493	0.01027
					0.77169	1.00464		0.76533	0.8812		0.64305	0.89532		1.29365	0.00726
					0.77759	1.00709		0.76921	0.88233		0.64625	0.89947		1.29232	0.00427
					0.78354	1.00952		0.77297	0.88345		0.64947	0.90364		1.29094	0.0013
					0.78952	1.01193		0.77659	0.88457		0.65273	0.90781		1.2895	-0.00165
					0.79556	1.01432		0.78007	0.8857		0.65601	0.912		1.28801	-0.00459
					0.80163	1.01667		0.78342	0.88686		0.65933	0.9162		1.28648	-0.00749
					0.80775	1.01898		0.78664	0.88807		0.66267	0.92041		1.28489	-0.01038
					0.81391	1.02124		0.78974	0.88933		0.66605	0.92463		1.28324	-0.01323
					0.82011	1.02346		0.79271	0.89066		0.66946	0.92886		1.28155	-0.01606
					0.82635	1.02561		0.79557	0.89206		0.6729	0.93311		1.27981	-0.01886
					0.83262	1.0277		0.79832	0.89356		0.67638	0.93736		1.27802	-0.02162
					0.83893	1.02972		0.80098	0.89516		0.67988	0.94163		1.27617	-0.02436
					0.84527	1.03166		0.80354	0.89686		0.68342	0.94591		1.27428	-0.02705
					0.85164	1.03353		0.80603	0.89869		0.687	0.9502		1.27234	-0.02971
					0.85803	1.0353		0.80846	0.90064		0.69061	0.95451		1.27035	-0.03233
					0.86444	1.03699		0.81082	0.90272		0.69425	0.95882		1.26831	-0.03491
					0.87087	1.03858		0.81315	0.90493		0.69793	0.96315		1.26623	-0.03745
					0.87731	1.04007		0.81544	0.90728		0.70164	0.96749		1.2641	-0.03994
					0.88375	1.04145		0.81771	0.90977		0.70539	0.97184		1.26192	-0.04239
					0.89019	1.04272		0.81998	0.9124		0.70918	0.9762		1.25971	-0.04479
					0.89663	1.04387		0.82225	0.91517		0.713	0.98058		1.25745	-0.04714
					0.90304	1.04489		0.82453	0.91808		0.71686	0.98496		1.25514	-0.04944
					0.90943	1.04579		0.82684	0.92112		0.72076	0.98936		1.2528	-0.05169
					0.91578	1.04656		0.82918	0.9243		0.72469	0.99377		1.25042	-0.05388
					0.92208	1.0472		0.83157	0.92761		0.72867	0.9982		1.248	-0.05602
					0.92833	1.0477		0.834	0.93105		0.73268	1.00263		1.24555	-0.05811
					0.93449	1.04806		0.8365	0.9346		0.73673	1.00708		1.24306	-0.06013
					0.94058	1.04828		0.83907	0.93828		0.74082	1.01153		1.24054	-0.0621
					0.94655	1.04836		0.84171	0.94206		0.74496	1.016		1.23799	-0.064
					0.95241	1.04831		0.84443	0.94595		0.74913	1.02049		1.2354	-0.06584
					0.95813	1.04812		0.84724	0.94994		0.75335	1.02498		1.2328	-0.06762
					0.96369	1.0478		0.85014	0.95402		0.7576	1.02948		1.23016	-0.06934
					0.96907	1.04737		0.85313	0.95819		0.76191	1.034		1.2275	-0.07099
					0.97426	1.04683		0.85622	0.96244		0.76625	1.03853		1.22482	-0.07257
					0.97922	1.04619		0.85941	0.96676		0.77064	1.04307		1.22212	-0.07409
					0.98395	1.04547		0.8627	0.97116		0.77507	1.04762		1.2194	-0.07554
					0.98842	1.0447		0.8661	0.97562		0.77954	1.05218		1.21666	-0.07692
					0.99262	1.04391		0.8696	0.98013		0.78406	1.05675		1.21392	-0.07823
					0.99652	1.0431		0.87321	0.9847		0.78863	1.06134		1.21116	-0.07947
					1.00011	1.04233		0.87694	0.98932		0.79324	1.06593		1.20839	-0.08064
					1.00339	1.04163		0.88077	0.99399		0.79791	1.07054		1.20561	-0.08174
					1.00634	1.04104		0.88471	0.99869		0.80261	1.07516		1.20283	-0.08277
					1.00897	1.0406		0.88876	1.00343		0.80737	1.07979		1.20005	-0.08373
					1.01128	1.04036		0.89292	1.0082		0.81217	1.08443		1.19727	-0.08461
					1.01328	1.04036		0.89719	1.01299		0.81703	1.08907		1.19449	-0.08543
					1.015	1.04066		0.90157	1.01781		0.82193	1.09373		1.19171	-0.08617
					1.01646	1.04129		0.90606	1.02264		0.82689	1.0984		1.18895	-0.08684
					1.0177	1.04229		0.91066	1.02749		0.83189	1.10308		1.18619	-0.08744
					1.01876	1.04372		0.91537	1.03235		0.83695	1.10777		1.18344	-0.08797
					1.01969	1.04559		0.92018	1.03723		0.84206	1.11247		1.18071	-0.08843
					1.02055	1.04793		0.9251	1.04211		0.84723	1.11718		1.17799	-0.08882
					1.02139	1.05075		0.93012	1.04699		0.85244	1.1219		1.1753	-0.08915
					1.02227	1.05407		0.93525	1.05187		0.85772	1.12663		1.17262	-0.0894
					1.02327	1.05788		0.94048	1.05676		0.86304	1.13136		1.16997	-0.08959
					1.02443	1.06216		0.94582	1.06164		0.86843	1.13611		1.16734	-0.08971
					1.02582	1.06689		0.95125	1.06652		0.87387	1.14086		1.16474	-0.08976
					1.02748	1.07205		0.95679	1.07138		0.87936	1.14562		1.16217	-0.08976
					1.02946	1.07759		0.96243	1.07624		0.88492	1.15039		1.15963	-0.08968
					1.03181	1.08347		0.96817	1.08109		0.89053	1.15517		1.15712	-0.08955
					1.03455	1.08965		0.97401	1.08593		0.89621	1.15995		1.15465	-0.08936
					1.0377	1.09608		0.97994	1.09075		0.90194	1.16474		1.15221	-0.08911
					1.04128	1.10271		0.98598	1.09556		0.90774	1.16954		1.14982	-0.0888
					1.0453	1.10949		0.99211	1.10035		0.91359	1.17435		1.14746	-0.08844
					1.04976	1.11638		0.99833	1.10512		0.91951	1.17916		1.14515	-0.08802
					1.05466	1.12333		1.00465	1.10987		0.9255	1.18398		1.14288	-0.08755
					1.05998	1.1303		1.01107	1.11461		0.93154	1.1888		1.14066	-0.08703
					1.06571	1.13725		1.01758	1.11932		0.93766	1.19363		1.13848	-0.08646
					1.07184	1.14416		1.02419	1.124		0.94383	1.19846		1.13635	-0.08585
					1.07834	1.15099		1.03089	1.12866		0.95008	1.2033		1.13427	-0.08518
					1.0852	1.15772		1.03768	1.1333		0.95639	1.20814		1.13224	-0.08448
					1.0924	1.16433		1.04456	1.13791		0.96277	1.21298		1.13026	-0.08374
					1.09991	1.17081		1.05154	1.14249		0.96922	1.21783		1.12834	-0.08295
					1.10771	1.17713		1.05861	1.14705		0.97574	1.22268		1.12646	-0.08213
					1.11579	1.18329		1.06577	1.15157		0.98233	1.22754		1.12464	-0.08128
					1.12411	1.18929		1.07302	1.15606		0.98899	1.23239		1.12288	-0.08039
					1.13267	1.19511		1.08037	1.16052		0.99573	1.23725		1.12117	-0.07947
					1.14145	1.20075		1.0878	1.16495		1.00254	1.24211		1.11951	-0.07852
					1.15042	1.20622		1.09533	1.16935		1.00942	1.24696		1.11792	-0.07754
					1.15958	1.2115		1.10295	1.17371		1.01638	1.25182		1.11637	-0.07654
					1.1689	1.2166		1.11065	1.17803		1.02341	1.25668		1.11489	-0.07552
					1.17838	1.22153		1.11845	1.18232		1.03053	1.26153		1.11346	-0.07447
					1.18801	1.22627		1.12634	1.18657		1.03772	1.26639		1.11209	-0.07341
					1.19777	1.23084		1.13432	1.19078		1.04499	1.27124		1.11078	-0.07232
					1.20765	1.23524		1.14239	1.19495		1.05234	1.27608		1.10953	-0.07123
					1.21765	1.23947		1.15056	1.19908		1.05977	1.28093		1.10833	-0.07012
					1.22776	1.24354		1.15881	1.20317		1.06728	1.28576		1.10719	-0.069
					1.23797	1.24744		1.16715	1.20721		1.07488	1.2906		1.10611	-0.06787
					1.24827	1.25119		1.17559	1.21121		1.08256	1.29542		1.10508	-0.06673
					1.25866	1.25478		1.18411	1.21517		1.09033	1.30024		1.10411	-0.06558
					1.26913	1.25822		1.19273	1.21907		1.09818	1.30506		1.1032	-0.06444
					1.27969	1.2615		1.20144	1.22293		1.10612	1.30986		1.10234	-0.06329
					1.29032	1.26465		1.21024	1.22675		1.11415	1.31466		1.10154	-0.06213
					1.30103	1.26765		1.21913	1.23051		1.12227	1.31944		1.10079	-0.06098
					1.3118	1.27051		1.22811	1.23422		1.13048	1.32421		1.1001	-0.05984
					1.32265	1.27323		1.23719	1.23788		1.13878	1.32897		1.09946	-0.05869
					1.33355	1.27582		1.24635	1.24148		1.14718	1.33372		1.09888	-0.05756
					1.34453	1.27828		1.25561	1.24503		1.15567	1.33846		1.09834	-0.05643
					1.35556	1.28061		1.26496	1.24853		1.16425	1.34318		1.09786	-0.05531
					1.36665	1.2828		1.27441	1.25196		1.17293	1.34788		1.09743	-0.05419
					1.37781	1.28488		1.28395	1.25534		1.18171	1.35257		1.09706	-0.0531
					1.38902	1.28682		1.29358	1.25865		1.19058	1.35723		1.09673	-0.05201
					1.40029	1.28864		1.3033	1.26191		1.19956	1.36188		1.09645	-0.05094
					1.41161	1.29034		1.31312	1.2651		1.20863	1.36651		1.09621	-0.04988
					1.42299	1.29192		1.32303	1.26822		1.21781	1.37112		1.09603	-0.04884
					1.43443	1.29338		1.33303	1.27128		1.22709	1.3757		1.09589	-0.04782
					1.44592	1.29472		1.34313	1.27427		1.23648	1.38026		1.0958	-0.04681
					1.45747	1.29593		1.35332	1.27719		1.24597	1.38479		1.09575	-0.04583
					1.46907	1.29703		1.3636	1.28004		1.25557	1.3893		1.09574	-0.04487
					1.48072	1.29801		1.37398	1.28281		1.26527	1.39378		1.09578	-0.04393
					1.49242	1.29888		1.38446	1.28552		1.27509	1.39822		1.09586	-0.04302
					1.50418	1.29962		1.39503	1.28814		1.28502	1.40264		1.09599	-0.04212
					1.516	1.30025		1.40569	1.29069		1.29505	1.40702		1.09615	-0.04126
					1.52786	1.30076		1.41645	1.29315		1.3052	1.41137		1.09635	-0.04042
					1.53978	1.30115		1.4273	1.29553		1.31547	1.41569		1.09659	-0.0396
					1.55175	1.30142		1.43825	1.29783		1.32584	1.41996		1.09687	-0.03882
					1.56377	1.30157		1.4493	1.30005		1.33634	1.4242		1.09718	-0.03806
					1.57584	1.3016		1.46044	1.30217		1.34695	1.42839		1.09753	-0.03734
					1.58797	1.30151		1.47167	1.30421		1.35768	1.43255		1.09792	-0.03664
					1.60014	1.30131		1.483	1.30615		1.36854	1.43665		1.09834	-0.03597
					1.61237	1.30098		1.49442	1.308		1.37951	1.44071		1.09879	-0.03534
					1.62465	1.30052		1.50594	1.30975		1.3906	1.44473		1.09928	-0.03474
					1.63698	1.29995		1.51755	1.31141		1.40182	1.44869		1.09979	-0.03417
					1.64936	1.29925		1.52926	1.31296		1.41317	1.45259		1.10034	-0.03364
					1.66179	1.29842		1.54106	1.31441		1.42464	1.45645		1.10091	-0.03314
					1.67427	1.29747		1.55296	1.31576		1.43623	1.46024		1.10152	-0.03268
					1.68679	1.29639		1.56495	1.317		1.44796	1.46398		1.10215	-0.03225
					1.69937	1.29518		1.57703	1.31813		1.45981	1.46765		1.10281	-0.03186
					1.712	1.29384		1.58921	1.31914		1.4718	1.47127		1.10349	-0.0315
					1.72467	1.29237		1.60148	1.32004		1.48391	1.47481		1.1042	-0.03119
					1.73739	1.29077		1.61385	1.32083		1.49616	1.47829		1.10493	-0.03091
					1.75016	1.28904		1.6263	1.32149		1.50855	1.48169		1.10569	-0.03067
					1.76297	1.28716		1.63885	1.32203		1.52107	1.48502		1.10647	-0.03046
					1.77583	1.28515		1.65149	1.32245		1.53372	1.48827		1.10727	-0.0303
					1.78873	1.28301		1.66422	1.32274		1.54651	1.49144		1.10809	-0.03018
					1.80168	1.28072		1.67704	1.3229		1.55944	1.49454		1.10893	-0.0301
					1.81467	1.27829		1.68995	1.32293		1.57251	1.49754		1.10979	-0.03006
					1.8277	1.27571		1.70295	1.32282		1.58572	1.50046		1.11066	-0.03006
					1.84078	1.27299		1.71603	1.32257		1.59907	1.50328		1.11156	-0.0301
					1.85389	1.27013		1.72921	1.32219		1.61256	1.50601		1.11247	-0.03019
					1.86704	1.26711		1.74247	1.32165		1.6262	1.50865		1.11339	-0.03032
					1.88023	1.26395		1.75581	1.32098		1.63998	1.51118		1.11433	-0.03049
					1.89346	1.26063		1.76924	1.32015		1.6539	1.51361		1.11528	-0.0307
					1.90672	1.25716		1.78275	1.31917		1.66797	1.51593		1.11624	-0.03096
					1.92002	1.25353		1.79635	1.31803		1.68218	1.51814		1.11722	-0.03126
					1.93335	1.24975		1.81002	1.31673		1.69654	1.52024		1.1182	-0.03161
					1.94671	1.2458		1.82378	1.31528		1.71105	1.52222		1.1192	-0.032
					1.9601	1.2417		1.83761	1.31366		1.7257	1.52407		1.1202	-0.03243
					1.97352	1.23743		1.85152	1.31187		1.7405	1.5258		1.1212	-0.03291
					1.98696	1.23299		1.8655	1.30991		1.75546	1.5274		1.12221	-0.03343
					2.00043	1.22839		1.87956	1.30778		1.77056	1.52887		1.12323	-0.034
					2.01393	1.22362		1.89369	1.30547		1.7858	1.53019		1.12425	-0.03461
					2.02744	1.21868		1.90789	1.30298		1.8012	1.53138		1.12527	-0.03527
					2.04098	1.21356		1.92215	1.30031		1.81675	1.53242		1.12629	-0.03598
					2.05453	1.20827		1.93649	1.29745		1.83245	1.53331		1.1273	-0.03673
					2.0681	1.2028		1.95088	1.2944		1.8483	1.53405		1.12831	-0.03752
					2.08168	1.19716		1.96534	1.29116		1.86429	1.53462		1.12932	-0.03837
					2.09527	1.19133		1.97986	1.28773		1.88044	1.53504		1.13032	-0.03925
					2.10887	1.18532		1.99444	1.28409		1.89673	1.53528		1.13131	-0.04019
					2.12247	1.17913		2.00907	1.28026		1.91318	1.53535		1.13229	-0.04117
					2.13608	1.17275		2.02375	1.27622		1.92977	1.53524		1.13326	-0.04219
					2.1497	1.16618		2.03848	1.27197		1.94651	1.53495		1.13421	-0.04327
					2.16331	1.15942		2.05326	1.26751		1.96339	1.53448		1.13515	-0.04439
					2.17691	1.15247		2.06808	1.26284		1.98043	1.53381		1.13606	-0.04556
					2.19051	1.14532		2.08294	1.25795		1.9976	1.53294		1.13696	-0.04677
					2.2041	1.13799		2.09784	1.25284		2.01492	1.53187		1.13783	-0.04803
					2.21768	1.13045		2.11278	1.24751		2.03239	1.53059		1.13868	-0.04934
					2.23124	1.12271		2.12775	1.24195		2.04999	1.52909		1.13949	-0.0507
					2.24478	1.11478		2.14274	1.23616		2.06774	1.52738		1.14028	-0.05211
					2.2583	1.10664		2.15776	1.23014		2.08562	1.52544		1.14104	-0.05356
					2.27179	1.0983		2.1728	1.22388		2.10365	1.52327		1.14176	-0.05506
					2.28526	1.08975		2.18785	1.21739		2.1218	1.52087		1.14245	-0.05661
					2.29869	1.081		2.20292	1.21065		2.14009	1.51823		1.14309	-0.05821
					2.31209	1.07203		2.218	1.20368		2.15851	1.51533		1.1437	-0.05986
					2.32545	1.06286		2.23308	1.19645		2.17705	1.51219		1.14426	-0.06155
					2.33876	1.05348		2.24816	1.18898		2.19573	1.50878		1.14477	-0.0633
					2.35203	1.04389		2.26324	1.18126		2.21452	1.50511		1.14524	-0.06509
					2.36525	1.03408		2.2783	1.17329		2.23343	1.50118		1.14565	-0.06692
					2.37841	1.02406		2.29336	1.16506		2.25246	1.49696		1.14601	-0.0688
					2.39152	1.01383		2.3084	1.15657		2.27161	1.49246		1.14632	-0.07073
					2.40456	1.00337		2.32341	1.14782		2.29086	1.48767		1.14656	-0.07271
					2.41753	0.99271		2.3384	1.13881		2.31022	1.48259		1.14675	-0.07472
					2.43044	0.98182		2.35335	1.12954		2.32968	1.47721		1.14687	-0.07678
					2.44327	0.97072		2.36826	1.11999		2.34923	1.47152		1.14692	-0.07888
					2.45601	0.95939		2.38313	1.11019		2.36888	1.46551		1.14691	-0.08102
					2.46868	0.94785		2.39796	1.10011		2.38862	1.45919		1.14683	-0.0832
					2.48125	0.93609		2.41272	1.08976		2.40843	1.45255		1.14667	-0.08541
					2.49373	0.92411		2.42743	1.07914		2.42833	1.44557		1.14644	-0.08766
					2.50611	0.9119		2.44207	1.06825		2.4483	1.43826		1.14612	-0.08994
					2.51839	0.89948		2.45664	1.05708		2.46833	1.4306		1.14573	-0.09225
					2.53056	0.88684		2.47113	1.04564		2.48843	1.42259		1.14525	-0.09459
					2.54262	0.87398		2.48553	1.03392		2.50857	1.41423		1.14469	-0.09695
					2.55456	0.8609		2.49984	1.02192		2.52877	1.40551		1.14404	-0.09933
					2.56638	0.8476		2.51406	1.00965		2.54901	1.39642		1.14329	-0.10174
					2.57807	0.83408		2.52818	0.9971		2.56928	1.38697		1.14246	-0.10415
					2.58963	0.82034		2.54218	0.98427		2.58957	1.37713		1.14152	-0.10658
					2.60105	0.80639		2.55607	0.97116		2.60988	1.36691		1.14049	-0.10902
					2.61232	0.79222		2.56983	0.95778		2.63021	1.35631		1.13936	-0.11146
					2.62345	0.77783		2.58347	0.94411		2.65054	1.34531		1.13813	-0.1139
					2.63443	0.76323		2.59697	0.93018		2.67086	1.33392		1.1368	-0.11634
					2.64525	0.74842		2.61033	0.91596		2.69116	1.32212		1.13535	-0.11876
					2.6559	0.7334		2.62353	0.90148		2.71144	1.30992		1.1338	-0.12118
					2.66639	0.71817		2.63658	0.88672		2.73169	1.2973		1.13215	-0.12357
					2.6767	0.70273		2.64947	0.87169		2.75189	1.28427		1.13038	-0.12594
					2.68683	0.68709		2.66218	0.85638		2.77205	1.27082		1.1285	-0.12828
					2.69678	0.67125		2.67472	0.84081		2.79213	1.25695		1.12651	-0.13059
					2.70653	0.6552		2.68707	0.82498		2.81215	1.24265		1.12441	-0.13286
					2.7161	0.63896		2.69924	0.80888		2.83208	1.22793		1.1222	-0.13507
					2.72546	0.62252		2.7112	0.79252		2.85191	1.21277		1.11988	-0.13724
					2.73462	0.60589		2.72296	0.7759		2.87164	1.19717		1.11744	-0.13935
					2.74356	0.58907		2.7345	0.75902		2.89125	1.18114		1.11489	-0.14139
					2.7523	0.57207		2.74583	0.74189		2.91073	1.16467		1.11223	-0.14336
					2.76081	0.55488		2.75692	0.72452		2.93007	1.14776		1.10947	-0.14525
					2.76909	0.53751		2.76779	0.7069		2.94926	1.13041		1.10659	-0.14706
					2.77715	0.51997		2.77842	0.68904		2.96828	1.11261		1.10361	-0.14877
					2.78497	0.50225		2.7888	0.67094		2.98712	1.09438		1.10053	-0.15038
					2.79255	0.48437		2.79892	0.65261		3.00577	1.0757		1.09735	-0.15189
					2.79988	0.46632		2.80879	0.63405		3.02421	1.05657		1.09407	-0.15329
					2.80697	0.44811		2.81839	0.61527		3.04244	1.03701		1.0907	-0.15456
					2.8138	0.42975		2.82771	0.59628		3.06044	1.01701		1.08725	-0.15571
					2.82038	0.41124		2.83676	0.57707		3.07819	0.99656		1.08371	-0.15673
					2.82669	0.39259		2.84552	0.55765		3.09569	0.97569		1.08009	-0.1576
					2.83273	0.37379		2.854	0.53804		3.11291	0.95438		1.07639	-0.15833
					2.8385	0.35486		2.86217	0.51822		3.12985	0.93264		1.07264	-0.1589
					2.844	0.3358		2.87005	0.49823		3.1465	0.91047		1.06882	-0.15932
					2.84922	0.31661		2.87761	0.47805		3.16283	0.88788		1.06495	-0.15957
					2.85416	0.29731		2.88486	0.45769		3.17884	0.86487		1.06103	-0.15964
					2.85881	0.27789		2.8918	0.43717		3.19451	0.84146		1.05708	-0.15954
					2.86317	0.25836		2.89841	0.41648		3.20983	0.81763		1.0531	-0.15926
					2.86723	0.23873		2.90469	0.39564		3.22478	0.79341		1.0491	-0.15879
					2.871	0.21901		2.91064	0.37466		3.23935	0.7688		1.0451	-0.15813
					2.87447	0.1992		2.91625	0.35353		3.25353	0.7438		1.04109	-0.15727
					2.87764	0.17931		2.92152	0.33228		3.26731	0.71842		1.0371	-0.15622
					2.88051	0.15933		2.92645	0.3109		3.28067	0.69267		1.03313	-0.15496
					2.88307	0.13929		2.93102	0.28941		3.2936	0.66657		1.02919	-0.1535
					2.88532	0.11919		2.93525	0.26781		3.30609	0.64012		1.02531	-0.15183
					2.88725	0.09903		2.93912	0.24611		3.31812	0.61332		1.02148	-0.14996
					2.88888	0.07882		2.94263	0.22432		3.32968	0.5862		1.01772	-0.14787
					2.89019	0.05856		2.94578	0.20245		3.34077	0.55876		1.01405	-0.14559
					2.89118	0.03827		2.94857	0.18051		3.35137	0.53102		1.01048	-0.14309
					2.89186	0.01795		2.95099	0.15851		3.36146	0.50298		1.00702	-0.1404
					2.89221	-0.00239		2.95305	0.13645		3.37105	0.47467		1.00369	-0.1375
					2.89225	-0.02274		2.95474	0.11434		3.38011	0.44608		1.00049	-0.13441
					2.89197	-0.0431		2.95606	0.09219		3.38865	0.41724		0.99745	-0.13113
					2.89136	-0.06347		2.957	0.07002		3.39664	0.38816		0.99458	-0.12767
					2.89044	-0.08382		2.95758	0.04783		3.40409	0.35886		0.99189	-0.12403
					2.88919	-0.10417		2.95778	0.02563		3.41098	0.32935		0.9894	-0.12022
					2.88763	-0.12449		2.95762	0.00343		3.4173	0.29964		0.98711	-0.11625
					2.88574	-0.14478		2.95708	-0.01876		3.42306	0.26975		0.98505	-0.11213
					2.88353	-0.16504		2.95617	-0.04094		3.42823	0.2397		0.98322	-0.10788
					2.88101	-0.18526		2.95489	-0.06309		3.43283	0.2095		0.98163	-0.1035
					2.87817	-0.20542		2.95324	-0.08521		3.43683	0.17917		0.98031	-0.09901
					2.87501	-0.22553		2.95122	-0.10728		3.44024	0.14873		0.97925	-0.09443
					2.87153	-0.24558		2.94884	-0.12929		3.44306	0.11819		0.97847	-0.08977
					2.86774	-0.26555		2.94609	-0.15125		3.44527	0.08757		0.97798	-0.08505
					2.86364	-0.28545		2.94298	-0.17313		3.44688	0.05689		0.97779	-0.08028
					2.85924	-0.30526		2.93951	-0.19494		3.44789	0.02616		0.97789	-0.07549
					2.85452	-0.32498		2.93568	-0.21666		3.44829	-0.00459		0.9783	-0.0707
					2.8495	-0.3446		2.9315	-0.23828		3.44808	-0.03536		0.97902	-0.06593
					2.84418	-0.36411		2.92697	-0.2598		3.44726	-0.06612		0.98005	-0.0612
					2.83856	-0.38352		2.92209	-0.2812		3.44583	-0.09685		0.98139	-0.05652
					2.83264	-0.4028		2.91687	-0.30249		3.4438	-0.12755		0.98304	-0.05193
					2.82643	-0.42196		2.91131	-0.32364		3.44117	-0.15818		0.985	-0.04745
					2.81994	-0.44099		2.90541	-0.34466		3.43794	-0.18874		0.98725	-0.04309
					2.81315	-0.45988		2.89919	-0.36554		3.4341	-0.2192		0.9898	-0.03888
					2.80609	-0.47863		2.89263	-0.38626		3.42968	-0.24955		0.99264	-0.03484
					2.79875	-0.49723		2.88576	-0.40683		3.42466	-0.27977		0.99575	-0.03099
					2.79113	-0.51568		2.87857	-0.42723		3.41906	-0.30985		0.99911	-0.02736
					2.78325	-0.53397		2.87106	-0.44746		3.41288	-0.33977		1.00273	-0.02396
					2.7751	-0.55209		2.86326	-0.46751		3.40613	-0.36951		1.00657	-0.0208
					2.76669	-0.57004		2.85515	-0.48738		3.39881	-0.39906		1.01062	-0.01791
					2.75803	-0.58781		2.84674	-0.50705		3.39094	-0.42841		1.01487	-0.01531
					2.74911	-0.60541		2.83805	-0.52653		3.38251	-0.45753		1.01929	-0.013
					2.73995	-0.62281		2.82908	-0.5458		3.37355	-0.48641		1.02386	-0.01099
					2.73055	-0.64003		2.81983	-0.56487		3.36405	-0.51504		1.02855	-0.0093
					2.72092	-0.65705		2.81031	-0.58372		3.35403	-0.54341		1.03335	-0.00793
					2.71105	-0.67388		2.80053	-0.60236		3.3435	-0.5715		1.03823	-0.0069
					2.70096	-0.6905		2.79049	-0.62077		3.33247	-0.59929		1.04316	-0.00619
					2.69065	-0.70691		2.78019	-0.63895		3.32094	-0.62679		1.04812	-0.00582
					2.68013	-0.72311		2.76966	-0.6569		3.30894	-0.65396		1.0531	-0.00579
					2.6694	-0.7391		2.75889	-0.67462		3.29646	-0.68081		1.05805	-0.00608
					2.65847	-0.75487		2.74788	-0.69209		3.28353	-0.70733		1.06297	-0.0067
					2.64734	-0.77042		2.73666	-0.70933		3.27016	-0.73349		1.06782	-0.00764
					2.63602	-0.78575		2.72522	-0.72631		3.25635	-0.7593		1.07259	-0.00889
					2.62451	-0.80085		2.71356	-0.74304		3.24212	-0.78474		1.07725	-0.01044
					2.61283	-0.81572		2.70171	-0.75952		3.22749	-0.8098		1.08179	-0.01228
					2.60097	-0.83036		2.68966	-0.77575		3.21247	-0.83448		1.0862	-0.0144
					2.58894	-0.84476		2.67742	-0.79171		3.19706	-0.85876		1.09044	-0.01678
					2.57676	-0.85893		2.665	-0.80742		3.18129	-0.88265		1.09451	-0.0194
					2.56442	-0.87286		2.6524	-0.82286		3.16516	-0.90614		1.0984	-0.02226
					2.55193	-0.88656		2.63964	-0.83804		3.1487	-0.92921		1.10209	-0.02534
					2.53929	-0.90001		2.62671	-0.85296		3.13191	-0.95186		1.10558	-0.02861
					2.52652	-0.91321		2.61364	-0.8676		3.1148	-0.97409		1.10885	-0.03207
					2.51361	-0.92618		2.60041	-0.88198		3.0974	-0.9959		1.1119	-0.03569
					2.50058	-0.9389		2.58705	-0.89609		3.07971	-1.01727		1.11472	-0.03946
					2.48743	-0.95137		2.57355	-0.90993		3.06175	-1.03821		1.11731	-0.04336
					2.47417	-0.9636		2.55992	-0.92349		3.04353	-1.05872		1.11967	-0.04738
					2.4608	-0.97558		2.54618	-0.93679		3.02507	-1.07878		1.12178	-0.05149
					2.44732	-0.98732		2.53232	-0.94982		3.00638	-1.09841		1.12367	-0.05569
					2.43375	-0.9988		2.51835	-0.96257		2.98747	-1.11759		1.12532	-0.05995
					2.42009	-1.01005		2.50429	-0.97505		2.96835	-1.13633		1.12673	-0.06427
					2.40634	-1.02104		2.49013	-0.98727		2.94904	-1.15463		1.12792	-0.06862
					2.39251	-1.03178		2.47588	-0.99921		2.92956	-1.17248		1.12887	-0.073
					2.37861	-1.04228		2.46155	-1.01089		2.90991	-1.18989		1.12961	-0.07739
					2.36464	-1.05254		2.44715	-1.02229		2.8901	-1.20685		1.13012	-0.08178
					2.3506	-1.06255		2.43268	-1.03343		2.87015	-1.22338		1.13043	-0.08616
					2.33651	-1.07231		2.41814	-1.0443		2.85008	-1.23946		1.13052	-0.09052
					2.32236	-1.08183		2.40355	-1.05491		2.82988	-1.25511		1.13042	-0.09484
					2.30816	-1.09111		2.3889	-1.06525		2.80958	-1.27031		1.13012	-0.09913
					2.29392	-1.10015		2.37421	-1.07533		2.78918	-1.28509		1.12964	-0.10337
					2.27965	-1.10894		2.35947	-1.08516		2.76871	-1.29943		1.12897	-0.10755
					2.26534	-1.1175		2.3447	-1.09472		2.74815	-1.31335		1.12813	-0.11167
					2.251	-1.12582		2.3299	-1.10403		2.72754	-1.32684		1.12712	-0.11572
					2.23663	-1.13391		2.31507	-1.11308		2.70687	-1.33991		1.12596	-0.1197
					2.22225	-1.14176		2.30023	-1.12188		2.68617	-1.35256		1.12464	-0.1236
					2.20785	-1.14938		2.28537	-1.13043		2.66543	-1.36481		1.12318	-0.12741
					2.19344	-1.15676		2.27049	-1.13873		2.64466	-1.37664		1.12157	-0.13113
					2.17903	-1.16392		2.25561	-1.14678		2.62389	-1.38807		1.11984	-0.13477
					2.16461	-1.17086		2.24073	-1.1546		2.60311	-1.39909		1.11799	-0.13831
					2.15019	-1.17757		2.22586	-1.16217		2.58233	-1.40973		1.11601	-0.14175
					2.13579	-1.18406		2.21098	-1.1695		2.56157	-1.41997		1.11392	-0.14509
					2.12139	-1.19033		2.19612	-1.1766		2.54083	-1.42983		1.11173	-0.14833
					2.107	-1.19638		2.18128	-1.18346		2.52011	-1.43932		1.10944	-0.15147
					2.09263	-1.20221		2.16645	-1.1901		2.49943	-1.44843		1.10706	-0.1545
					2.07828	-1.20783		2.15165	-1.19651		2.47879	-1.45717		1.10459	-0.15743
					2.06396	-1.21325		2.13687	-1.20269		2.45821	-1.46554		1.10204	-0.16025
					2.04966	-1.21845		2.12212	-1.20865		2.43768	-1.47357		1.09941	-0.16296
					2.0354	-1.22345		2.10741	-1.2144		2.41721	-1.48124		1.09672	-0.16557
					2.02117	-1.22825		2.09273	-1.21993		2.39681	-1.48857		1.09395	-0.16807
					2.00697	-1.23285		2.07809	-1.22524		2.37649	-1.49556		1.09113	-0.17046
					1.99282	-1.23725		2.0635	-1.23035		2.35624	-1.50221		1.08825	-0.17275
					1.97871	-1.24145		2.04895	-1.23525		2.33609	-1.50854		1.08532	-0.17493
					1.96464	-1.24546		2.03445	-1.23995		2.31602	-1.51455		1.08234	-0.177
					1.95063	-1.24929		2.02	-1.24444		2.29605	-1.52024		1.07931	-0.17897
					1.93666	-1.25293		2.0056	-1.24874		2.27618	-1.52563		1.07625	-0.18083
					1.92275	-1.25638		1.99126	-1.25285		2.25641	-1.53071		1.07316	-0.18259
					1.90889	-1.25966		1.97698	-1.25676		2.23675	-1.5355		1.07003	-0.18424
					1.89509	-1.26275		1.96276	-1.26049		2.21721	-1.54		1.06687	-0.18579
					1.88135	-1.26567		1.94861	-1.26403		2.19778	-1.54421		1.06369	-0.18724
					1.86768	-1.26842		1.93452	-1.26739		2.17847	-1.54815		1.06049	-0.18859
					1.85407	-1.271		1.9205	-1.27057		2.15929	-1.55181		1.05727	-0.18984
					1.84052	-1.27341		1.90654	-1.27358		2.14023	-1.55521		1.05404	-0.19099
					1.82705	-1.27566		1.89266	-1.27641		2.1213	-1.55834		1.05079	-0.19204
					1.81364	-1.27775		1.87885	-1.27907		2.1025	-1.56122		1.04754	-0.193
					1.80031	-1.27967		1.86512	-1.28157		2.08383	-1.56386		1.04428	-0.19386
					1.78704	-1.28145		1.85146	-1.28391		2.0653	-1.56625		1.04102	-0.19462
					1.77386	-1.28307		1.83788	-1.28608		2.04691	-1.5684		1.03775	-0.19529
					1.76075	-1.28454		1.82438	-1.2881		2.02866	-1.57032		1.03449	-0.19587
					1.74772	-1.28586		1.81096	-1.28996		2.01056	-1.57202		1.03123	-0.19636
					1.73476	-1.28704		1.79762	-1.29167		1.99259	-1.5735		1.02798	-0.19676
					1.72189	-1.28808		1.78436	-1.29324		1.97478	-1.57476		1.02474	-0.19707
					1.7091	-1.28898		1.77119	-1.29466		1.95711	-1.57581		1.02151	-0.1973
					1.69639	-1.28975		1.7581	-1.29593		1.93958	-1.57666		1.0183	-0.19744
					1.68376	-1.29038		1.7451	-1.29707		1.92221	-1.5773		1.0151	-0.19749
					1.67122	-1.29088		1.73218	-1.29807		1.90499	-1.57776		1.01191	-0.19746
					1.65876	-1.29125		1.71935	-1.29893		1.88792	-1.57802		1.00875	-0.19735
					1.64639	-1.2915		1.70661	-1.29967		1.871	-1.57811		1.00561	-0.19716
					1.63411	-1.29162		1.69396	-1.30027		1.85423	-1.57801		1.0025	-0.1969
					1.62191	-1.29162		1.6814	-1.30075		1.83761	-1.57774		0.99941	-0.19655
					1.60981	-1.29151		1.66893	-1.30111		1.82115	-1.5773		0.99634	-0.19613
					1.59779	-1.29128		1.65655	-1.30135		1.80484	-1.57669		0.99331	-0.19563
					1.58586	-1.29094		1.64426	-1.30147		1.78869	-1.57593		0.99031	-0.19506
					1.57402	-1.29049		1.63207	-1.30147		1.77269	-1.57501		0.98734	-0.19442
					1.56227	-1.28993		1.61996	-1.30136		1.75684	-1.57393		0.9844	-0.19371
					1.55061	-1.28927		1.60795	-1.30114		1.74114	-1.57272		0.9815	-0.19294
					1.53904	-1.2885		1.59603	-1.30082		1.7256	-1.57135		0.97864	-0.19209
					1.52757	-1.28763		1.5842	-1.30039		1.71022	-1.56985		0.97582	-0.19118
					1.51618	-1.28667		1.57246	-1.29985		1.69498	-1.56822		0.97303	-0.19021
					1.50489	-1.28561		1.56082	-1.29922		1.6799	-1.56645		0.97029	-0.18917
					1.49369	-1.28445		1.54927	-1.29848		1.66497	-1.56456		0.9676	-0.18808
					1.48258	-1.2832		1.53782	-1.29765		1.65019	-1.56255		0.96494	-0.18692
					1.47156	-1.28187		1.52645	-1.29673		1.63557	-1.56042		0.96234	-0.18571
					1.46063	-1.28045		1.51518	-1.29572		1.62109	-1.55817		0.95978	-0.18444
					1.4498	-1.27894		1.50401	-1.29461		1.60677	-1.55581		0.95726	-0.18312
					1.43906	-1.27735		1.49293	-1.29342		1.59259	-1.55334		0.9548	-0.18175
					1.42841	-1.27568		1.48193	-1.29215		1.57856	-1.55076		0.95239	-0.18033
					1.41785	-1.27393		1.47104	-1.29079		1.56468	-1.54809		0.95003	-0.17886
					1.40739	-1.27211		1.46023	-1.28935		1.55095	-1.54532		0.94772	-0.17734
					1.39701	-1.27021		1.44952	-1.28783		1.53736	-1.54245		0.94546	-0.17578
					1.38673	-1.26824		1.4389	-1.28624		1.52391	-1.53949		0.94326	-0.17418
					1.37654	-1.26619		1.42837	-1.28457		1.51062	-1.53644		0.94111	-0.17254
					1.36644	-1.26408		1.41793	-1.28283		1.49746	-1.5333		0.93902	-0.17085
					1.35643	-1.2619		1.40759	-1.28102		1.48445	-1.53008		0.93698	-0.16913
					1.34651	-1.25966		1.39733	-1.27913		1.47157	-1.52679		0.935	-0.16738
					1.33668	-1.25735		1.38717	-1.27719		1.45884	-1.52341		0.93308	-0.16559
					1.32694	-1.25498		1.37709	-1.27517		1.44625	-1.51996		0.93122	-0.16377
					1.31729	-1.25256		1.36711	-1.27309		1.43379	-1.51643		0.92941	-0.16192
					1.30772	-1.25007		1.35721	-1.27095		1.42147	-1.51284		0.92766	-0.16004
					1.29825	-1.24753		1.34741	-1.26875		1.40929	-1.50918		0.92598	-0.15814
					1.28887	-1.24493		1.33769	-1.26649		1.39724	-1.50546		0.92435	-0.15621
					1.27957	-1.24228		1.32806	-1.26417		1.38532	-1.50167		0.92278	-0.15426
					1.27036	-1.23957		1.31852	-1.26179		1.37354	-1.49782		0.92127	-0.1523
					1.26124	-1.23682		1.30906	-1.25937		1.36188	-1.49392		0.91982	-0.15031
					1.2522	-1.23402		1.29969	-1.25689		1.35036	-1.48996		0.91842	-0.1483
					1.24325	-1.23117		1.29041	-1.25435		1.33896	-1.48594		0.91709	-0.14629
					1.23439	-1.22827		1.28121	-1.25177		1.3277	-1.48188		0.91582	-0.14426
					1.2256	-1.22533		1.2721	-1.24914		1.31655	-1.47776		0.91461	-0.14221
					1.21691	-1.22235		1.26307	-1.24646		1.30554	-1.4736		0.91346	-0.14016
					1.2083	-1.21933		1.25413	-1.24374		1.29464	-1.46939		0.91236	-0.1381
					1.19977	-1.21626		1.24527	-1.24097		1.28387	-1.46514		0.91133	-0.13604
					1.19132	-1.21316		1.23649	-1.23816		1.27322	-1.46085		0.91035	-0.13397
					1.18296	-1.21002		1.2278	-1.23531		1.26269	-1.45651		0.90943	-0.1319
					1.17467	-1.20684		1.21919	-1.23242		1.25228	-1.45214		0.90857	-0.12983
					1.16647	-1.20362		1.21065	-1.22949		1.24198	-1.44773		0.90777	-0.12776
					1.15835	-1.20038		1.2022	-1.22652		1.23181	-1.44329		0.90702	-0.12569
					1.15031	-1.1971		1.19383	-1.22351		1.22174	-1.43881		0.90633	-0.12363
					1.14234	-1.19378		1.18554	-1.22047		1.21179	-1.4343		0.90569	-0.12157
					1.13446	-1.19044		1.17732	-1.21739		1.20196	-1.42976		0.90511	-0.11952
					1.12665	-1.18707		1.16919	-1.21428		1.19223	-1.42519		0.90458	-0.11748
					1.11892	-1.18367		1.16113	-1.21114		1.18262	-1.42059		0.9041	-0.11545
					1.11127	-1.18024		1.15315	-1.20797		1.17311	-1.41597		0.90368	-0.11343
					1.1037	-1.17679		1.14524	-1.20476		1.16371	-1.41132		0.90331	-0.11142
					1.09619	-1.17331		1.13741	-1.20153		1.15442	-1.40664		0.90299	-0.10943
					1.08877	-1.1698		1.12965	-1.19827		1.14523	-1.40195		0.90272	-0.10746
					1.08141	-1.16627		1.12197	-1.19498		1.13614	-1.39723		0.9025	-0.1055
					1.07414	-1.16272		1.11437	-1.19166		1.12716	-1.39249		0.90232	-0.10355
					1.06693	-1.15915		1.10683	-1.18832		1.11828	-1.38774		0.9022	-0.10163
					1.0598	-1.15556		1.09937	-1.18495		1.1095	-1.38296		0.90212	-0.09973
					1.05273	-1.15195		1.09198	-1.18156		1.10082	-1.37817		0.90208	-0.09785
					1.04574	-1.14832		1.08466	-1.17815		1.09224	-1.37337		0.90209	-0.09599
					1.03882	-1.14467		1.07741	-1.17471		1.08376	-1.36854		0.90214	-0.09416
					1.03197	-1.141		1.07023	-1.17126		1.07537	-1.36371		0.90224	-0.09235
					1.02518	-1.13732		1.06312	-1.16778		1.06707	-1.35886		0.90237	-0.09056
					1.01847	-1.13362		1.05608	-1.16428		1.05887	-1.354		0.90255	-0.0888
					1.01182	-1.1299		1.04911	-1.16076		1.05076	-1.34913		0.90276	-0.08707
					1.00524	-1.12617		1.0422	-1.15723		1.04274	-1.34425		0.90301	-0.08537
					0.99873	-1.12243		1.03536	-1.15368		1.03482	-1.33936		0.9033	-0.08369
					0.99228	-1.11867		1.02859	-1.15011		1.02698	-1.33446		0.90362	-0.08205
					0.9859	-1.11491		1.02188	-1.14652		1.01923	-1.32955		0.90398	-0.08043
					0.97958	-1.11113		1.01524	-1.14292		1.01157	-1.32463		0.90437	-0.07884
					0.97332	-1.10734		1.00866	-1.13931		1.00399	-1.31971		0.9048	-0.07729
					0.96713	-1.10354		1.00215	-1.13568		0.9965	-1.31479		0.90525	-0.07577
					0.961	-1.09973		0.9957	-1.13203		0.98909	-1.30985		0.90573	-0.07428
					0.95493	-1.09591		0.98931	-1.12838		0.98177	-1.30492		0.90625	-0.07282
					0.94893	-1.09208		0.98298	-1.12471		0.97452	-1.29998		0.90679	-0.07139
					0.94298	-1.08824		0.97671	-1.12103		0.96736	-1.29504		0.90735	-0.07
					0.9371	-1.0844		0.97051	-1.11733		0.96028	-1.29009		0.90795	-0.06865
					0.93127	-1.08055		0.96436	-1.11363		0.95327	-1.28515		0.90856	-0.06732
					0.9255	-1.07669		0.95828	-1.10992		0.94635	-1.2802		0.9092	-0.06603
					0.9198	-1.07283		0.95225	-1.1062		0.9395	-1.27525		0.90987	-0.06478
					0.91414	-1.06896		0.94628	-1.10246		0.93273	-1.2703		0.91055	-0.06356
					0.90855	-1.06509		0.94037	-1.09872		0.92603	-1.26535		0.91125	-0.06238
					0.90301	-1.06121		0.93451	-1.09497		0.91941	-1.26041		0.91197	-0.06123
					0.89753	-1.05733		0.92872	-1.09122		0.91286	-1.25546		0.91271	-0.06012
					0.8921	-1.05345		0.92298	-1.08745		0.90638	-1.25052		0.91347	-0.05905
					0.88673	-1.04956		0.91729	-1.08368		0.89997	-1.24557		0.91424	-0.05801
					0.88141	-1.04567		0.91166	-1.07991		0.89364	-1.24064		0.91503	-0.05701
					0.87614	-1.04178		0.90608	-1.07612		0.88737	-1.2357		0.91583	-0.05604
					0.87093	-1.03789		0.90056	-1.07233		0.88117	-1.23077		0.91665	-0.05511
					0.86577	-1.03399		0.89509	-1.06854		0.87504	-1.22584		0.91747	-0.05422
					0.86066	-1.03009		0.88967	-1.06474		0.86898	-1.22092		0.91831	-0.05336
					0.85561	-1.0262		0.88431	-1.06094		0.86299	-1.216		0.91915	-0.05254
					0.8506	-1.0223		0.87899	-1.05713		0.85705	-1.21108		0.92001	-0.05176
					0.84564	-1.0184		0.87373	-1.05332		0.85119	-1.20617		0.92087	-0.05101
					0.84073	-1.0145		0.86852	-1.04951		0.84539	-1.20127		0.92174	-0.0503
					0.83588	-1.01061		0.86336	-1.04569		0.83965	-1.19637		0.92261	-0.04963
					0.83107	-1.00671		0.85824	-1.04187		0.83397	-1.19148		0.92349	-0.04899
					0.8263	-1.00282		0.85318	-1.03805		0.82836	-1.1866		0.92438	-0.04839
					0.82159	-0.99892		0.84817	-1.03422		0.8228	-1.18172		0.92527	-0.04783
					0.81692	-0.99503		0.8432	-1.0304		0.81731	-1.17685		0.92615	-0.0473
					0.8123	-0.99114		0.83828	-1.02657		0.81187	-1.17198		0.92705	-0.04681
					0.80772	-0.98726		0.83341	-1.02274		0.8065	-1.16713		0.92794	-0.04635
					0.80319	-0.98337		0.82858	-1.01891		0.80118	-1.16228		0.92883	-0.04593
					0.79871	-0.97949		0.8238	-1.01508		0.79592	-1.15744		0.92972	-0.04555
					0.79426	-0.97561		0.81907	-1.01125		0.79071	-1.15261		0.9306	-0.0452
					0.78987	-0.97174		0.81438	-1.00742		0.78556	-1.14779		0.93149	-0.04488
					0.78551	-0.96786		0.80974	-1.00359		0.78047	-1.14297		0.93237	-0.0446
					0.7812	-0.964		0.80514	-0.99976		0.77543	-1.13817		0.93324	-0.04436
					0.77693	-0.96013		0.80058	-0.99593		0.77044	-1.13337		0.93411	-0.04415
					0.7727	-0.95627		0.79607	-0.9921		0.7655	-1.12858		0.93497	-0.04397
					0.76851	-0.95242		0.7916	-0.98828		0.76062	-1.12381		0.93583	-0.04383
					0.76437	-0.94857		0.78717	-0.98445		0.75579	-1.11904		0.93667	-0.04372
					0.76026	-0.94472		0.78278	-0.98063		0.75101	-1.11428		0.93751	-0.04365
					0.7562	-0.94088		0.77844	-0.9768		0.74629	-1.10953		0.93834	-0.04361
					0.75217	-0.93705		0.77414	-0.97298		0.74161	-1.10479		0.93916	-0.0436
					0.74818	-0.93322		0.76987	-0.96917		0.73698	-1.10007		0.93996	-0.04362
					0.74423	-0.92939		0.76565	-0.96535		0.7324	-1.09535		0.94076	-0.04368
					0.74032	-0.92557		0.76147	-0.96154		0.72787	-1.09064		0.94154	-0.04377
					0.73645	-0.92176		0.75733	-0.95773		0.72338	-1.08594		0.94231	-0.04389
					0.73262	-0.91795		0.75322	-0.95392		0.71894	-1.08126		0.94306	-0.04404
					0.72882	-0.91415		0.74916	-0.95011		0.71455	-1.07658		0.94379	-0.04422
					0.72505	-0.91035		0.74513	-0.94631		0.7102	-1.07192		0.94451	-0.04444
					0.72133	-0.90656		0.74114	-0.94251		0.7059	-1.06726		0.94522	-0.04468
					0.71764	-0.90278		0.73719	-0.93872		0.70164	-1.06262		0.9459	-0.04495
					0.71398	-0.899		0.73327	-0.93493		0.69743	-1.05799		0.94657	-0.04526
					0.71036	-0.89523		0.72939	-0.93114		0.69326	-1.05337		0.94721	-0.04559
					0.70678	-0.89147		0.72555	-0.92736		0.68914	-1.04876		0.94784	-0.04595
					0.70322	-0.88771		0.72174	-0.92358		0.68505	-1.04416		0.94845	-0.04634
					0.6997	-0.88396		0.71797	-0.9198		0.68101	-1.03958		0.94903	-0.04675
					0.69622	-0.88022		0.71423	-0.91603		0.67701	-1.035		0.94959	-0.0472
					0.69277	-0.87649		0.71053	-0.91226		0.67305	-1.03044		0.95013	-0.04766
					0.68935	-0.87276		0.70687	-0.9085		0.66913	-1.02589		0.95064	-0.04816
					0.68596	-0.86904		0.70323	-0.90475		0.66525	-1.02135		0.95112	-0.04868
					0.6826	-0.86532		0.69963	-0.90099		0.66141	-1.01682		0.95159	-0.04922
					0.67928	-0.86162		0.69607	-0.89724		0.65761	-1.0123		0.95202	-0.04979
					0.67598	-0.85792		0.69253	-0.8935		0.65385	-1.0078		0.95243	-0.05038
					0.67272	-0.85423		0.68903	-0.88976		0.65013	-1.00331		0.9528	-0.051
					0.66948	-0.85054		0.68557	-0.88603		0.64644	-0.99882		0.95315	-0.05163
					0.66628	-0.84687		0.68213	-0.8823		0.64279	-0.99436		0.95347	-0.05229
					0.66311	-0.8432		0.67872	-0.87858		0.63918	-0.9899		0.95376	-0.05297
					0.65996	-0.83954		0.67535	-0.87486		0.63561	-0.98545		0.95402	-0.05367
					0.65685	-0.83588		0.67201	-0.87115		0.63207	-0.98102		0.95424	-0.05439
					0.65376	-0.83224		0.6687	-0.86745		0.62856	-0.9766		0.95444	-0.05512
					0.6507	-0.8286		0.66541	-0.86375		0.62509	-0.97219		0.9546	-0.05587
					0.64767	-0.82497		0.66216	-0.86005		0.62166	-0.96779		0.95472	-0.05664
					0.64467	-0.82135		0.65894	-0.85636		0.61826	-0.9634		0.95481	-0.05742
					0.64169	-0.81774		0.65575	-0.85268		0.61489	-0.95903		0.95487	-0.05822
					0.63874	-0.81413		0.65259	-0.849		0.61156	-0.95467		0.95488	-0.05903
					0.63582	-0.81053		0.64945	-0.84533		0.60826	-0.95032		0.95487	-0.05986
					0.63292	-0.80694		0.64635	-0.84167		0.60499	-0.94598		0.95481	-0.06069
					0.63005	-0.80336		0.64327	-0.83801		0.60176	-0.94165		0.95471	-0.06154
					0.62721	-0.79979		0.64022	-0.83435		0.59856	-0.93734		0.95458	-0.06239
					0.62439	-0.79622		0.6372	-0.83071		0.59538	-0.93304		0.95441	-0.06325
					0.6216	-0.79267		0.6342	-0.82707		0.59224	-0.92875		0.9542	-0.06412
					0.61883	-0.78912		0.63123	-0.82343		0.58914	-0.92447		0.95395	-0.06499
					0.61608	-0.78558		0.62829	-0.8198		0.58606	-0.9202		0.95365	-0.06587
					0.61337	-0.78204		0.62538	-0.81618		0.58301	-0.91595		0.95332	-0.06675
					0.61067	-0.77852		0.62249	-0.81257		0.57999	-0.91171		0.95295	-0.06763
					0.608	-0.775		0.61963	-0.80896		0.577	-0.90747		0.95253	-0.06852
					0.60535	-0.77149		0.61679	-0.80535		0.57404	-0.90326		0.95207	-0.0694
					0.60272	-0.76799		0.61398	-0.80176		0.57111	-0.89905		0.95157	-0.07028
					0.60012	-0.7645		0.6112	-0.79817		0.56821	-0.89485		0.95103	-0.07115
					0.59754	-0.76102		0.60844	-0.79458		0.56533	-0.89067		0.95045	-0.07202
					0.59499	-0.75754		0.6057	-0.79101		0.56248	-0.8865		0.94982	-0.07288
					0.59245	-0.75407		0.60299	-0.78744		0.55967	-0.88234		0.94915	-0.07374
					0.58994	-0.75061		0.6003	-0.78387		0.55687	-0.87819		0.94844	-0.07458
					0.58745	-0.74716		0.59764	-0.78032		0.55411	-0.87405		0.94768	-0.07541
					0.58498	-0.74372		0.595	-0.77677		0.55137	-0.86993		0.94689	-0.07623
					0.58253	-0.74028		0.59239	-0.77322		0.54866	-0.86582		0.94605	-0.07704
					0.58011	-0.73686		0.58979	-0.76969		0.54597	-0.86171		0.94517	-0.07782
					0.5777	-0.73344		0.58723	-0.76616		0.54331	-0.85762		0.94424	-0.07859
					0.57531	-0.73003		0.58468	-0.76263		0.54068	-0.85355		0.94328	-0.07935
					0.57295	-0.72662		0.58216	-0.75912		0.53807	-0.84948		0.94228	-0.08008
					0.5706	-0.72323		0.57965	-0.75561		0.53548	-0.84542		0.94123	-0.08079
					0.56828	-0.71984		0.57718	-0.7521		0.53292	-0.84138		0.94015	-0.08147
					0.56597	-0.71646		0.57472	-0.74861		0.53039	-0.83734		0.93903	-0.08213
					0.56369	-0.71309		0.57228	-0.74512		0.52787	-0.83332		0.93787	-0.08276
					0.56142	-0.70972		0.56987	-0.74163		0.52539	-0.82931		0.93667	-0.08336
					0.55917	-0.70637		0.56748	-0.73816		0.52292	-0.82531		0.93544	-0.08394
					0.55694	-0.70302		0.5651	-0.73469		0.52048	-0.82133		0.93417	-0.08448
					0.55473	-0.69968		0.56275	-0.73122		0.51806	-0.81735		0.93287	-0.08499
					0.55254	-0.69634		0.56042	-0.72777		0.51567	-0.81338		0.93153	-0.08547
					0.55037	-0.69302		0.55812	-0.72432		0.51329	-0.80943		0.93017	-0.08591
					0.54821	-0.6897		0.55583	-0.72088		0.51094	-0.80549		0.92877	-0.08631
					0.54608	-0.68639		0.55356	-0.71744		0.50862	-0.80155		0.92734	-0.08668
					0.54396	-0.68309		0.55131	-0.71401		0.50631	-0.79763		0.92588	-0.087
					0.54185	-0.67979		0.54908	-0.71059		0.50403	-0.79372		0.9244	-0.08729
					0.53977	-0.67651		0.54687	-0.70717		0.50176	-0.78982		0.92289	-0.08754
					0.5377	-0.67323		0.54468	-0.70376		0.49952	-0.78593		0.92136	-0.08774
					0.53565	-0.66995		0.54251	-0.70036		0.4973	-0.78205		0.9198	-0.0879
					0.53362	-0.66669		0.54036	-0.69697		0.4951	-0.77819		0.91823	-0.08802
					0.5316	-0.66343		0.53822	-0.69358		0.49292	-0.77433		0.91663	-0.08809
					0.5296	-0.66018		0.53611	-0.6902		0.49076	-0.77048		0.91502	-0.08811
					0.52762	-0.65694		0.53401	-0.68682		0.48862	-0.76665		0.91339	-0.0881
					0.52565	-0.6537		0.53193	-0.68345		0.4865	-0.76282		0.91175	-0.08803
					0.52369	-0.65047		0.52987	-0.68009		0.4844	-0.75901		0.9101	-0.08792
					0.52176	-0.64725		0.52783	-0.67674		0.48232	-0.7552		0.90843	-0.08776
					0.51984	-0.64403		0.52581	-0.67339		0.48026	-0.75141		0.90676	-0.08755
					0.51793	-0.64083		0.5238	-0.67005		0.47821	-0.74762		0.90507	-0.08729
					0.51604	-0.63763		0.52181	-0.66671		0.47619	-0.74385		0.90339	-0.08699
					0.51417	-0.63443		0.51984	-0.66338		0.47419	-0.74009		0.9017	-0.08664
					0.51231	-0.63125		0.51788	-0.66006		0.4722	-0.73633		0.9	-0.08624
					0.51046	-0.62807		0.51595	-0.65675		0.47023	-0.73259		0.89831	-0.08579
					0.50863	-0.62489		0.51403	-0.65344		0.46828	-0.72886		0.89662	-0.0853
					0.50682	-0.62173		0.51212	-0.65014		0.46635	-0.72513		0.89493	-0.08475
					0.50501	-0.61857		0.51023	-0.64684		0.46443	-0.72142		0.89324	-0.08416
					0.50323	-0.61541		0.50836	-0.64355		0.46254	-0.71772		0.89157	-0.08353
					0.50145	-0.61227		0.50651	-0.64027		0.46066	-0.71403		0.8899	-0.08284
					0.4997	-0.60913		0.50467	-0.63699		0.4588	-0.71034		0.88824	-0.08211
					0.49795	-0.60599		0.50284	-0.63373		0.45695	-0.70667		0.88659	-0.08134
					0.49622	-0.60287		0.50104	-0.63046		0.45512	-0.703		0.88495	-0.08052
					0.4945	-0.59974		0.49925	-0.62721		0.45331	-0.69935		0.88333	-0.07966
					0.4928	-0.59663		0.49747	-0.62396		0.45152	-0.69571		0.88172	-0.07876
					0.49111	-0.59352		0.49571	-0.62071		0.44974	-0.69207		0.88013	-0.07781
					0.48943	-0.59042		0.49396	-0.61748		0.44798	-0.68844		0.87856	-0.07682
					0.48777	-0.58733		0.49223	-0.61424		0.44623	-0.68483		0.877	-0.07579
					0.48612	-0.58424		0.49052	-0.61102		0.4445	-0.68122		0.87547	-0.07473
					0.48448	-0.58115		0.48881	-0.6078		0.44278	-0.67762		0.87396	-0.07362
					0.48286	-0.57808		0.48713	-0.60459		0.44108	-0.67404		0.87247	-0.07248
					0.48124	-0.575		0.48546	-0.60138		0.4394	-0.67046		0.871	-0.0713
					0.47964	-0.57194		0.4838	-0.59818		0.43773	-0.66689		0.86956	-0.07008
					0.47806	-0.56888		0.48216	-0.59499		0.43608	-0.66333		0.86814	-0.06883
					0.47648	-0.56583		0.48053	-0.5918		0.43444	-0.65977		0.86675	-0.06755
					0.47492	-0.56278		0.47891	-0.58862		0.43282	-0.65623		0.86538	-0.06624
					0.47337	-0.55974		0.47731	-0.58545		0.43121	-0.6527		0.86404	-0.06489
					0.47183	-0.5567		0.47572	-0.58228		0.42961	-0.64917		0.86273	-0.06352
					0.47031	-0.55367		0.47415	-0.57912		0.42803	-0.64566		0.86145	-0.06212
					0.46879	-0.55064		0.47259	-0.57596		0.42647	-0.64215		0.8602	-0.06069
					0.46729	-0.54762		0.47104	-0.57281		0.42492	-0.63865		0.85897	-0.05924
					0.4658	-0.54461		0.46951	-0.56967		0.42338	-0.63516		0.85778	-0.05776
					0.46432	-0.5416		0.46799	-0.56653		0.42186	-0.63168		0.85661	-0.05625
					0.46285	-0.5386		0.46648	-0.56339		0.42035	-0.62821		0.85548	-0.05473
					0.4614	-0.5356		0.46499	-0.56027		0.41885	-0.62475		0.85437	-0.05318
					0.45995	-0.53261		0.46351	-0.55715		0.41737	-0.62129		0.8533	-0.05161
					0.45852	-0.52962		0.46204	-0.55403		0.4159	-0.61784		0.85225	-0.05002
					0.4571	-0.52664		0.46059	-0.55092		0.41444	-0.61441		0.85124	-0.04842
					0.45569	-0.52366		0.45914	-0.54782		0.413	-0.61098		0.85026	-0.04679
					0.45429	-0.52069		0.45771	-0.54472		0.41157	-0.60755		0.84931	-0.04516
					0.4529	-0.51772		0.4563	-0.54163		0.41015	-0.60414		0.84839	-0.0435
					0.45152	-0.51476		0.45489	-0.53855		0.40875	-0.60073		0.84749	-0.04183
					0.45015	-0.5118		0.4535	-0.53547		0.40736	-0.59734		0.84663	-0.04015
					0.4488	-0.50885		0.45211	-0.53239		0.40598	-0.59395		0.8458	-0.03845
					0.44745	-0.5059		0.45074	-0.52932		0.40461	-0.59057		0.845	-0.03675
					0.44612	-0.50296		0.44939	-0.52626		0.40326	-0.58719		0.84423	-0.03503
					0.44479	-0.50002		0.44804	-0.5232		0.40192	-0.58383		0.84349	-0.0333
					0.44348	-0.49709		0.44671	-0.52015		0.40059	-0.58047		0.84278	-0.03156
					0.44218	-0.49416		0.44538	-0.5171		0.39927	-0.57712		0.8421	-0.02982
					0.44088	-0.49123		0.44407	-0.51406		0.39796	-0.57378		0.84144	-0.02806
					0.4396	-0.48831		0.44277	-0.51103		0.39667	-0.57045		0.84081	-0.0263
					0.43833	-0.4854		0.44149	-0.508		0.39539	-0.56712		0.84022	-0.02453
					0.43706	-0.48249		0.44021	-0.50497		0.39412	-0.5638		0.83965	-0.02276
					0.43581	-0.47958		0.43894	-0.50195		0.39286	-0.56049		0.8391	-0.02098
					0.43457	-0.47668		0.43769	-0.49894		0.39161	-0.55719		0.83859	-0.01919
					0.43334	-0.47378		0.43644	-0.49593		0.39037	-0.55389		0.8381	-0.0174
					0.43211	-0.47088		0.43521	-0.49293		0.38915	-0.5506		0.83763	-0.01561
					0.4309	-0.46799		0.43399	-0.48993		0.38793	-0.54732		0.83719	-0.01381
					0.4297	-0.46511		0.43278	-0.48694		0.38673	-0.54405		0.83678	-0.01201
					0.42851	-0.46223		0.43158	-0.48395		0.38554	-0.54078		0.83639	-0.01021
					0.42732	-0.45935		0.43038	-0.48097		0.38435	-0.53752		0.83603	-0.0084
					0.42615	-0.45648		0.4292	-0.47799		0.38318	-0.53427		0.83569	-0.0066
					0.42499	-0.45361		0.42803	-0.47502		0.38202	-0.53103		0.83538	-0.00479
					0.42383	-0.45074		0.42688	-0.47205		0.38087	-0.52779		0.83508	-0.00298
					0.42269	-0.44788		0.42573	-0.46909		0.37973	-0.52456		0.83481	-0.00116
					0.42155	-0.44502		0.42459	-0.46614		0.3786	-0.52133		0.83457	0.000650421
					0.42043	-0.44217		0.42346	-0.46318		0.37748	-0.51812		0.83434	0.00246
					0.41931	-0.43932		0.42234	-0.46024		0.37638	-0.51491		0.83414	0.00428
					0.4182	-0.43647		0.42123	-0.4573		0.37528	-0.51171		0.83396	0.0061
					0.4171	-0.43363		0.42013	-0.45436		0.37419	-0.50851		0.8338	0.00791
					0.41602	-0.43079		0.41904	-0.45143		0.37311	-0.50532		0.83366	0.00973
					0.41494	-0.42795		0.41796	-0.4485		0.37204	-0.50214		0.83355	0.01154
					0.41387	-0.42512		0.41689	-0.44558		0.37098	-0.49896		0.83345	0.01336
					0.41281	-0.42229		0.41583	-0.44266		0.36993	-0.49579		0.83337	0.01518
					0.41175	-0.41946		0.41478	-0.43975		0.36889	-0.49263		0.83331	0.017
					0.41071	-0.41664		0.41374	-0.43684		0.36786	-0.48948		0.83327	0.01881
					0.40968	-0.41382		0.41271	-0.43394		0.36684	-0.48633		0.83325	0.02063
					0.40865	-0.41101		0.41169	-0.43104		0.36583	-0.48318		0.83325	0.02245
					0.40764	-0.40819		0.41067	-0.42814		0.36483	-0.48005		0.83327	0.02427
					0.40663	-0.40538		0.40967	-0.42526		0.36384	-0.47692		0.83331	0.02608
					0.40563	-0.40258		0.40867	-0.42237		0.36285	-0.47379		0.83336	0.0279
					0.40465	-0.39978		0.40769	-0.41949		0.36188	-0.47068		0.83344	0.02972
					0.40367	-0.39698		0.40671	-0.41661		0.36091	-0.46757		0.83353	0.03154
					0.4027	-0.39418		0.40574	-0.41374		0.35995	-0.46446		0.83364	0.03336
					0.40173	-0.39139		0.40478	-0.41088		0.35901	-0.46136		0.83377	0.03518
					0.40078	-0.3886		0.40383	-0.40801		0.35807	-0.45827		0.83391	0.037
					0.39984	-0.38581		0.40289	-0.40516		0.35714	-0.45518		0.83407	0.03882
					0.3989	-0.38302		0.40196	-0.4023		0.35622	-0.4521		0.83425	0.04065
					0.39797	-0.38024		0.40103	-0.39945		0.3553	-0.44903		0.83445	0.04247
					0.39706	-0.37746		0.40012	-0.39661		0.3544	-0.44596		0.83466	0.0443
					0.39615	-0.37469		0.39921	-0.39377		0.3535	-0.4429		0.83489	0.04612
					0.39525	-0.37191		0.39831	-0.39093		0.35262	-0.43984		0.83514	0.04795
					0.39436	-0.36914		0.39742	-0.3881		0.35174	-0.43679		0.83541	0.04978
					0.39347	-0.36638		0.39654	-0.38527		0.35087	-0.43374		0.83569	0.05162
					0.3926	-0.36361		0.39566	-0.38245		0.35	-0.43071		0.83599	0.05345
					0.39173	-0.36085		0.3948	-0.37963		0.34915	-0.42767		0.83631	0.05529
					0.39088	-0.35809		0.39394	-0.37682		0.3483	-0.42464		0.83665	0.05713
					0.39003	-0.35533		0.39309	-0.374		0.34746	-0.42162		0.837	0.05897
					0.38919	-0.35258		0.39225	-0.3712		0.34663	-0.4186		0.83738	0.06081
					0.38836	-0.34983		0.39142	-0.36839		0.34581	-0.41559		0.83777	0.06266
					0.38754	-0.34708		0.39059	-0.3656		0.345	-0.41259		0.83817	0.06451
					0.38672	-0.34433		0.38978	-0.3628		0.34419	-0.40959		0.8386	0.06636
					0.38592	-0.34159		0.38897	-0.36001		0.34339	-0.40659		0.83905	0.06822
					0.38512	-0.33885		0.38817	-0.35722		0.3426	-0.4036		0.83951	0.07008
					0.38433	-0.33611		0.38737	-0.35444		0.34182	-0.40062		0.84	0.07194
					0.38355	-0.33337		0.38659	-0.35166		0.34104	-0.39764		0.8405	0.07381
					0.38278	-0.33064		0.38581	-0.34888		0.34027	-0.39467		0.84102	0.07568
					0.38202	-0.3279		0.38504	-0.34611		0.33951	-0.3917		0.84156	0.07755
					0.38127	-0.32518		0.38427	-0.34334		0.33876	-0.38874		0.84213	0.07943
					0.38052	-0.32245		0.38352	-0.34058		0.33801	-0.38578		0.84271	0.08131
					0.37978	-0.31972		0.38277	-0.33782		0.33727	-0.38283		0.84332	0.0832
					0.37906	-0.317		0.38203	-0.33506		0.33654	-0.37988		0.84395	0.08509
					0.37834	-0.31428		0.3813	-0.33231		0.33582	-0.37694		0.8446	0.08698
					0.37763	-0.31156		0.38057	-0.32956		0.3351	-0.374		0.84527	0.08888
					0.37692	-0.30885		0.37986	-0.32681		0.33439	-0.37107		0.84596	0.09078
					0.37623	-0.30613		0.37914	-0.32407		0.33369	-0.36814		0.84668	0.09269
					0.37554	-0.30342		0.37844	-0.32133		0.33299	-0.36522		0.84742	0.0946
					0.37487	-0.30072		0.37775	-0.3186		0.3323	-0.3623		0.84819	0.09652
					0.3742	-0.29801		0.37706	-0.31586		0.33162	-0.35939		0.84898	0.09844
					0.37354	-0.2953		0.37637	-0.31314		0.33094	-0.35648		0.8498	0.10036
					0.37289	-0.2926		0.3757	-0.31041		0.33028	-0.35358		0.85064	0.10229
					0.37224	-0.2899		0.37503	-0.30769		0.32961	-0.35068		0.85151	0.10422
					0.37161	-0.2872		0.37437	-0.30497		0.32896	-0.34778		0.85241	0.10616
					0.37098	-0.28451		0.37372	-0.30226		0.32831	-0.3449		0.85334	0.1081
					0.37037	-0.28182		0.37307	-0.29954		0.32767	-0.34201		0.85429	0.11004
					0.36976	-0.27912		0.37243	-0.29684		0.32704	-0.33913		0.85528	0.11198
					0.36916	-0.27643		0.3718	-0.29413		0.32641	-0.33626		0.85629	0.11393
					0.36857	-0.27375		0.37117	-0.29143		0.32579	-0.33338		0.85734	0.11588
					0.36798	-0.27106		0.37056	-0.28873		0.32517	-0.33052		0.85842	0.11783
					0.36741	-0.26838		0.36994	-0.28604		0.32456	-0.32766		0.85953	0.11978
					0.36684	-0.2657		0.36934	-0.28334		0.32396	-0.3248		0.86067	0.12173
					0.36628	-0.26302		0.36874	-0.28065		0.32336	-0.32195		0.86184	0.12369
					0.36574	-0.26034		0.36815	-0.27797		0.32277	-0.3191		0.86305	0.12564
					0.3652	-0.25767		0.36756	-0.27529		0.32219	-0.31625		0.8643	0.1276
					0.36466	-0.255		0.36699	-0.27261		0.32161	-0.31341		0.86558	0.12955
					0.36414	-0.25233		0.36641	-0.26993		0.32104	-0.31058		0.8669	0.1315
					0.36363	-0.24966		0.36585	-0.26726		0.32048	-0.30775		0.86826	0.13345
					0.36312	-0.24699		0.36529	-0.26459		0.31992	-0.30492		0.86965	0.1354
					0.36262	-0.24433		0.36474	-0.26192		0.31937	-0.3021		0.87108	0.13734
					0.36213	-0.24167		0.36419	-0.25925		0.31882	-0.29928		0.87256	0.13927
					0.36165	-0.23901		0.36365	-0.25659		0.31828	-0.29646		0.87407	0.14121
					0.36118	-0.23635		0.36312	-0.25393		0.31775	-0.29365		0.87563	0.14313
					0.36072	-0.23369		0.36259	-0.25128		0.31722	-0.29084		0.87722	0.14505
					0.36027	-0.23104		0.36207	-0.24862		0.3167	-0.28804		0.87886	0.14695
					0.35982	-0.22839		0.36156	-0.24597		0.31618	-0.28524		0.88055	0.14885
					0.35938	-0.22574		0.36105	-0.24333		0.31567	-0.28245		0.88227	0.15074
					0.35896	-0.22309		0.36055	-0.24068		0.31517	-0.27966		0.88404	0.15261
					0.35854	-0.22044		0.36006	-0.23804		0.31467	-0.27687		0.88586	0.15447
					0.35812	-0.2178		0.35957	-0.2354		0.31418	-0.27409		0.88772	0.15632
					0.35772	-0.21516		0.35909	-0.23276		0.31369	-0.27131		0.88963	0.15815
					0.35733	-0.21252		0.35861	-0.23013		0.31321	-0.26853		0.89159	0.15996
					0.35694	-0.20988		0.35814	-0.2275		0.31273	-0.26576		0.89359	0.16175
					0.35657	-0.20725		0.35768	-0.22487		0.31226	-0.26299		0.89564	0.16352
					0.3562	-0.20462		0.35722	-0.22224		0.3118	-0.26023		0.89774	0.16527
					0.35584	-0.20199		0.35677	-0.21962		0.31134	-0.25746		0.89989	0.16699
					0.35549	-0.19936		0.35632	-0.217		0.31088	-0.25471		0.90208	0.16869
					0.35515	-0.19673		0.35588	-0.21438		0.31044	-0.25195		0.90433	0.17036
					0.35482	-0.19411		0.35545	-0.21176		0.30999	-0.2492		0.90662	0.172
					0.3545	-0.19149		0.35502	-0.20915		0.30956	-0.24646		0.90896	0.17361
					0.35418	-0.18887		0.3546	-0.20654		0.30912	-0.24371		0.91135	0.17518
					0.35388	-0.18625		0.35419	-0.20393		0.3087	-0.24097		0.91379	0.17672
					0.35358	-0.18364		0.35378	-0.20132		0.30828	-0.23824		0.91627	0.17822
					0.35329	-0.18103		0.35338	-0.19872		0.30786	-0.23551		0.91881	0.17968
					0.35301	-0.17842		0.35298	-0.19612		0.30745	-0.23278		0.92139	0.1811
					0.35274	-0.17581		0.35259	-0.19352		0.30705	-0.23005		0.92401	0.18247
					0.35248	-0.1732		0.3522	-0.19092		0.30665	-0.22733		0.92668	0.1838
					0.35223	-0.1706		0.35182	-0.18833		0.30625	-0.22461		0.9294	0.18508
					0.35198	-0.168		0.35145	-0.18574		0.30586	-0.22189		0.93216	0.18631
					0.35175	-0.1654		0.35108	-0.18314		0.30548	-0.21918		0.93496	0.18749
					0.35152	-0.16281		0.35072	-0.18056		0.3051	-0.21647		0.93781	0.18861
					0.3513	-0.16021		0.35036	-0.17797		0.30473	-0.21377		0.9407	0.18968
					0.35109	-0.15762		0.35001	-0.17539		0.30436	-0.21106		0.94362	0.19068
					0.35089	-0.15503		0.34967	-0.17281		0.30399	-0.20836		0.94658	0.19163
					0.3507	-0.15245		0.34933	-0.17023		0.30364	-0.20567		0.94958	0.19251
					0.35052	-0.14986		0.34899	-0.16765		0.30328	-0.20297		0.95261	0.19333
					0.35035	-0.14728		0.34867	-0.16508		0.30293	-0.20028		0.95568	0.19408
					0.35019	-0.1447		0.34835	-0.1625		0.30259	-0.1976		0.95877	0.19477
					0.35003	-0.14213		0.34803	-0.15993		0.30225	-0.19491		0.96189	0.19538
					0.34988	-0.13956		0.34772	-0.15736		0.30192	-0.19223		0.96504	0.19592
					0.34975	-0.13699		0.34741	-0.1548		0.30159	-0.18955		0.96821	0.19639
					0.34962	-0.13442		0.34711	-0.15223		0.30127	-0.18688		0.9714	0.19678
					0.3495	-0.13185		0.34682	-0.14967		0.30095	-0.18421		0.97461	0.19709
					0.34939	-0.12929		0.34653	-0.14711		0.30063	-0.18154		0.97784	0.19733
					0.34929	-0.12673		0.34625	-0.14455		0.30033	-0.17887		0.98108	0.19749
					0.34919	-0.12418		0.34597	-0.14199		0.30002	-0.17621		0.98432	0.19757
					0.34911	-0.12162		0.3457	-0.13944		0.29972	-0.17355		0.98758	0.19757
					0.34904	-0.11907		0.34544	-0.13688		0.29943	-0.17089		0.99084	0.19749

## Sheet: Fig.5d
Angle (°) Frequency	5	7	9	11	13	15	17	19	21	23	25	27	29	31	33	35	37	39	41	43	45	47	49	51	53	55	57	59	61	63	65	67	69	71	73	75
2	-10.9519	-10.9325	-10.2124	-10.3001	-10.017	-9.86683	-10.844	-11.0849	-10.8764	-11.0792	-9.53729	-9.47711	-9.28991	-11.8679	-13.0029	-11.5852	-9.72892	-11.8094	-8.45261	-10.2204	-9.21332	-8.38516	-9.19972	-9.09815	-9.04678	-8.91491	-10.655	-11.2289	-6.67529	-8.58159	-1.44212	-3.28604	0.16799	-4.60888	-4.20126	-2.18803
2.005	-10.9936	-10.9751	-10.2558	-10.3404	-10.0527	-9.90329	-10.8726	-11.1155	-10.9067	-11.1037	-9.56137	-9.49902	-9.30739	-11.8858	-13.0128	-11.5968	-9.74241	-11.8294	-8.46468	-10.2277	-9.22547	-8.40396	-9.21451	-9.11093	-9.05843	-8.92993	-10.659	-11.2755	-6.72405	-8.62314	-1.46668	-3.29893	0.16618	-4.58547	-4.21284	-2.21599
2.01	-11.0355	-11.0179	-10.2996	-10.3809	-10.0887	-9.94002	-10.9014	-11.1464	-10.9374	-11.1285	-9.58569	-9.52119	-9.32523	-11.904	-13.0229	-11.6086	-9.75618	-11.8496	-8.47705	-10.2353	-9.23782	-8.42294	-9.22949	-9.12388	-9.07024	-8.94512	-10.6632	-11.3222	-6.77306	-8.66507	-1.49149	-3.3121	0.16406	-4.56256	-4.2244	-2.24426
2.015	-11.0777	-11.0609	-10.3436	-10.4217	-10.1249	-9.97703	-10.9304	-11.1775	-10.9682	-11.1535	-9.61024	-9.54363	-9.34332	-11.9224	-13.0332	-11.6206	-9.77015	-11.8701	-8.48964	-10.243	-9.25034	-8.44209	-9.24458	-9.13697	-9.08223	-8.96041	-10.6675	-11.3691	-6.82227	-8.70735	-1.51653	-3.32552	0.16167	-4.54014	-4.23587	-2.27283
2.02	-11.1202	-11.1041	-10.3877	-10.4627	-10.1614	-10.0143	-10.9596	-11.2089	-10.9993	-11.1787	-9.635	-9.56631	-9.36163	-11.9409	-13.0437	-11.6328	-9.78433	-11.8908	-8.5025	-10.251	-9.26301	-8.46141	-9.25978	-9.15022	-9.09439	-8.97585	-10.6718	-11.4161	-6.87171	-8.74997	-1.54181	-3.33923	0.15903	-4.51812	-4.24729	-2.30166
2.025	-11.163	-11.1477	-10.4322	-10.5039	-10.198	-10.0517	-10.9889	-11.2405	-11.0306	-11.2041	-9.65995	-9.58921	-9.38017	-11.9596	-13.0544	-11.6451	-9.79873	-11.9118	-8.51564	-10.2592	-9.2758	-8.48084	-9.27513	-9.16358	-9.10669	-8.99139	-10.6762	-11.4632	-6.92137	-8.79289	-1.56728	-3.35319	0.15613	-4.49655	-4.25866	-2.33074
2.03	-11.206	-11.1914	-10.4769	-10.5454	-10.2348	-10.0894	-11.0184	-11.2723	-11.0621	-11.2297	-9.6851	-9.61233	-9.39895	-11.9785	-13.0652	-11.6573	-9.81335	-11.933	-8.529	-10.2675	-9.28868	-8.50042	-9.29059	-9.17703	-9.11909	-9.00706	-10.6807	-11.5103	-6.97118	-8.83619	-1.59297	-3.36734	0.15299	-4.47544	-4.26994	-2.36009
2.035	-11.2492	-11.2354	-10.5219	-10.587	-10.2719	-10.1273	-11.0481	-11.3044	-11.0938	-11.2555	-9.71047	-9.63567	-9.41792	-11.9976	-13.0761	-11.6698	-9.82811	-11.9543	-8.54259	-10.2761	-9.30168	-8.52016	-9.30616	-9.19058	-9.1316	-9.02288	-10.6852	-11.5577	-7.02116	-8.87981	-1.61887	-3.38172	0.14961	-4.45474	-4.28114	-2.3897
2.04	-11.2927	-11.2797	-10.567	-10.6289	-10.3092	-10.1654	-11.0782	-11.3366	-11.1256	-11.2815	-9.73602	-9.65923	-9.43713	-12.0168	-13.0871	-11.6824	-9.843	-11.9758	-8.55638	-10.2849	-9.31482	-8.54005	-9.32184	-9.20425	-9.14426	-9.03885	-10.6898	-11.6051	-7.07132	-8.92373	-1.64499	-3.39634	0.14597	-4.43442	-4.29227	-2.41959
2.045	-11.3365	-11.3242	-10.6124	-10.671	-10.3467	-10.2038	-11.1084	-11.369	-11.1576	-11.3077	-9.7618	-9.68299	-9.45654	-12.0361	-13.0984	-11.6951	-9.85812	-11.9976	-8.57043	-10.294	-9.32811	-8.56004	-9.33766	-9.21809	-9.15707	-9.05492	-10.6944	-11.6526	-7.12167	-8.96803	-1.67132	-3.41119	0.14212	-4.41448	-4.30336	-2.44976
2.05	-11.3804	-11.369	-10.658	-10.7134	-10.3845	-10.2425	-11.1388	-11.4018	-11.1897	-11.334	-9.7879	-9.70697	-9.47611	-12.0556	-13.1098	-11.7081	-9.87341	-12.0195	-8.58472	-10.3033	-9.34157	-8.58017	-9.35362	-9.2321	-9.17003	-9.07111	-10.6991	-11.7002	-7.17221	-9.01272	-1.69787	-3.42629	0.13799	-4.395	-4.31442	-2.48018
2.055	-11.4247	-11.4141	-10.704	-10.7561	-10.4226	-10.2814	-11.1695	-11.4349	-11.2222	-11.3607	-9.81426	-9.73121	-9.49593	-12.0753	-13.1214	-11.7213	-9.88886	-12.0416	-8.59926	-10.313	-9.35517	-8.6005	-9.36977	-9.24626	-9.18318	-9.08749	-10.7039	-11.748	-7.22302	-9.05784	-1.72469	-3.44167	0.13355	-4.37599	-4.32549	-2.5109
2.06	-11.4693	-11.4595	-10.7502	-10.7991	-10.461	-10.3207	-11.2004	-11.4682	-11.2549	-11.3875	-9.84087	-9.75569	-9.51596	-12.0952	-13.1333	-11.7346	-9.9045	-12.0638	-8.61409	-10.3229	-9.36895	-8.62105	-9.38615	-9.26063	-9.19651	-9.10403	-10.7089	-11.7959	-7.27406	-9.10335	-1.75179	-3.45734	0.12882	-4.35743	-4.33658	-2.54194
2.065	-11.5141	-11.5053	-10.7966	-10.8424	-10.4996	-10.3602	-11.2316	-11.5018	-11.2878	-11.4146	-9.86776	-9.78036	-9.5362	-12.1152	-13.1453	-11.748	-9.92033	-12.0863	-8.62915	-10.3331	-9.38287	-8.64175	-9.40268	-9.27519	-9.20999	-9.12074	-10.7139	-11.8439	-7.32529	-9.14919	-1.77912	-3.47325	0.12382	-4.33929	-4.34763	-2.57326
2.07	-11.5592	-11.5514	-10.8434	-10.8859	-10.5385	-10.4	-11.263	-11.5356	-11.321	-11.4419	-9.89491	-9.80525	-9.55667	-12.1355	-13.1576	-11.7616	-9.93639	-12.1088	-8.64442	-10.3436	-9.39694	-8.66261	-9.41946	-9.28992	-9.22368	-9.13763	-10.7191	-11.892	-7.3768	-9.19544	-1.80673	-3.48943	0.11854	-4.32158	-4.35866	-2.60488
2.075	-11.6046	-11.5978	-10.8904	-10.9297	-10.5777	-10.44	-11.2946	-11.5697	-11.3544	-11.4695	-9.92226	-9.83036	-9.57731	-12.156	-13.1701	-11.7754	-9.95257	-12.1315	-8.65989	-10.3544	-9.41116	-8.68359	-9.43638	-9.30477	-9.23755	-9.15462	-10.7243	-11.9402	-7.42847	-9.24209	-1.83454	-3.50589	0.113	-4.30428	-4.36965	-2.63678
2.08	-11.6502	-11.6445	-10.9376	-10.9737	-10.6171	-10.4804	-11.3266	-11.604	-11.388	-11.4972	-9.94984	-9.85566	-9.59815	-12.1766	-13.1829	-11.7895	-9.96887	-12.1543	-8.67555	-10.3654	-9.42556	-8.7047	-9.45341	-9.31979	-9.25156	-9.17174	-10.7297	-11.9886	-7.48035	-9.28912	-1.8626	-3.52261	0.10721	-4.28738	-4.38065	-2.66896
2.085	-11.6961	-11.6915	-10.9851	-11.018	-10.6567	-10.521	-11.3588	-11.6386	-11.4219	-11.5252	-9.97758	-9.88109	-9.61916	-12.1975	-13.1958	-11.8037	-9.98534	-12.1773	-8.69138	-10.3767	-9.44006	-8.72592	-9.47055	-9.33492	-9.26569	-9.18897	-10.7351	-12.037	-7.53247	-9.3365	-1.89084	-3.53955	0.1012	-4.27083	-4.39158	-2.70138
2.09	-11.7422	-11.7387	-11.0327	-11.0625	-10.6964	-10.5617	-11.3911	-11.6733	-11.456	-11.5533	-10.0055	-9.90666	-9.64036	-12.2186	-13.209	-11.818	-10.002	-12.2003	-8.70731	-10.3883	-9.45471	-8.74719	-9.48782	-9.35012	-9.27996	-9.20629	-10.7406	-12.0854	-7.58469	-9.38416	-1.91927	-3.55669	0.09499	-4.25462	-4.40247	-2.73402
2.095	-11.7885	-11.7862	-11.0806	-11.1073	-10.7363	-10.6027	-11.4236	-11.7082	-11.4903	-11.5816	-10.0335	-9.9324	-9.66174	-12.2399	-13.2223	-11.8326	-10.0188	-12.2236	-8.7234	-10.4	-9.46954	-8.76854	-9.50522	-9.36547	-9.29435	-9.22376	-10.7462	-12.1338	-7.63706	-9.43219	-1.94791	-3.57407	0.08854	-4.23881	-4.41331	-2.76695
2.1	-11.8352	-11.8339	-11.1288	-11.1524	-10.7766	-10.6439	-11.4564	-11.7434	-11.5248	-11.6102	-10.0618	-9.9583	-9.6833	-12.2615	-13.236	-11.8475	-10.0359	-12.2469	-8.73965	-10.4121	-9.48454	-8.79006	-9.52275	-9.38094	-9.30889	-9.24138	-10.7518	-12.1823	-7.68962	-9.48064	-1.97679	-3.59169	0.08187	-4.22338	-4.42409	-2.80011
2.105	-11.8822	-11.882	-11.1773	-11.1976	-10.817	-10.6854	-11.4894	-11.7789	-11.5596	-11.639	-10.0904	-9.98438	-9.70506	-12.2833	-13.2499	-11.8626	-10.0531	-12.2705	-8.75606	-10.4243	-9.49973	-8.81169	-9.54041	-9.39658	-9.32359	-9.25914	-10.7575	-12.2308	-7.74236	-9.52946	-2.00588	-3.60953	0.07497	-4.20831	-4.43483	-2.8335
2.11	-11.9294	-11.9303	-11.2261	-11.2432	-10.8576	-10.7272	-11.5225	-11.8146	-11.5946	-11.668	-10.1191	-10.0107	-9.7271	-12.3053	-13.2642	-11.878	-10.0706	-12.2942	-8.7726	-10.4367	-9.51507	-8.83338	-9.5582	-9.41233	-9.33842	-9.27708	-10.7632	-12.2793	-7.79524	-9.57869	-2.03518	-3.62757	0.06782	-4.19361	-4.44553	-2.86717
2.115	-11.9768	-11.9788	-11.2751	-11.289	-10.8984	-10.7691	-11.556	-11.8506	-11.6299	-11.6972	-10.148	-10.0372	-9.74941	-12.3276	-13.2789	-11.8937	-10.0883	-12.318	-8.78929	-10.4494	-9.5306	-8.85516	-9.57615	-9.42819	-9.35346	-9.29514	-10.7691	-12.328	-7.84829	-9.62833	-2.0647	-3.64587	0.06044	-4.17928	-4.45623	-2.9011
2.12	-12.0245	-12.0276	-11.3244	-11.3351	-10.9395	-10.8113	-11.5897	-11.8867	-11.6654	-11.7266	-10.177	-10.0638	-9.77197	-12.3502	-13.2939	-11.9095	-10.1062	-12.3422	-8.80613	-10.4622	-9.54635	-8.87708	-9.59428	-9.4442	-9.36868	-9.3133	-10.7749	-12.3767	-7.90151	-9.67835	-2.09444	-3.66441	0.05283	-4.16528	-4.46693	-2.9353
2.125	-12.0725	-12.0768	-11.3741	-11.3813	-10.9808	-10.8538	-11.6236	-11.923	-11.7012	-11.7562	-10.2064	-10.0907	-9.79479	-12.3731	-13.3092	-11.9257	-10.1245	-12.3666	-8.82315	-10.4753	-9.5623	-8.89919	-9.61259	-9.46035	-9.38404	-9.33165	-10.781	-12.4255	-7.95493	-9.72878	-2.12444	-3.68321	0.04496	-4.15168	-4.47762	-2.96977
2.13	-12.1208	-12.1261	-11.4241	-11.4279	-11.0224	-10.8966	-11.6578	-11.9596	-11.7372	-11.7861	-10.2359	-10.1178	-9.8179	-12.3963	-13.3249	-11.9421	-10.143	-12.3912	-8.84039	-10.4886	-9.57844	-8.92145	-9.63103	-9.47664	-9.39956	-9.35014	-10.7871	-12.4744	-8.00855	-9.77963	-2.15466	-3.70225	0.03686	-4.13846	-4.48826	-3.0045
2.135	-12.1695	-12.1757	-11.4744	-11.4747	-11.0643	-10.9396	-11.6922	-11.9963	-11.7734	-11.8162	-10.2656	-10.145	-9.84129	-12.4198	-13.3408	-11.9588	-10.1618	-12.4161	-8.85783	-10.502	-9.59476	-8.94378	-9.64961	-9.49304	-9.41524	-9.36875	-10.7933	-12.5233	-8.06235	-9.8309	-2.18511	-3.72154	0.02852	-4.12558	-4.49889	-3.03949
2.14	-12.2183	-12.2256	-11.525	-11.5217	-11.1064	-10.983	-11.7269	-12.0333	-11.8098	-11.8465	-10.2955	-10.1725	-9.86494	-12.4435	-13.357	-11.9757	-10.1808	-12.4412	-8.87542	-10.5155	-9.61124	-8.96619	-9.6683	-9.50955	-9.43107	-9.3875	-10.7996	-12.5722	-8.1163	-9.88258	-2.21576	-3.74105	0.01997	-4.11302	-4.50947	-3.07471
2.145	-12.2674	-12.2756	-11.5759	-11.569	-11.1487	-11.0265	-11.7617	-12.0705	-11.8464	-11.877	-10.3256	-10.2002	-9.88884	-12.4674	-13.3734	-11.9927	-10.2	-12.4665	-8.89311	-10.5293	-9.62788	-8.98874	-9.6871	-9.52618	-9.44702	-9.40637	-10.8059	-12.6211	-8.17039	-9.93464	-2.24661	-3.76074	0.01122	-4.1008	-4.52	-3.11016
2.15	-12.3167	-12.326	-11.6271	-11.6164	-11.1912	-11.0703	-11.7966	-12.1079	-11.8831	-11.9077	-10.3558	-10.228	-9.91292	-12.4916	-13.3899	-12.0099	-10.2194	-12.492	-8.911	-10.5431	-9.6447	-9.01134	-9.706	-9.54288	-9.4631	-9.4253	-10.8122	-12.6701	-8.2246	-9.98705	-2.27764	-3.78064	0.00227	-4.08886	-4.5305	-3.14582
2.155	-12.3663	-12.3765	-11.6786	-11.664	-11.234	-11.1142	-11.8317	-12.1455	-11.92	-11.9386	-10.3863	-10.256	-9.9372	-12.5159	-13.4067	-12.0273	-10.2389	-12.5177	-8.92905	-10.5571	-9.66164	-9.034	-9.72498	-9.55965	-9.47929	-9.44426	-10.8186	-12.7191	-8.27892	-10.0398	-2.30884	-3.80075	-0.00686	-4.0772	-4.54096	-3.1817
2.16	-12.4162	-12.4273	-11.7303	-11.7119	-11.2769	-11.1584	-11.867	-12.1833	-11.9572	-11.9697	-10.4169	-10.2843	-9.96169	-12.5404	-13.4236	-12.0447	-10.2587	-12.5437	-8.94726	-10.5712	-9.67874	-9.0568	-9.74402	-9.57652	-9.49558	-9.46337	-10.825	-12.768	-8.33334	-10.093	-2.34023	-3.82107	-0.01619	-4.06588	-4.55138	-3.21782
2.165	-12.4663	-12.4783	-11.7823	-11.7599	-11.32	-11.2028	-11.9024	-12.2213	-11.9944	-12.0009	-10.4476	-10.3128	-9.98641	-12.565	-13.4408	-12.0623	-10.2787	-12.5698	-8.96563	-10.5855	-9.69594	-9.0797	-9.76316	-9.59345	-9.51193	-9.48262	-10.8315	-12.817	-8.38789	-10.1465	-2.37178	-3.84158	-0.0257	-4.05487	-4.56177	-3.25412
2.17	-12.5167	-12.5296	-11.8344	-11.8081	-11.3634	-11.2474	-11.9381	-12.2596	-12.0319	-12.0324	-10.4786	-10.3414	-10.0114	-12.5898	-13.4581	-12.08	-10.2988	-12.5962	-8.98418	-10.5999	-9.71319	-9.10266	-9.78242	-9.6104	-9.52838	-9.50194	-10.8379	-12.8658	-8.44252	-10.2004	-2.40352	-3.86224	-0.03538	-4.04414	-4.57207	-3.2906
2.175	-12.5672	-12.5811	-11.8869	-11.8566	-11.407	-11.2923	-11.9739	-12.298	-12.0695	-12.0639	-10.5097	-10.3702	-10.0366	-12.6148	-13.4754	-12.0977	-10.3192	-12.6227	-9.00295	-10.6144	-9.73056	-9.12573	-9.8017	-9.62743	-9.54499	-9.52135	-10.8444	-12.9147	-8.49725	-10.2547	-2.43543	-3.8831	-0.04524	-4.03372	-4.58231	-3.32731
2.18	-12.618	-12.6329	-11.9395	-11.9053	-11.4508	-11.3374	-12.01	-12.3368	-12.1073	-12.0957	-10.541	-10.3992	-10.062	-12.6399	-13.493	-12.1156	-10.3396	-12.6494	-9.02191	-10.6291	-9.74806	-9.14892	-9.82108	-9.64459	-9.56174	-9.54083	-10.851	-12.9636	-8.5521	-10.3094	-2.46753	-3.90418	-0.05529	-4.02361	-4.59249	-3.36424
2.185	-12.6691	-12.685	-11.9925	-11.9543	-11.4949	-11.3828	-12.0463	-12.3759	-12.1454	-12.1276	-10.5726	-10.4284	-10.0876	-12.6652	-13.5106	-12.1335	-10.3603	-12.6764	-9.04109	-10.644	-9.76569	-9.17226	-9.84058	-9.66183	-9.57858	-9.56045	-10.8577	-13.0126	-8.6071	-10.3646	-2.49986	-3.92548	-0.06558	-4.01381	-4.60269	-3.40139
2.19	-12.7205	-12.7374	-12.0457	-12.0036	-11.5392	-11.4285	-12.0827	-12.4152	-12.1837	-12.1598	-10.6043	-10.4578	-10.1134	-12.6906	-13.5283	-12.1516	-10.3811	-12.7035	-9.06056	-10.659	-9.78349	-9.19576	-9.86021	-9.67921	-9.5956	-9.58025	-10.8644	-13.0616	-8.66225	-10.4203	-2.53242	-3.94702	-0.07612	-4.00434	-4.61294	-3.43881
2.195	-12.7722	-12.7901	-12.0991	-12.0533	-11.5838	-11.4744	-12.1195	-12.4549	-12.2222	-12.1921	-10.6363	-10.4874	-10.1394	-12.7162	-13.5463	-12.1699	-10.4021	-12.7308	-9.08025	-10.6743	-9.80142	-9.21936	-9.87991	-9.69674	-9.61277	-9.60014	-10.8712	-13.1107	-8.71751	-10.4763	-2.56519	-3.96879	-0.08686	-3.99519	-4.62317	-3.47647
2.2	-12.8242	-12.8432	-12.1527	-12.1031	-11.6286	-11.5207	-12.1565	-12.4948	-12.2608	-12.2247	-10.6685	-10.5173	-10.1656	-12.7419	-13.5644	-12.1883	-10.4232	-12.7584	-9.10014	-10.6898	-9.81948	-9.24313	-9.89976	-9.71439	-9.63009	-9.62018	-10.8781	-13.1598	-8.77293	-10.5328	-2.59821	-3.99079	-0.09785	-3.98637	-4.63342	-3.51437
2.205	-12.8765	-12.8965	-12.2067	-12.1533	-11.6736	-11.5672	-12.1936	-12.5349	-12.2997	-12.2575	-10.701	-10.5473	-10.192	-12.7677	-13.5827	-12.2067	-10.4444	-12.7861	-9.12023	-10.7055	-9.83761	-9.26704	-9.91971	-9.73213	-9.64755	-9.64037	-10.8852	-13.2089	-8.82842	-10.5897	-2.63142	-4.01302	-0.10901	-3.97784	-4.64367	-3.55252
2.21	-12.9291	-12.9502	-12.2609	-12.2038	-11.7188	-11.6139	-12.231	-12.5754	-12.3389	-12.2904	-10.7336	-10.5775	-10.2185	-12.7937	-13.6011	-12.2253	-10.4658	-12.8139	-9.14055	-10.7215	-9.85582	-9.2911	-9.93976	-9.74999	-9.66511	-9.66068	-10.8923	-13.2581	-8.88403	-10.647	-2.66483	-4.03547	-0.12037	-3.96961	-4.65387	-3.5909
2.215	-12.982	-13.0042	-12.3153	-12.2546	-11.7643	-11.6608	-12.2687	-12.616	-12.3782	-12.3235	-10.7664	-10.6078	-10.2452	-12.8198	-13.6196	-12.2439	-10.4873	-12.8418	-9.16102	-10.7376	-9.8741	-9.31525	-9.95986	-9.76794	-9.68276	-9.68106	-10.8995	-13.3073	-8.9398	-10.7048	-2.69841	-4.05811	-0.13193	-3.96168	-4.66405	-3.62949
2.22	-13.0351	-13.0584	-12.3701	-12.3056	-11.81	-11.708	-12.3066	-12.6568	-12.4177	-12.3568	-10.7993	-10.6384	-10.2721	-12.846	-13.6382	-12.2627	-10.5089	-12.8698	-9.18165	-10.7539	-9.89246	-9.33951	-9.98001	-9.78596	-9.70051	-9.70157	-10.9067	-13.3565	-8.99565	-10.7629	-2.73216	-4.08095	-0.14366	-3.95398	-4.67423	-3.66827
2.225	-13.0884	-13.1129	-12.4251	-12.3569	-11.8558	-11.7554	-12.3447	-12.6978	-12.4575	-12.3903	-10.8325	-10.669	-10.2991	-12.8724	-13.6571	-12.2817	-10.5306	-12.8979	-9.20249	-10.7704	-9.91091	-9.36389	-10.0003	-9.80408	-9.71838	-9.72218	-10.9139	-13.4055	-9.0516	-10.8215	-2.76613	-4.10399	-0.15559	-3.9466	-4.68439	-3.70726
2.23	-13.1421	-13.1678	-12.4803	-12.4085	-11.9019	-11.803	-12.3831	-12.739	-12.4976	-12.424	-10.8659	-10.6998	-10.3262	-12.8989	-13.6761	-12.3008	-10.5525	-12.9261	-9.22343	-10.7871	-9.92948	-9.38841	-10.0206	-9.82229	-9.7364	-9.74286	-10.9212	-13.4545	-9.10761	-10.8805	-2.80029	-4.12719	-0.1677	-3.93952	-4.69455	-3.74643
2.235	-13.196	-13.2229	-12.5359	-12.4603	-11.9482	-11.8509	-12.4217	-12.7805	-12.5378	-12.458	-10.8994	-10.7308	-10.3535	-12.9257	-13.6954	-12.3201	-10.5745	-12.9543	-9.24448	-10.804	-9.94815	-9.41305	-10.0411	-9.84061	-9.75449	-9.76366	-10.9287	-13.5035	-9.16366	-10.9399	-2.83463	-4.15059	-0.18001	-3.9327	-4.7047	-3.78582
2.24	-13.2501	-13.2783	-12.5917	-12.5123	-11.9948	-11.8989	-12.4606	-12.8221	-12.5783	-12.4921	-10.933	-10.7619	-10.381	-12.9526	-13.715	-12.3397	-10.5966	-12.9826	-9.26567	-10.8211	-9.96688	-9.43778	-10.0616	-9.85904	-9.77266	-9.78459	-10.9361	-13.5525	-9.2198	-10.9999	-2.86914	-4.1742	-0.19247	-3.92613	-4.71481	-3.82541
2.245	-13.3045	-13.3339	-12.6477	-12.5646	-12.0416	-11.9473	-12.4997	-12.8639	-12.619	-12.5264	-10.9669	-10.7931	-10.4086	-12.9797	-13.7347	-12.3594	-10.6188	-13.0111	-9.28699	-10.8385	-9.98573	-9.46259	-10.0823	-9.87755	-9.79097	-9.80561	-10.9436	-13.6015	-9.27605	-11.0603	-2.90385	-4.19803	-0.20512	-3.91988	-4.72488	-3.86518
2.25	-13.3591	-13.3899	-12.7041	-12.6171	-12.0886	-11.9958	-12.5391	-12.9058	-12.66	-12.5609	-11.0009	-10.8245	-10.4365	-13.0071	-13.7547	-12.3793	-10.6411	-13.0397	-9.30846	-10.8559	-10.0047	-9.48745	-10.103	-9.89618	-9.80937	-9.82671	-10.9512	-13.6504	-9.33235	-11.1211	-2.93875	-4.22205	-0.21796	-3.91386	-4.73498	-3.90517
2.255	-13.4141	-13.4462	-12.7608	-12.6698	-12.1359	-12.0446	-12.5786	-12.9481	-12.7012	-12.5957	-11.0351	-10.856	-10.4645	-13.0346	-13.775	-12.3994	-10.6637	-13.0683	-9.33008	-10.8736	-10.0238	-9.51239	-10.1238	-9.91495	-9.82792	-9.84793	-10.9588	-13.6994	-9.38874	-11.1824	-2.97383	-4.24628	-0.23099	-3.90807	-4.74506	-3.94536
2.26	-13.4693	-13.5028	-12.8179	-12.7226	-12.1835	-12.0937	-12.6184	-12.9906	-12.7427	-12.6308	-11.0696	-10.8878	-10.4927	-13.0625	-13.7956	-12.4197	-10.6865	-13.0971	-9.35181	-10.8915	-10.043	-9.53742	-10.1448	-9.93378	-9.84657	-9.8693	-10.9666	-13.7482	-9.44522	-11.2443	-3.00912	-4.2707	-0.2442	-3.90256	-4.75514	-3.98576
2.265	-13.5247	-13.5597	-12.8754	-12.7758	-12.2313	-12.1431	-12.6584	-13.0333	-12.7844	-12.666	-11.1042	-10.9197	-10.5212	-13.0905	-13.8165	-12.4402	-10.7094	-13.1261	-9.37367	-10.9096	-10.0623	-9.56256	-10.1658	-9.95277	-9.86537	-9.89081	-10.9745	-13.7971	-9.50179	-11.3066	-3.04462	-4.29536	-0.25763	-3.89734	-4.76522	-4.0264
2.27	-13.5805	-13.6168	-12.9332	-12.8291	-12.2793	-12.1928	-12.6985	-13.0763	-12.8262	-12.7014	-11.139	-10.9518	-10.5498	-13.1189	-13.8377	-12.461	-10.7325	-13.1553	-9.39565	-10.9279	-10.0818	-9.58775	-10.187	-9.97185	-9.88429	-9.9124	-10.9824	-13.846	-9.55837	-11.3693	-3.0803	-4.32021	-0.27122	-3.89237	-4.77528	-4.06723
2.275	-13.6364	-13.6741	-12.9913	-12.8826	-12.3276	-12.2427	-12.7388	-13.1194	-12.8682	-12.737	-11.1739	-10.9839	-10.5787	-13.1474	-13.8591	-12.4819	-10.7558	-13.1845	-9.41775	-10.9463	-10.1014	-9.61299	-10.2082	-9.991	-9.90332	-9.93406	-10.9903	-13.8947	-9.61498	-11.4325	-3.11614	-4.34524	-0.28496	-3.88765	-4.7853	-4.1082
2.28	-13.6926	-13.7317	-13.0497	-12.9363	-12.376	-12.2928	-12.7793	-13.1627	-12.9104	-12.7727	-11.209	-11.0162	-10.6078	-13.1763	-13.8808	-12.503	-10.7793	-13.214	-9.43993	-10.9648	-10.121	-9.63828	-10.2296	-10.0102	-9.92243	-9.95577	-10.9982	-13.9433	-9.67162	-11.4961	-3.15213	-4.37041	-0.29884	-3.88317	-4.79529	-4.14934
2.285	-13.7491	-13.7895	-13.1083	-12.9903	-12.4247	-12.3432	-12.82	-13.2063	-12.9527	-12.8085	-11.2442	-11.0486	-10.637	-13.2052	-13.9026	-12.5243	-10.8029	-13.2436	-9.46215	-10.9835	-10.1407	-9.66357	-10.2511	-10.0295	-9.94161	-9.97754	-11.0062	-13.9919	-9.72829	-11.5602	-3.18829	-4.39573	-0.31284	-3.87889	-4.80525	-4.19063
2.29	-13.8058	-13.8476	-13.1672	-13.0445	-12.4735	-12.3938	-12.8607	-13.2501	-12.9951	-12.8444	-11.2795	-11.0812	-10.6665	-13.2344	-13.9247	-12.5457	-10.8267	-13.2735	-9.48447	-11.0023	-10.1606	-9.68888	-10.2726	-10.0488	-9.96084	-9.99935	-11.0143	-14.0404	-9.78498	-11.6248	-3.22456	-4.42123	-0.32697	-3.87482	-4.81516	-4.23203
2.295	-13.8628	-13.9059	-13.2265	-13.0989	-12.5224	-12.4447	-12.9017	-13.2941	-13.0377	-12.8805	-11.3149	-11.114	-10.6961	-13.2637	-13.9469	-12.5672	-10.8506	-13.3034	-9.50687	-11.0212	-10.1805	-9.71421	-10.2941	-10.0681	-9.98013	-10.0212	-11.0223	-14.0888	-9.84164	-11.6898	-3.26099	-4.44692	-0.34126	-3.87094	-4.82504	-4.27361
2.3	-13.92	-13.9644	-13.286	-13.1536	-12.5716	-12.4958	-12.9429	-13.3383	-13.0805	-12.9168	-11.3505	-11.1469	-10.7259	-13.2932	-13.9694	-12.5889	-10.8748	-13.3336	-9.5294	-11.0402	-10.2006	-9.73957	-10.3158	-10.0875	-9.99952	-10.0432	-11.0304	-14.137	-9.89833	-11.7553	-3.29758	-4.47278	-0.3557	-3.86726	-4.83489	-4.31536
2.305	-13.9776	-14.0233	-13.3457	-13.2086	-12.6211	-12.5472	-12.9842	-13.3828	-13.1234	-12.9532	-11.3863	-11.1799	-10.7559	-13.3229	-13.9921	-12.6106	-10.8991	-13.3641	-9.55202	-11.0593	-10.2208	-9.76496	-10.3375	-10.1069	-10.019	-10.0652	-11.0384	-14.1852	-9.95503	-11.8212	-3.33434	-4.4988	-0.37028	-3.86385	-4.8447	-4.35724
2.31	-14.0353	-14.0824	-13.4057	-13.2639	-12.6707	-12.5988	-13.0257	-13.4275	-13.1664	-12.9898	-11.4222	-11.2131	-10.7861	-13.3527	-14.0148	-12.6325	-10.9236	-13.3947	-9.57475	-11.0785	-10.2411	-9.79041	-10.3593	-10.1264	-10.0385	-10.0873	-11.0466	-14.2334	-10.0117	-11.8876	-3.37128	-4.52497	-0.385	-3.86066	-4.85453	-4.39928
2.315	-14.0935	-14.1418	-13.4659	-13.3195	-12.7206	-12.6507	-13.0674	-13.4725	-13.2097	-13.0266	-11.4584	-11.2465	-10.8165	-13.3827	-14.0378	-12.6545	-10.9482	-13.4255	-9.59764	-11.0978	-10.2615	-9.81593	-10.3812	-10.1458	-10.0582	-10.1096	-11.0548	-14.2815	-10.0685	-11.9546	-3.40838	-4.55132	-0.39988	-3.85766	-4.86436	-4.44151
2.32	-14.1519	-14.2016	-13.5263	-13.3753	-12.7708	-12.7028	-13.1092	-13.5178	-13.2533	-13.0636	-11.4948	-11.2801	-10.8472	-13.4128	-14.0608	-12.6766	-10.9731	-13.4565	-9.62071	-11.1173	-10.282	-9.84153	-10.4032	-10.1654	-10.078	-10.1319	-11.063	-14.3295	-10.1253	-12.022	-3.44567	-4.57786	-0.41493	-3.85492	-4.87415	-4.48389
2.325	-14.2107	-14.2616	-13.587	-13.4316	-12.8212	-12.7553	-13.1514	-13.5635	-13.2971	-13.1007	-11.5313	-11.314	-10.878	-13.4431	-14.0839	-12.6988	-10.9981	-13.4878	-9.64394	-11.1369	-10.3027	-9.86723	-10.4253	-10.1852	-10.098	-10.1543	-11.0714	-14.3775	-10.1821	-12.0899	-3.48318	-4.60461	-0.4302	-3.85247	-4.884	-4.5265
2.33	-14.2699	-14.3221	-13.648	-13.4881	-12.8719	-12.808	-13.1938	-13.6095	-13.3412	-13.1381	-11.5681	-11.348	-10.9091	-13.4735	-14.1073	-12.7212	-11.0234	-13.5192	-9.66736	-11.1566	-10.3235	-9.89304	-10.4475	-10.205	-10.118	-10.1769	-11.0798	-14.4254	-10.239	-12.1584	-3.52091	-4.63159	-0.44566	-3.85028	-4.89389	-4.56934
2.335	-14.3295	-14.3829	-13.7094	-13.545	-12.9228	-12.8609	-13.2364	-13.6558	-13.3855	-13.1758	-11.6051	-11.3823	-10.9404	-13.5041	-14.1307	-12.7437	-11.0488	-13.5509	-9.69098	-11.1765	-10.3445	-9.91898	-10.4698	-10.2248	-10.1382	-10.1996	-11.0883	-14.4734	-10.2959	-12.2274	-3.55888	-4.6588	-0.46133	-3.84834	-4.90382	-4.61237
2.34	-14.3894	-14.4441	-13.771	-13.6023	-12.974	-12.914	-13.2794	-13.7023	-13.4301	-13.2137	-11.6424	-11.4168	-10.9718	-13.5348	-14.1542	-12.7663	-11.0743	-13.5829	-9.71479	-11.1965	-10.3656	-9.94507	-10.4922	-10.2448	-10.1585	-10.2224	-11.097	-14.5213	-10.3528	-12.2971	-3.59705	-4.6862	-0.47716	-3.84663	-4.9138	-4.65555
2.345	-14.4497	-14.5056	-13.8329	-13.6597	-13.0254	-12.9674	-13.3226	-13.7491	-13.475	-13.2518	-11.6798	-11.4514	-11.0034	-13.5655	-14.1778	-12.7889	-11.0999	-13.615	-9.73875	-11.2166	-10.3868	-9.97125	-10.5146	-10.2648	-10.179	-10.2453	-11.1058	-14.5691	-10.4098	-12.3673	-3.63538	-4.71378	-0.49313	-3.84512	-4.92374	-4.69889
2.35	-14.5102	-14.5674	-13.8951	-13.7174	-13.0771	-13.0211	-13.3661	-13.796	-13.5201	-13.29	-11.7174	-11.4862	-11.0351	-13.5964	-14.2015	-12.8117	-11.1257	-13.6472	-9.76287	-11.2368	-10.408	-9.99748	-10.5371	-10.2849	-10.1995	-10.2682	-11.1147	-14.6167	-10.4667	-12.438	-3.67389	-4.74155	-0.50925	-3.84384	-4.93366	-4.74239
2.355	-14.571	-14.6295	-13.9575	-13.7753	-13.1291	-13.0748	-13.4098	-13.8432	-13.5655	-13.3285	-11.7552	-11.5211	-11.0669	-13.6273	-14.2253	-12.8345	-11.1516	-13.6794	-9.78716	-11.2572	-10.4293	-10.0238	-10.5596	-10.305	-10.22	-10.2912	-11.1236	-14.6644	-10.5236	-12.5092	-3.71259	-4.76947	-0.52553	-3.84278	-4.94356	-4.78605
2.36	-14.6322	-14.692	-14.0203	-13.8335	-13.1812	-13.1289	-13.4538	-13.8906	-13.611	-13.3671	-11.7931	-11.5561	-11.0989	-13.6583	-14.2492	-12.8574	-11.1775	-13.7118	-9.8116	-11.2776	-10.4507	-10.0502	-10.5821	-10.3252	-10.2407	-10.3142	-11.1326	-14.712	-10.5805	-12.5809	-3.75144	-4.79754	-0.54193	-3.84191	-4.95342	-4.82984
2.365	-14.6936	-14.7547	-14.0833	-13.8919	-13.2336	-13.1832	-13.4979	-13.9381	-13.6567	-13.406	-11.8311	-11.5912	-11.1311	-13.6895	-14.2733	-12.8804	-11.2035	-13.7444	-9.83616	-11.2983	-10.4721	-10.0768	-10.6047	-10.3454	-10.2614	-10.3374	-11.1416	-14.7595	-10.6373	-12.6532	-3.79044	-4.82577	-0.55847	-3.84124	-4.9633	-4.87379
2.37	-14.7552	-14.8179	-14.1468	-13.9505	-13.2862	-13.2377	-13.5423	-13.9859	-13.7027	-13.4451	-11.8694	-11.6265	-11.1633	-13.7208	-14.2974	-12.9035	-11.2296	-13.777	-9.86089	-11.319	-10.4937	-10.1034	-10.6273	-10.3657	-10.2822	-10.3607	-11.1507	-14.8068	-10.6942	-12.726	-3.82962	-4.85419	-0.57517	-3.84079	-4.97321	-4.91788
2.375	-14.8172	-14.8814	-14.2105	-14.0093	-13.3391	-13.2925	-13.5869	-14.0338	-13.7489	-13.4843	-11.9078	-11.662	-11.1957	-13.7523	-14.3218	-12.9267	-11.2557	-13.8098	-9.88578	-11.34	-10.5152	-10.1301	-10.6501	-10.386	-10.3032	-10.384	-11.1598	-14.854	-10.751	-12.7994	-3.86898	-4.88275	-0.59203	-3.84055	-4.98313	-4.96211
2.38	-14.8795	-14.9452	-14.2747	-14.0685	-13.3922	-13.3476	-13.6319	-14.0819	-13.7954	-13.5238	-11.9464	-11.6976	-11.2283	-13.7839	-14.3463	-12.95	-11.282	-13.8426	-9.91084	-11.3612	-10.5369	-10.157	-10.6728	-10.4065	-10.3242	-10.4075	-11.169	-14.9011	-10.8079	-12.8733	-3.90853	-4.91153	-0.60903	-3.84051	-4.99307	-5.00654
2.385	-14.9419	-15.0093	-14.3392	-14.1278	-13.4455	-13.4031	-13.6769	-14.1303	-13.8421	-13.5635	-11.9851	-11.7334	-11.261	-13.8158	-14.3711	-12.9736	-11.3084	-13.8755	-9.93604	-11.3825	-10.5586	-10.1839	-10.6956	-10.427	-10.3453	-10.4309	-11.1783	-14.9482	-10.8646	-12.9479	-3.94826	-4.94049	-0.6262	-3.8407	-5.00302	-5.05112
2.39	-15.0046	-15.0738	-14.4041	-14.1875	-13.4992	-13.4588	-13.7223	-14.1789	-13.8891	-13.6034	-12.0242	-11.7693	-11.2939	-13.8478	-14.3962	-12.9973	-11.335	-13.9085	-9.96139	-11.404	-10.5803	-10.211	-10.7185	-10.4476	-10.3664	-10.4545	-11.1876	-14.9951	-10.9214	-13.023	-3.98819	-4.96961	-0.64353	-3.84111	-5.01297	-5.09585
2.395	-15.0677	-15.1386	-14.4693	-14.2474	-13.553	-13.5149	-13.7678	-14.2277	-13.9363	-13.6435	-12.0633	-11.8053	-11.3269	-13.8801	-14.4215	-13.0212	-11.3616	-13.9416	-9.98685	-11.4256	-10.6022	-10.2381	-10.7415	-10.4682	-10.3876	-10.4783	-11.1971	-15.0419	-10.978	-13.0986	-4.02828	-4.99892	-0.661	-3.84171	-5.02291	-5.14072
2.4	-15.1311	-15.2037	-14.5349	-14.3075	-13.6071	-13.5712	-13.8136	-14.2768	-13.9837	-13.6838	-12.1027	-11.8416	-11.3601	-13.9127	-14.447	-13.0453	-11.3885	-13.9748	-10.0124	-11.4474	-10.6241	-10.2653	-10.7645	-10.489	-10.409	-10.5021	-11.2065	-15.0886	-11.0347	-13.1749	-4.06854	-5.02842	-0.67862	-3.84253	-5.03287	-5.18575
2.405	-15.1947	-15.2691	-14.6008	-14.3679	-13.6615	-13.6279	-13.8596	-14.3262	-14.0314	-13.7243	-12.1422	-11.878	-11.3936	-13.9456	-14.4728	-13.0694	-11.4154	-14.0081	-10.0381	-11.4694	-10.6461	-10.2926	-10.7876	-10.5099	-10.4304	-10.5259	-11.2161	-15.1353	-11.0913	-13.2517	-4.10901	-5.05808	-0.69639	-3.84357	-5.04284	-5.23091
2.41	-15.2587	-15.3349	-14.6671	-14.4286	-13.716	-13.6849	-13.9058	-14.3759	-14.0793	-13.7651	-12.182	-11.9145	-11.4273	-13.9786	-14.4989	-13.0939	-11.4424	-14.0416	-10.0639	-11.4916	-10.6681	-10.3199	-10.8108	-10.5308	-10.4518	-10.5499	-11.2256	-15.1817	-11.1478	-13.3292	-4.14964	-5.08791	-0.7143	-3.8448	-5.05285	-5.2762
2.415	-15.3231	-15.401	-14.7338	-14.4895	-13.7708	-13.7422	-13.9522	-14.4259	-14.1273	-13.806	-12.2219	-11.9512	-11.4612	-14.0119	-14.5253	-13.1185	-11.4696	-14.0751	-10.0898	-11.5139	-10.6902	-10.3473	-10.834	-10.5518	-10.4732	-10.574	-11.2353	-15.2281	-11.2043	-13.4072	-4.19045	-5.11787	-0.73236	-3.84621	-5.06284	-5.3216
2.42	-15.3877	-15.4674	-14.8008	-14.5508	-13.8258	-13.7999	-13.9987	-14.4761	-14.1756	-13.8471	-12.2619	-11.988	-11.4952	-14.0454	-14.552	-13.1433	-11.4969	-14.1087	-10.1158	-11.5364	-10.7124	-10.3747	-10.8573	-10.5729	-10.4948	-10.5982	-11.2449	-15.2742	-11.2606	-13.4858	-4.23142	-5.14797	-0.75053	-3.84782	-5.07282	-5.3671
2.425	-15.4528	-15.5341	-14.8681	-14.6124	-13.881	-13.8578	-14.0453	-14.5267	-14.2241	-13.8884	-12.3022	-12.025	-11.5294	-14.079	-14.5787	-13.1681	-11.5244	-14.1425	-10.1418	-11.5589	-10.7345	-10.4021	-10.8807	-10.594	-10.5164	-10.6224	-11.2545	-15.3201	-11.3168	-13.565	-4.27251	-5.17823	-0.7688	-3.84959	-5.08276	-5.41269
2.43	-15.5182	-15.601	-14.9357	-14.6743	-13.9363	-13.9161	-14.0922	-14.5774	-14.2727	-13.9298	-12.3426	-12.0621	-11.5638	-14.1128	-14.6057	-13.1931	-11.552	-14.1764	-10.1678	-11.5816	-10.7568	-10.4295	-10.9041	-10.6152	-10.538	-10.6466	-11.2642	-15.366	-11.373	-13.6448	-4.31376	-5.20863	-0.78719	-3.85149	-5.09272	-5.45838
2.435	-15.5839	-15.6683	-15.0036	-14.7366	-13.9918	-13.9746	-14.1393	-14.6285	-14.3214	-13.9713	-12.3831	-12.0994	-11.5984	-14.1468	-14.6328	-13.2183	-11.5797	-14.2104	-10.194	-11.6044	-10.7792	-10.457	-10.9276	-10.6365	-10.5596	-10.6709	-11.2739	-15.4116	-11.429	-13.7251	-4.35517	-5.23917	-0.80569	-3.85357	-5.10268	-5.5042
2.44	-15.65	-15.7359	-15.0718	-14.7991	-14.0476	-14.0333	-14.1865	-14.6799	-14.3703	-14.0131	-12.4238	-12.1369	-11.6333	-14.181	-14.6601	-13.2437	-11.6076	-14.2446	-10.2202	-11.6273	-10.8017	-10.4845	-10.9511	-10.6578	-10.5814	-10.6953	-11.2836	-15.4571	-11.4849	-13.8061	-4.39672	-5.26985	-0.82432	-3.85581	-5.11262	-5.55011
2.445	-15.7165	-15.804	-15.1404	-14.862	-14.1037	-14.0922	-14.234	-14.7316	-14.4194	-14.055	-12.4648	-12.1745	-11.6683	-14.2154	-14.6875	-13.2691	-11.6357	-14.2789	-10.2465	-11.6504	-10.8242	-10.512	-10.9747	-10.6791	-10.6031	-10.7198	-11.2934	-15.5026	-11.5407	-13.8877	-4.43845	-5.30067	-0.84308	-3.85824	-5.12257	-5.59612
2.45	-15.7834	-15.8724	-15.2093	-14.9252	-14.16	-14.1515	-14.2817	-14.7835	-14.4687	-14.0972	-12.5059	-12.2124	-11.7035	-14.2498	-14.7152	-13.2947	-11.664	-14.3134	-10.2729	-11.6736	-10.8469	-10.5395	-10.9985	-10.7006	-10.625	-10.7443	-11.3033	-15.5478	-11.5965	-13.97	-4.48039	-5.33167	-0.86202	-3.86088	-5.13255	-5.64228
2.455	-15.8507	-15.9412	-15.2786	-14.9888	-14.2167	-14.2111	-14.3297	-14.8358	-14.5183	-14.1396	-12.5472	-12.2505	-11.739	-14.2844	-14.743	-13.3204	-11.6925	-14.3482	-10.2995	-11.6968	-10.8697	-10.5671	-11.0223	-10.7221	-10.647	-10.769	-11.3133	-15.5929	-11.6521	-14.0529	-4.52251	-5.36282	-0.88111	-3.86375	-5.14256	-5.68857
2.46	-15.9185	-16.0105	-15.3482	-15.0526	-14.2737	-14.2708	-14.378	-14.8882	-14.5682	-14.1823	-12.5888	-12.2887	-11.7746	-14.3192	-14.771	-13.3463	-11.7211	-14.3832	-10.3261	-11.7203	-10.8926	-10.5948	-11.0463	-10.7437	-10.6691	-10.7937	-11.3233	-15.6379	-11.7077	-14.1366	-4.56485	-5.39417	-0.90035	-3.86684	-5.1526	-5.73498
2.465	-15.9866	-16.0803	-15.4182	-15.1168	-14.3309	-14.3309	-14.4266	-14.941	-14.6184	-14.2252	-12.6306	-12.3272	-11.8104	-14.3542	-14.7991	-13.3722	-11.75	-14.4184	-10.3529	-11.7438	-10.9157	-10.6225	-11.0703	-10.7654	-10.6913	-10.8186	-11.3334	-15.6828	-11.7632	-14.2209	-4.60738	-5.42572	-0.91975	-3.87016	-5.16268	-5.78153
2.47	-16.0552	-16.1505	-15.4886	-15.1813	-14.3885	-14.3912	-14.4756	-14.994	-14.6689	-14.2684	-12.6726	-12.3659	-11.8464	-14.3892	-14.8274	-13.3983	-11.779	-14.4539	-10.3798	-11.7675	-10.9389	-10.6503	-11.0945	-10.7872	-10.7135	-10.8436	-11.3435	-15.7275	-11.8186	-14.3059	-4.65012	-5.45745	-0.93929	-3.87366	-5.17281	-5.82824
2.475	-16.1241	-16.221	-15.5594	-15.2462	-14.4464	-14.4518	-14.5247	-15.0473	-14.7197	-14.3118	-12.7148	-12.4047	-11.8826	-14.4244	-14.8558	-13.4244	-11.8082	-14.4896	-10.4068	-11.7912	-10.9622	-10.6781	-11.1187	-10.809	-10.7359	-10.8687	-11.3538	-15.772	-11.8738	-14.3916	-4.69305	-5.48936	-0.959	-3.87735	-5.18301	-5.87506
2.48	-16.1934	-16.2921	-15.6306	-15.3113	-14.5045	-14.5127	-14.5742	-15.1009	-14.7707	-14.3554	-12.7572	-12.4437	-11.9189	-14.4597	-14.8842	-13.4507	-11.8375	-14.5255	-10.4339	-11.815	-10.9856	-10.7059	-11.143	-10.8309	-10.7584	-10.8938	-11.3641	-15.8164	-11.9289	-14.4781	-4.73618	-5.52145	-0.97886	-3.88126	-5.19325	-5.92199
2.485	-16.2631	-16.3636	-15.7022	-15.3767	-14.563	-14.5739	-14.624	-15.1548	-14.822	-14.3994	-12.7999	-12.483	-11.9554	-14.4951	-14.9127	-13.4771	-11.867	-14.5616	-10.4612	-11.8389	-11.0091	-10.7339	-11.1674	-10.8529	-10.781	-10.919	-11.3745	-15.8605	-11.9839	-14.5654	-4.77952	-5.55371	-0.99886	-3.88535	-5.20351	-5.96903
2.49	-16.3332	-16.4355	-15.7742	-15.4424	-14.6217	-14.6354	-14.674	-15.2089	-14.8737	-14.4436	-12.8428	-12.5223	-11.9921	-14.5306	-14.9414	-13.5035	-11.8966	-14.5979	-10.4887	-11.8629	-11.0327	-10.7619	-11.1919	-10.8749	-10.8037	-10.9443	-11.385	-15.9045	-12.0387	-14.6533	-4.82301	-5.58611	-1.01897	-3.88961	-5.21377	-6.0162
2.495	-16.4036	-16.5078	-15.8467	-15.5084	-14.6806	-14.6972	-14.7244	-15.2633	-14.9256	-14.488	-12.8858	-12.5619	-12.0289	-14.5662	-14.9702	-13.53	-11.9263	-14.6344	-10.5162	-11.8871	-11.0564	-10.7899	-11.2164	-10.8969	-10.8264	-10.9697	-11.3956	-15.9484	-12.0933	-14.7419	-4.86671	-5.61867	-1.03922	-3.89405	-5.22405	-6.06347
2.5	-16.4744	-16.5805	-15.9196	-15.5747	-14.7398	-14.7593	-14.7749	-15.3179	-14.9778	-14.5326	-12.929	-12.6016	-12.0658	-14.602	-14.9991	-13.5566	-11.9561	-14.671	-10.5439	-11.9112	-11.0801	-10.8179	-11.241	-10.9189	-10.8493	-10.9951	-11.4062	-15.992	-12.1478	-14.8314	-4.91058	-5.65137	-1.05959	-3.89866	-5.23434	-6.11083
[truncated: 3,100 more rows]

## Sheet: Fig.5e
Angle (°) Frequency	5	7	9	11	13	15	17	19	21	23	25	27	29	31	33	35	37	39	41	43	45	47	49	51	53	55	57	59	61	63	65	67	69	71	73	75
[truncated: 3,201 more rows]

## Sheet: Fig.5f
Angle (°) Frequency	5	7	9	11	13	15	17	19	21	23	25	27	29	31	33	35	37	39	41	43	45	47	49	51	53	55	57	59	61	63	65	67	69	71	73	75
[truncated: 3,201 more rows]

[truncated: 1 more sheets: Fig.5g]
